# Supplementary material for: Expansion effect of romiplostim on hematopoietic stem and progenitor cells versus thrombopoietin and eltrombopag
Source: Int J Hematol. 2024 Sep 20;120(5):575–86. doi: 10.1007/s12185-024-03853-6 (PMC11513719; doi:10.1007/s12185-024-03853-6)
Supplement: Supplementary file 2 — Supplementary file2 Table S1 Cell counts for each sample on single cell RNA-seq analysis. Table S2 Gene ontology (GO) enrichment analysis of specifically expressed genes against clusters C1, C2, C3, C4, C5, and C6. Table S3 List of differentially expressed genes generated by comparing each thrombopoietin receptor agonists and vehicle on clusters C1 and C2. Table S4 Pathway lists generated using differentially expressed genes on Supplementary Table S3. Table S5 List of differentially expressed genes generated by comparing 10 µg/mL eltrombopag to integrated data of recombinant human thrombopoietin, romiplostim, and 1 µg/mL eltrombopag against total cells (XLSX 1009 KB) [file 12185_2024_3853_MOESM2_ESM.xlsx]

## Sheet: Table S1
Group name	Sampleid	Estimated Number of Cells	Mean Reads per Cell	Median Genes per Cell	Number of Reads	Sequencing Saturation	Total Genes Detected	Median UMI Counts per Cell
Vehicle	DMSO	3267	119518	3779	390464171	0.723	24225	13538
rhTPO	TPO	6076	90240	4736	548300816	0.512	25591	19410
Romiplostim	AMG531	3819	128591	4709	491088103	0.634	24919	19824
Eltrombopag (10 µg/mL)	Epag_10	4012	129579	4430	519870618	0.637	25045	17920
Eltrombopag (1 µg/mL)	Epag_1	4523	99566	4075	450337108	0.591	24999	15050

## Sheet: Table S2
Gene	p_val	avg_logFC	pct.1	pct.2	p_val_adj	cluster
AVP	0	0.917619	0.868	0.47	0	C1
FAM30A	0	0.66621	0.819	0.739	0	C1
AJ009632.2	0	0.664993	0.728	0.35	0	C1
CD52	0	0.635887	0.973	0.868	0	C1
SNHG7	0	0.629039	0.976	0.978	0	C1
GNG11	0	0.60605	0.954	0.823	0	C1
NRIP1	0	0.604874	0.978	0.959	0	C1
ZFP36L2	0	0.559359	0.993	0.995	0	C1
CD37	0	0.548704	0.986	0.99	0	C1
GAS5	0	0.5412	0.993	0.998	0	C1
MEG3	0	0.538462	0.831	0.668	0	C1
CRHBP	0	0.517462	0.921	0.736	0	C1
PTPRC	0	0.497905	0.965	0.915	0	C1
NEAT1	0	0.495231	0.977	0.972	0	C1
ARID1B	0	0.484194	0.979	0.977	0	C1
GABPB1-AS1	0	0.483119	0.984	0.976	0	C1
ADGRG6	0	0.481676	0.633	0.301	0	C1
C1QTNF4	0	0.481563	0.931	0.706	0	C1
GLIPR1	0	0.463982	0.842	0.617	0	C1
SELL	0	0.463893	0.903	0.788	0	C1
HOPX	0	0.443155	0.883	0.646	0	C1
CD74	0	0.439592	0.981	0.99	0	C1
PNRC1	0	0.430819	0.97	0.894	0	C1
MSI2	0	0.428514	0.986	0.989	0	C1
HLA-E	0	0.427338	0.952	0.926	0	C1
FTX	0	0.422485	0.916	0.888	0	C1
YPEL3	0	0.415826	0.849	0.691	0	C1
NOG	0	0.413898	0.628	0.346	0	C1
EPB41L4A-AS1	0	0.411963	0.922	0.887	0	C1
RSRP1	0	0.405774	0.949	0.943	0	C1
HLF	0	0.40475	0.515	0.221	0	C1
MALAT1	0	0.403059	1	1	0	C1
CYTL1	0	0.400426	0.976	0.969	0	C1
PNISR	0	0.372245	0.989	0.998	0	C1
BST2	0	0.36661	0.965	0.907	0	C1
B2M	0	0.361946	0.996	1	0	C1
LAPTM5	0	0.359668	0.954	0.962	0	C1
NPC2	0	0.359657	0.964	0.967	0	C1
PLAC8	0	0.354226	0.965	0.944	0	C1
ITM2B	0	0.35417	0.98	0.992	0	C1
RPL34	0	0.349275	0.997	1	0	C1
NOP53	0	0.344288	0.981	0.991	0	C1
TPT1	0	0.343491	0.998	1	0	C1
RPS27	0	0.315395	0.995	1	0	C1
SNHG29	0	0.315146	0.994	1	0	C1
RPL39	0	0.307412	0.996	1	0	C1
RPL30	0	0.306256	0.997	1	0	C1
RPS24	0	0.305561	0.998	1	0	C1
NACA	0	0.297523	0.995	1	0	C1
EIF3E	0	0.292159	0.992	1	0	C1
RPS15A	0	0.272111	0.997	1	0	C1
RACK1	0	0.267007	0.994	1	0	C1
RPS28	0	0.257255	0.996	1	0	C1
RPS12	0	0.25555	0.997	1	0	C1
RPL13	0	0.255464	0.998	1	0	C1
HLA-DPA1	2.78707e-304	0.44173	0.948	0.948	6.60926e-300	C1
COMMD6	1.41777e-299	0.319337	0.98	0.994	3.36211e-295	C1
XXYLT1-AS2	5.99487e-289	0.302018	0.432	0.171	1.42162e-284	C1
HLA-DPB1	7.30002e-287	0.453302	0.936	0.956	1.73113e-282	C1
N4BP2L2	1.03618e-281	0.306294	0.972	0.988	2.4572e-277	C1
ANKRD28	1.10776e-279	0.361907	0.882	0.828	2.62694e-275	C1
CCDC18-AS1	1.73795e-279	0.37843	0.787	0.682	4.12139e-275	C1
MLLT3	1.16018e-278	0.426649	0.878	0.849	2.75125e-274	C1
ZFAS1	2.76627e-277	0.300663	0.992	0.999	6.55993e-273	C1
AC004540.2	2.99567e-275	0.401832	0.595	0.368	7.10394e-271	C1
RBPMS	4.54341e-275	0.352883	0.686	0.506	1.07742e-270	C1
SNHG32	3.076e-267	0.361297	0.9	0.88	7.29443e-263	C1
RGS10	1.7775e-266	0.34479	0.921	0.925	4.21517e-262	C1
HLA-DRA	4.21872e-261	0.355307	0.966	0.975	1.00043e-256	C1
CREBRF	2.85766e-258	0.38603	0.683	0.491	6.77665e-254	C1
TFPI	2.63262e-255	0.36575	0.667	0.482	6.24299e-251	C1
SSBP2	1.34299e-251	0.339757	0.867	0.838	3.18478e-247	C1
SORL1	3.04656e-249	0.368386	0.877	0.798	7.22461e-245	C1
LINC00891	2.55873e-248	0.251517	0.307	0.091	6.06777e-244	C1
SPINK2	7.2677e-248	0.348423	0.971	0.843	1.72346e-243	C1
ICAM3	9.7761e-246	0.306986	0.934	0.925	2.3183e-241	C1
SPTBN1	2.30723e-238	0.348149	0.901	0.871	5.47137e-234	C1
EIF4A2	6.15943e-238	0.275956	0.973	0.987	1.46065e-233	C1
SAT2	3.53709e-234	0.321101	0.729	0.632	8.38787e-230	C1
IGHM	6.62905e-231	0.463004	0.686	0.469	1.57201e-226	C1
MAN1A1	1.55852e-229	0.411727	0.784	0.715	3.69587e-225	C1
RCSD1	7.38446e-228	0.332235	0.822	0.744	1.75115e-223	C1
RAB13	8.0658e-224	0.317346	0.867	0.846	1.91272e-219	C1
BNIP3L	1.0021e-222	0.30573	0.9	0.893	2.37638e-218	C1
HLA-DQB1	4.33293e-217	0.409551	0.744	0.646	1.02751e-212	C1
HOXA9	3.70704e-214	0.402235	0.81	0.767	8.79088e-210	C1
ISCU	2.82611e-213	0.283057	0.87	0.879	6.70185e-209	C1
LIMS1	1.20981e-209	0.321813	0.923	0.949	2.86895e-205	C1
HLA-B	1.09932e-204	0.29134	0.972	0.985	2.60692e-200	C1
SNHG14	4.83698e-195	0.357344	0.84	0.806	1.14704e-190	C1
HLA-A	2.19147e-194	0.284121	0.984	0.994	5.19685e-190	C1
BTG1	3.20659e-192	0.31291	0.84	0.818	7.60412e-188	C1
IDS	5.86274e-191	0.313309	0.688	0.601	1.39029e-186	C1
ASAH1	1.36845e-187	0.28445	0.883	0.903	3.24513e-183	C1
JAML	1.15891e-186	0.273261	0.451	0.236	2.74824e-182	C1
H1F0	5.45482e-186	0.335279	0.576	0.406	1.29356e-181	C1
SNHG8	2.88869e-184	0.290197	0.941	0.972	6.85025e-180	C1
TAOK3	1.20685e-179	0.268387	0.951	0.969	2.86193e-175	C1
PROM1	1.81758e-179	0.29425	0.638	0.515	4.31022e-175	C1
CLEC2B	6.49205e-179	0.303694	0.772	0.735	1.53952e-174	C1
HSD17B11	8.92465e-178	0.272052	0.839	0.8	2.11639e-173	C1
GPR146	1.53544e-175	0.258586	0.468	0.287	3.64115e-171	C1
CD109	8.42154e-173	0.302041	0.711	0.658	1.99708e-168	C1
VAMP2	1.54583e-171	0.258934	0.822	0.826	3.66577e-167	C1
CTSS	6.72822e-164	0.275716	0.759	0.724	1.59553e-159	C1
CD34	6.54465e-161	0.285974	0.813	0.776	1.552e-156	C1
ZKSCAN1	3.4507e-160	0.284374	0.865	0.896	8.18298e-156	C1
IL18	2.44988e-158	0.316698	0.703	0.659	5.80965e-154	C1
KIAA0087	5.72053e-156	0.294639	0.225	0.072	1.35657e-151	C1
LEPROT	6.11476e-154	0.257685	0.896	0.922	1.45005e-149	C1
LPIN1	4.01851e-153	0.283884	0.714	0.674	9.52951e-149	C1
POLD4	3.45812e-152	0.260266	0.704	0.665	8.20058e-148	C1
EVI2B	3.40749e-151	0.279393	0.565	0.412	8.08053e-147	C1
ELK3	1.06228e-148	0.273544	0.692	0.655	2.51909e-144	C1
NPR3	2.40513e-147	0.26707	0.871	0.862	5.70351e-143	C1
IGBP1	1.80344e-145	0.255388	0.813	0.815	4.27668e-141	C1
WSB1	1.46954e-143	0.25272	0.888	0.912	3.48488e-139	C1
GBP4	3.64875e-143	0.276004	0.638	0.548	8.65265e-139	C1
FLT3	1.71653e-142	0.286503	0.546	0.415	4.07057e-138	C1
HEMGN	3.26371e-142	0.344438	0.661	0.57	7.73955e-138	C1
TNRC6B	2.85855e-140	0.283961	0.866	0.874	6.77877e-136	C1
CHD2	2.0855e-137	0.262041	0.802	0.8	4.94556e-133	C1
ARRDC2	1.38521e-136	0.254295	0.445	0.294	3.2849e-132	C1
CASC15	1.45638e-136	0.265907	0.657	0.544	3.45366e-132	C1
GUCY1A1	5.04616e-136	0.278358	0.753	0.725	1.19665e-131	C1
MSRB3	1.60933e-134	0.260067	0.789	0.789	3.81635e-130	C1
SOCS2	1.51553e-131	0.310514	0.808	0.817	3.59393e-127	C1
TRIM22	2.23368e-130	0.270268	0.641	0.57	5.29695e-126	C1
KLHL24	1.2903e-125	0.251217	0.639	0.54	3.05983e-121	C1
HIST1H2AC	1.7443e-125	0.266061	0.447	0.296	4.13642e-121	C1
CST3	2.06417e-125	0.300382	0.799	0.788	4.89498e-121	C1
PCMTD1	2.46348e-120	0.250154	0.722	0.729	5.8419e-116	C1
BAALC	4.96805e-115	0.252235	0.819	0.809	1.17812e-110	C1
MYCN	5.09267e-112	0.262936	0.783	0.756	1.20768e-107	C1
LRBA	2.13991e-111	0.254126	0.762	0.784	5.07458e-107	C1
HLA-DRB1	2.68292e-111	0.288452	0.927	0.941	6.36229e-107	C1
MZB1	1.15507e-110	0.266913	0.496	0.354	2.73914e-106	C1
TMEM161B-AS1	5.83749e-108	0.277782	0.743	0.755	1.3843e-103	C1
S100A11	1.01091e-105	0.25506	0.767	0.76	2.39727e-101	C1
CD48	1.06139e-103	0.271403	0.546	0.441	2.51698e-99	C1
TCF4	1.61277e-103	0.259991	0.714	0.72	3.82452e-99	C1
DGKE	1.80789e-95	0.263467	0.609	0.569	4.28722e-91	C1
IRF1	2.81596e-90	0.273733	0.62	0.604	6.67777e-86	C1
TIPARP	2.10912e-85	0.257709	0.636	0.595	5.00158e-81	C1
KCNQ1OT1	3.03945e-35	0.273279	0.761	0.817	7.20775e-31	C1
CYP1B1	1.54117e-31	0.258557	0.407	0.352	3.65474e-27	C1
SOX4	0	0.855048	0.988	0.964	0	C2
PNRC1	0	0.574469	0.987	0.899	0	C2
MALAT1	0	0.542428	1	1	0	C2
GAS5	0	0.527074	1	0.997	0	C2
SERPINB1	0	0.498422	0.999	0.99	0	C2
RPL34	0	0.341136	1	0.999	0	C2
RPL39	0	0.315719	1	0.999	0	C2
RPL35A	0	0.279773	1	0.999	0	C2
RPS27	8.16944e-281	0.331715	1	0.999	1.9373e-276	C2
PRKACB	7.83106e-272	0.454858	0.954	0.91	1.85706e-267	C2
RPL37	1.5908e-269	0.265969	1	0.999	3.77243e-265	C2
CD37	4.53644e-268	0.385568	0.995	0.988	1.07577e-263	C2
ZFAS1	2.53049e-265	0.399667	1	0.997	6.00081e-261	C2
NACA	4.17672e-261	0.264442	1	0.999	9.90468e-257	C2
KDM5B	2.13509e-258	0.446038	0.946	0.872	5.06315e-254	C2
YPEL3	1.04317e-236	0.396314	0.871	0.704	2.47378e-232	C2
CASC15	1.17048e-236	0.433078	0.772	0.537	2.77567e-232	C2
HLA-E	1.09461e-231	0.368527	0.96	0.928	2.59576e-227	C2
SNHG29	1.2207e-228	0.253064	1	0.998	2.89478e-224	C2
ETS2	6.15305e-227	0.379186	0.986	0.973	1.45913e-222	C2
SNHG7	2.02759e-225	0.434088	0.982	0.977	4.80822e-221	C2
CELF2	3.47711e-223	0.359325	0.991	0.984	8.24561e-219	C2
ITGA4	1.31821e-217	0.382664	0.998	0.984	3.126e-213	C2
GABPB1-AS1	1.69831e-211	0.404477	0.991	0.976	4.02738e-207	C2
FAM117A	8.76592e-205	0.47572	0.747	0.592	2.07875e-200	C2
PNISR	2.75418e-202	0.297641	0.997	0.996	6.53126e-198	C2
HSD17B11	8.20969e-200	0.366415	0.873	0.799	1.94685e-195	C2
RSRP1	1.04577e-197	0.343954	0.963	0.941	2.47994e-193	C2
SORL1	2.94903e-194	0.395586	0.893	0.803	6.99332e-190	C2
TESPA1	2.36514e-188	0.362963	0.837	0.73	5.6087e-184	C2
SLC40A1	2.66347e-188	0.478382	0.806	0.602	6.31615e-184	C2
EPB41L4A-AS1	3.0792e-184	0.32702	0.929	0.89	7.30201e-180	C2
ZBTB20	1.63952e-176	0.405008	0.73	0.547	3.88797e-172	C2
LYL1	7.32129e-170	0.311741	0.97	0.96	1.73617e-165	C2
PTPRC	4.59964e-169	0.321363	0.961	0.92	1.09076e-164	C2
FTX	5.87708e-168	0.36514	0.921	0.89	1.39369e-163	C2
PLAC8	4.26197e-167	0.319918	0.975	0.944	1.01068e-162	C2
APLP2	6.91876e-167	0.343333	0.941	0.903	1.64072e-162	C2
CHST12	8.14426e-166	0.326481	0.847	0.772	1.93133e-161	C2
CRHBP	1.75115e-165	0.404952	0.91	0.757	4.15267e-161	C2
PBX1	4.13261e-156	0.35041	0.705	0.533	9.80008e-152	C2
GATA2	1.12478e-155	0.379149	0.853	0.694	2.6673e-151	C2
DDAH2	5.55916e-155	0.314728	0.885	0.822	1.3183e-150	C2
ZEB2	8.74758e-155	0.36352	0.977	0.934	2.0744e-150	C2
ARID5B	1.70507e-151	0.385881	0.793	0.648	4.04341e-147	C2
IKZF2	1.50186e-148	0.418135	0.556	0.358	3.56151e-144	C2
N4BP2L2	1.11594e-147	0.263832	0.988	0.984	2.64635e-143	C2
SNHG32	9.44306e-140	0.298055	0.914	0.88	2.23933e-135	C2
KLHL24	1.2508e-139	0.316352	0.7	0.54	2.96615e-135	C2
SESN3	5.04661e-139	0.331463	0.709	0.576	1.19675e-134	C2
GIHCG	1.49819e-136	0.435093	0.869	0.835	3.55281e-132	C2
HPGDS	4.77982e-135	0.398381	0.793	0.665	1.13349e-130	C2
MYCN	4.16016e-131	0.326148	0.842	0.749	9.86539e-127	C2
LEPROT	9.30678e-131	0.264356	0.926	0.914	2.20701e-126	C2
GAPT	2.56651e-130	0.290085	0.877	0.844	6.08622e-126	C2
RAB37	4.86453e-129	0.312247	0.717	0.59	1.15358e-124	C2
MYB	2.55696e-127	0.3023	0.925	0.904	6.06358e-123	C2
CCDC18-AS1	4.3033e-124	0.283744	0.791	0.692	1.02048e-119	C2
ZBTB16	7.79616e-121	0.3326	0.679	0.511	1.84878e-116	C2
ELMO1	3.44112e-117	0.289972	0.782	0.731	8.16027e-113	C2
TNFAIP8	1.62887e-115	0.280647	0.793	0.731	3.86271e-111	C2
LMO4	8.57456e-115	0.259982	0.824	0.737	2.03337e-110	C2
IGBP1	1.3977e-114	0.251536	0.842	0.81	3.31449e-110	C2
ZFP36L2	1.09764e-113	0.269965	0.999	0.994	2.60295e-109	C2
CREBRF	4.1067e-110	0.260036	0.671	0.513	9.73863e-106	C2
ARID1B	2.67557e-108	0.266379	0.981	0.977	6.34485e-104	C2
SNHG14	7.1344e-108	0.303427	0.853	0.808	1.69185e-103	C2
HIST1H2AC	7.31379e-105	0.300694	0.483	0.306	1.73439e-100	C2
NPR3	6.16466e-104	0.258185	0.895	0.859	1.46189e-99	C2
CD82	3.62489e-101	0.273729	0.797	0.76	8.59606e-97	C2
SELL	6.43924e-97	0.268351	0.878	0.804	1.527e-92	C2
CDKN1C	8.20671e-93	0.261559	0.571	0.429	1.94614e-88	C2
NEAT1	1.03485e-91	0.315411	0.972	0.973	2.45404e-87	C2
MARCKSL1	6.92067e-90	0.258242	0.948	0.887	1.64117e-85	C2
BCL11A	4.98635e-87	0.266179	0.946	0.947	1.18246e-82	C2
ANKRD28	2.28225e-86	0.306792	0.855	0.838	5.41214e-82	C2
CD84	1.99437e-85	0.266759	0.643	0.525	4.72944e-81	C2
SMIM24	5.38451e-83	0.271198	0.824	0.798	1.27688e-78	C2
RHEX	5.16758e-69	0.430173	0.379	0.237	1.22544e-64	C2
KCNQ1OT1	3.7811e-64	0.349585	0.819	0.801	8.9665e-60	C2
IL1B	5.29475e-52	0.252398	0.776	0.771	1.2556e-47	C2
GP1BB	1.01667e-44	0.25688	0.537	0.424	2.41093e-40	C2
AL034397.3	2.16545e-41	0.316775	0.475	0.412	5.13515e-37	C2
CPA3	1.87286e-27	0.265919	0.436	0.359	4.44129e-23	C2
LGALS1	0.00200522	0.290835	0.431	0.462	1	C2
PRDX1	0	0.595345	0.999	0.978	0	C3
HSPA8	0	0.470282	0.997	0.955	0	C3
SRM	0	0.439412	0.952	0.772	0	C3
HSPE1	0	0.438672	0.993	0.931	0	C3
NME1	0	0.434725	0.969	0.815	0	C3
GSTP1	0	0.355099	1	0.994	0	C3
NCL	0	0.339443	1	0.997	0	C3
NHP2	0	0.331456	0.975	0.891	0	C3
PSME2	0	0.311772	0.954	0.836	0	C3
ENO1	0	0.298314	1	0.995	0	C3
YBX3	0	0.281582	0.991	0.967	0	C3
HSP90AB1	0	0.259177	1	0.998	0	C3
CYBA	1.53691e-307	0.308738	0.991	0.957	3.64464e-303	C3
HSP90AA1	4.86635e-300	0.381023	1	0.998	1.15401e-295	C3
IFITM2	4.77229e-290	0.318872	0.96	0.878	1.1317e-285	C3
PSMA7	1.29194e-282	0.301666	0.995	0.963	3.0637e-278	C3
FKBP4	1.10942e-278	0.337407	0.909	0.73	2.63087e-274	C3
EBNA1BP2	5.66736e-271	0.358368	0.851	0.656	1.34396e-266	C3
SDF2L1	5.89306e-271	0.333043	0.704	0.476	1.39748e-266	C3
LDHA	4.49036e-268	0.308614	0.993	0.932	1.06484e-263	C3
HSPA5	8.20933e-268	0.403361	0.951	0.859	1.94676e-263	C3
C1QBP	1.51419e-264	0.289908	0.994	0.946	3.59076e-260	C3
DNAJA1	3.79952e-262	0.303323	0.985	0.924	9.01018e-258	C3
TXN	7.54907e-262	0.259167	0.999	0.991	1.79019e-257	C3
MYC	6.54944e-253	0.529992	0.759	0.536	1.55313e-248	C3
DDX21	1.26206e-252	0.331766	0.904	0.749	2.99285e-248	C3
GTF3A	2.35899e-250	0.284736	0.971	0.874	5.59411e-246	C3
RRS1	1.05776e-249	0.266079	0.676	0.445	2.50836e-245	C3
ABCE1	4.13102e-247	0.271437	0.948	0.836	9.79629e-243	C3
PPP1R14B	2.35345e-245	0.270616	0.989	0.938	5.58098e-241	C3
PGK1	1.21364e-242	0.262411	0.992	0.947	2.87803e-238	C3
CCDC85B	2.12001e-235	0.279365	0.954	0.851	5.02738e-231	C3
HSP90B1	9.78666e-234	0.318593	0.992	0.949	2.32081e-229	C3
NOLC1	1.9087e-230	0.298321	0.843	0.632	4.52628e-226	C3
HSPH1	3.75294e-230	0.329431	0.861	0.672	8.89972e-226	C3
TOMM5	1.46461e-229	0.290832	0.968	0.858	3.47319e-225	C3
PRMT1	9.82274e-227	0.268772	0.963	0.875	2.32937e-222	C3
PRDX4	1.03388e-226	0.268201	0.922	0.736	2.45174e-222	C3
FABP5	7.8584e-224	0.320797	0.981	0.879	1.86354e-219	C3
XBP1	4.15571e-219	0.326284	0.886	0.762	9.85485e-215	C3
DCTPP1	1.29491e-218	0.285855	0.899	0.725	3.07074e-214	C3
LARS	4.73718e-214	0.256773	0.968	0.897	1.12337e-209	C3
BST2	2.90669e-213	0.256865	0.983	0.895	6.89293e-209	C3
SNHG3	1.28676e-211	0.283324	0.919	0.784	3.05143e-207	C3
PDIA3	1.37905e-211	0.251824	0.987	0.937	3.27029e-207	C3
CYCS	1.85424e-210	0.304625	0.918	0.765	4.39714e-206	C3
CYP51A1	2.36911e-210	0.371204	0.87	0.72	5.61811e-206	C3
NIFK	7.16044e-209	0.253733	0.961	0.884	1.69803e-204	C3
ATP5MC1	3.35279e-205	0.271999	0.961	0.838	7.9508e-201	C3
EIF5B	7.75001e-205	0.265478	0.937	0.818	1.83784e-200	C3
HOPX	2.31292e-203	0.26738	0.868	0.634	5.48486e-199	C3
GTPBP4	4.68306e-197	0.257093	0.843	0.68	1.11054e-192	C3
HSPD1	1.19974e-192	0.268902	0.999	0.991	2.84506e-188	C3
DKC1	5.16723e-192	0.256311	0.928	0.803	1.22536e-187	C3
HSPA1A	7.32875e-192	0.351534	0.738	0.588	1.73794e-187	C3
NPW	2.61728e-190	0.432231	0.648	0.446	6.20662e-186	C3
CCT5	2.68051e-189	0.250343	0.979	0.887	6.35657e-185	C3
CCND2	4.49711e-180	0.250534	0.931	0.854	1.06644e-175	C3
SRSF7	1.26818e-177	0.252475	0.993	0.957	3.00736e-173	C3
EGFL7	1.96312e-170	0.256046	0.982	0.94	4.65534e-166	C3
PCLAF	0	1.06679	0.998	0.455	0	C4
HIST1H4C	0	1.00551	0.982	0.85	0	C4
HIST1H1B	0	0.98583	0.871	0.33	0	C4
TYMS	0	0.963613	0.998	0.521	0	C4
DUT	0	0.868034	1	0.944	0	C4
TUBA1B	0	0.86376	1	0.981	0	C4
DHFR	0	0.827158	0.99	0.48	0	C4
PCNA	0	0.796534	0.992	0.584	0	C4
TUBB	0	0.75009	1	0.982	0	C4
TK1	0	0.743803	0.937	0.258	0	C4
CENPU	0	0.689824	0.992	0.485	0	C4
H2AFZ	0	0.687006	1	0.973	0	C4
HELLS	0	0.673326	0.995	0.607	0	C4
CLSPN	0	0.668619	0.965	0.346	0	C4
STMN1	0	0.6636	1	0.993	0	C4
BRCA1	0	0.652523	0.975	0.391	0	C4
MCM3	0	0.63245	0.994	0.693	0	C4
HMGB2	0	0.61	1	0.864	0	C4
GINS2	0	0.591453	0.97	0.421	0	C4
RRM2	0	0.591276	0.837	0.213	0	C4
TOP2A	0	0.582818	0.877	0.27	0	C4
MKI67	0	0.581594	0.824	0.226	0	C4
FEN1	0	0.575626	0.975	0.445	0	C4
BRCA2	0	0.575332	0.958	0.399	0	C4
CDT1	0	0.57479	0.967	0.433	0	C4
MCM4	0	0.568514	0.984	0.513	0	C4
HMGN2	0	0.564688	1	0.99	0	C4
MCM7	0	0.564327	0.991	0.614	0	C4
ATAD2	0	0.563146	0.963	0.437	0	C4
CENPM	0	0.562723	0.937	0.321	0	C4
RRM1	0	0.548254	0.977	0.526	0	C4
NASP	0	0.532568	1	0.939	0	C4
NUSAP1	0	0.526199	0.916	0.329	0	C4
FAM111B	0	0.522354	0.837	0.207	0	C4
RAD51AP1	0	0.519893	0.927	0.282	0	C4
SMC4	0	0.507236	0.989	0.688	0	C4
DNMT1	0	0.507063	0.995	0.735	0	C4
ZWINT	0	0.49133	0.944	0.321	0	C4
SMC1A	0	0.489418	0.994	0.763	0	C4
TMEM106C	0	0.483681	0.954	0.513	0	C4
CENPH	0	0.481677	0.968	0.478	0	C4
SMC2	0	0.479227	0.992	0.697	0	C4
ATAD5	0	0.477401	0.966	0.48	0	C4
SIVA1	0	0.476121	0.998	0.812	0	C4
RPA3	0	0.474638	0.984	0.634	0	C4
CKS1B	0	0.472431	0.981	0.597	0	C4
MCM6	0	0.471204	0.97	0.524	0	C4
UHRF1	0	0.471165	0.911	0.319	0	C4
MCM5	0	0.463876	0.97	0.527	0	C4
RANBP1	0	0.463869	0.998	0.871	0	C4
ORC6	0	0.460925	0.951	0.37	0	C4
DTL	0	0.456531	0.904	0.302	0	C4
DEK	0	0.453997	1	0.946	0	C4
LMNB1	0	0.453938	0.992	0.623	0	C4
HMGB1	0	0.451147	1	0.999	0	C4
GMNN	0	0.450731	0.972	0.514	0	C4
USP1	0	0.449533	0.985	0.665	0	C4
CHEK1	0	0.448984	0.961	0.419	0	C4
MCM10	0	0.437608	0.889	0.267	0	C4
IDH2	0	0.435292	0.998	0.869	0	C4
LIG1	0	0.433543	0.927	0.376	0	C4
PRKDC	0	0.431224	1	0.896	0	C4
KIF15	0	0.428428	0.829	0.229	0	C4
CDC6	0	0.426293	0.863	0.269	0	C4
FANCI	0	0.425154	0.913	0.338	0	C4
TMPO	0	0.424791	0.995	0.803	0	C4
MND1	0	0.422842	0.874	0.249	0	C4
MYBL2	0	0.421307	0.813	0.201	0	C4
MSH6	0	0.417413	0.981	0.713	0	C4
NCAPG	0	0.410963	0.849	0.224	0	C4
CHAF1A	0	0.40991	0.919	0.371	0	C4
UBE2C	0	0.408431	0.852	0.243	0	C4
CENPK	0	0.402767	0.951	0.437	0	C4
CDK1	0	0.402354	0.862	0.235	0	C4
CENPW	0	0.400081	0.956	0.44	0	C4
ASF1B	0	0.39931	0.836	0.215	0	C4
CDC45	0	0.398068	0.85	0.238	0	C4
BRIP1	0	0.39616	0.869	0.284	0	C4
DNAJC9	0	0.394445	0.99	0.676	0	C4
PRIM1	0	0.390788	0.955	0.529	0	C4
UBE2T	0	0.389279	0.919	0.415	0	C4
KIF11	0	0.388867	0.848	0.268	0	C4
SNRNP25	0	0.387032	0.958	0.565	0	C4
CDCA5	0	0.386977	0.815	0.227	0	C4
UNG	0	0.385486	0.91	0.471	0	C4
NUCKS1	0	0.38527	0.999	0.966	0	C4
XRCC2	0	0.382566	0.878	0.314	0	C4
TPX2	0	0.380995	0.901	0.392	0	C4
PHGDH	0	0.371657	0.97	0.638	0	C4
GAPDH	0	0.368036	1	0.998	0	C4
ASPM	0	0.36638	0.874	0.25	0	C4
ALYREF	0	0.364668	0.985	0.718	0	C4
CTNNAL1	0	0.36343	0.862	0.337	0	C4
RMI2	0	0.358315	0.89	0.347	0	C4
BLM	0	0.355358	0.903	0.412	0	C4
DBI	0	0.353984	0.998	0.895	0	C4
GGH	0	0.353171	0.925	0.412	0	C4
CDK4	0	0.351994	0.996	0.86	0	C4
EZH2	0	0.351831	0.923	0.462	0	C4
CARHSP1	0	0.350797	0.927	0.496	0	C4
CENPF	0	0.350357	0.933	0.416	0	C4
CHCHD2	0	0.349934	1	0.995	0	C4
RFC4	0	0.348264	0.929	0.452	0	C4
ESCO2	0	0.347635	0.749	0.184	0	C4
POLD3	0	0.346327	0.903	0.445	0	C4
DTYMK	0	0.345559	0.948	0.524	0	C4
FANCD2	0	0.345466	0.816	0.25	0	C4
NDC80	0	0.341104	0.775	0.229	0	C4
MAD2L1	0	0.340452	0.962	0.546	0	C4
TIMELESS	0	0.337421	0.856	0.325	0	C4
H2AFV	0	0.336783	0.999	0.946	0	C4
CASP8AP2	0	0.334465	0.945	0.588	0	C4
LSM4	0	0.333728	0.996	0.835	0	C4
RAD51	0	0.332299	0.781	0.226	0	C4
WDR76	0	0.331538	0.861	0.334	0	C4
DIAPH3	0	0.331279	0.745	0.192	0	C4
BIRC5	0	0.323521	0.759	0.219	0	C4
MCM2	0	0.322575	0.91	0.433	0	C4
KNL1	0	0.320878	0.791	0.247	0	C4
SLC25A5	0	0.320196	1	0.989	0	C4
PPIA	0	0.319987	1	0.997	0	C4
NUDT1	0	0.317415	0.99	0.816	0	C4
SMC3	0	0.316244	0.996	0.897	0	C4
DSCC1	0	0.309245	0.831	0.297	0	C4
NAP1L1	0	0.307867	1	0.996	0	C4
FBXO5	0	0.305895	0.782	0.303	0	C4
HIST1H1A	0	0.305117	0.549	0.163	0	C4
RFC2	0	0.304108	0.924	0.512	0	C4
AURKB	0	0.299152	0.638	0.188	0	C4
CCDC167	0	0.296297	0.883	0.45	0	C4
CCNA2	0	0.291224	0.772	0.233	0	C4
CKAP2L	0	0.291208	0.726	0.204	0	C4
WDHD1	0	0.289369	0.841	0.363	0	C4
E2F1	0	0.288344	0.768	0.235	0	C4
DDB2	0	0.287976	0.822	0.349	0	C4
POLQ	0	0.283968	0.723	0.21	0	C4
DSN1	0	0.283493	0.831	0.324	0	C4
CEP152	0	0.28112	0.863	0.431	0	C4
SHCBP1	0	0.27815	0.737	0.214	0	C4
NCAPH	0	0.277884	0.746	0.208	0	C4
MMS22L	0	0.275943	0.894	0.471	0	C4
KIFC1	0	0.272958	0.711	0.187	0	C4
C21orf58	0	0.271821	0.802	0.363	0	C4
HIRIP3	0	0.271343	0.84	0.379	0	C4
KNTC1	0	0.267525	0.798	0.322	0	C4
NCAPG2	0	0.266033	0.758	0.264	0	C4
PKMYT1	0	0.264893	0.699	0.174	0	C4
NCAPD2	0	0.264716	0.793	0.352	0	C4
NCAPD3	0	0.263932	0.849	0.414	0	C4
PRC1	0	0.26366	0.812	0.283	0	C4
SKA3	0	0.260698	0.695	0.192	0	C4
NRGN	0	0.258528	0.784	0.315	0	C4
WDR34	0	0.257301	0.764	0.282	0	C4
CENPS	0	0.255243	0.795	0.325	0	C4
SPC25	0	0.254362	0.687	0.185	0	C4
BUB1B	0	0.251336	0.742	0.239	0	C4
YEATS4	6.73892e-306	0.292108	0.94	0.579	1.59807e-301	C4
RBBP8	2.53717e-303	0.271606	0.856	0.436	6.01665e-299	C4
NSD2	1.49532e-302	0.293645	0.913	0.525	3.54601e-298	C4
CBX5	9.77368e-302	0.34598	0.992	0.84	2.31773e-297	C4
HAT1	4.8491e-300	0.293502	0.966	0.659	1.14992e-295	C4
PSMC3	1.42529e-296	0.32799	0.973	0.707	3.37992e-292	C4
KIF20B	1.74373e-289	0.284594	0.924	0.488	4.13509e-285	C4
H2AFX	1.57206e-288	0.284963	0.848	0.435	3.72797e-284	C4
AKR7A2	2.71733e-285	0.29527	0.977	0.758	6.44386e-281	C4
PHF19	5.06739e-283	0.262532	0.91	0.517	1.20168e-278	C4
HNRNPA2B1	4.4539e-282	0.294931	1	0.996	1.0562e-277	C4
SLBP	1.15529e-281	0.32287	0.967	0.698	2.73966e-277	C4
CEP78	1.49977e-281	0.257493	0.876	0.476	3.55656e-277	C4
HSPB11	8.25225e-275	0.283045	0.975	0.714	1.95694e-270	C4
CDCA7	8.57364e-274	0.298253	0.984	0.743	2.03315e-269	C4
SSRP1	2.66926e-273	0.310861	0.984	0.74	6.32988e-269	C4
HMGA1	8.34907e-272	0.30814	1	0.954	1.9799e-267	C4
HIST2H2AC	1.10136e-271	0.322932	0.737	0.376	2.61177e-267	C4
MTHFD1	3.30418e-268	0.27996	0.938	0.573	7.83553e-264	C4
LSM3	4.59349e-268	0.282282	0.991	0.856	1.0893e-263	C4
TUBB4B	4.92383e-268	0.348505	0.984	0.801	1.16764e-263	C4
FAM111A	7.70565e-267	0.326795	0.953	0.694	1.82732e-262	C4
XRCC5	2.41387e-266	0.279241	1	0.983	5.72426e-262	C4
IGLL1	5.27314e-265	0.846956	0.76	0.427	1.25047e-260	C4
NUCB2	5.88393e-265	0.335854	1	0.963	1.39532e-260	C4
PPM1G	8.93787e-263	0.299313	0.996	0.854	2.11953e-258	C4
RFC1	2.86665e-261	0.287723	0.988	0.822	6.79797e-257	C4
RAN	8.42945e-260	0.335405	1	0.981	1.99896e-255	C4
SUPT16H	2.79209e-257	0.311101	0.994	0.883	6.62116e-253	C4
RBBP7	1.02648e-254	0.276001	0.988	0.811	2.4342e-250	C4
NT5DC2	1.94806e-252	0.251341	0.85	0.457	4.61962e-248	C4
PKM	2.62151e-251	0.320431	0.994	0.856	6.21665e-247	C4
FDPS	2.1142e-250	0.325289	0.991	0.817	5.01361e-246	C4
YBX1	1.17643e-247	0.301883	1	0.998	2.78979e-243	C4
MRPL11	3.42455e-245	0.275086	0.986	0.808	8.12098e-241	C4
PSIP1	3.62017e-244	0.25889	0.999	0.976	8.58488e-240	C4
HNRNPA3	2.18953e-243	0.283042	1	0.973	5.19226e-239	C4
HIST1H1D	2.62772e-241	0.503879	0.985	0.892	6.23138e-237	C4
TFDP1	1.53225e-237	0.252953	0.923	0.548	3.63358e-233	C4
MSH2	1.00969e-235	0.265317	0.968	0.684	2.39438e-231	C4
PAICS	1.3307e-228	0.297013	0.994	0.819	3.15563e-224	C4
PGAM1	5.47342e-224	0.289926	0.966	0.692	1.29797e-219	C4
HNRNPF	8.30278e-223	0.253363	0.998	0.948	1.96892e-218	C4
AC002454.1	6.75557e-222	0.337453	0.806	0.475	1.60202e-217	C4
MIS18BP1	3.58054e-216	0.285023	0.992	0.854	8.49089e-212	C4
XRCC6	4.50961e-216	0.263142	0.998	0.921	1.06941e-211	C4
C19orf48	7.47908e-214	0.264213	0.962	0.686	1.77359e-209	C4
HNRNPD	1.52532e-207	0.281795	1	0.949	3.61715e-203	C4
MIF	1.72448e-203	0.305873	1	0.994	4.08943e-199	C4
FUS	3.67969e-203	0.255327	0.999	0.973	8.72601e-199	C4
BAZ1B	4.91592e-202	0.256378	0.977	0.762	1.16576e-197	C4
SNRPB	1.31299e-198	0.266031	1	0.921	3.11363e-194	C4
NPW	1.50008e-198	0.310056	0.789	0.447	3.5573e-194	C4
GSTP1	4.73768e-198	0.25016	1	0.995	1.12349e-193	C4
HSPD1	1.21358e-197	0.299388	1	0.992	2.87788e-193	C4
TUBA1A	1.56155e-194	0.280326	0.986	0.836	3.70307e-190	C4
FABP5	3.04288e-194	0.337023	0.999	0.89	7.21588e-190	C4
SNRPD1	1.17483e-189	0.259513	0.998	0.93	2.786e-185	C4
P4HB	2.31477e-185	0.262947	0.981	0.76	5.48925e-181	C4
TPI1	3.35182e-183	0.279419	1	0.968	7.9485e-179	C4
ACAT2	5.57654e-177	0.255188	0.948	0.641	1.32242e-172	C4
HIST1H1C	1.4155e-174	0.402452	0.899	0.689	3.35671e-170	C4
MGST1	6.09039e-170	0.272773	0.873	0.577	1.44427e-165	C4
HIST1H1E	8.245e-165	0.305049	0.912	0.693	1.95522e-160	C4
HSP90AA1	2.51105e-164	0.250614	1	0.998	5.9547e-160	C4
CALR	2.95826e-158	0.293924	1	0.979	7.01521e-154	C4
MPO	9.01075e-144	0.977066	0.223	0.064	2.13681e-139	C4
ATP5MC1	3.39455e-132	0.250728	0.989	0.85	8.04984e-128	C4
CENPF	0	1.96202	0.986	0.476	0	C5
TOP2A	0	1.73718	0.967	0.339	0	C5
ASPM	0	1.68193	0.948	0.322	0	C5
MKI67	0	1.54887	0.958	0.292	0	C5
UBE2C	0	1.54138	0.902	0.314	0	C5
HMMR	0	1.51187	0.959	0.248	0	C5
HMGB2	0	1.44793	0.999	0.881	0	C5
CCNB1	0	1.42162	0.971	0.374	0	C5
TPX2	0	1.37133	0.976	0.449	0	C5
PTTG1	0	1.31273	0.981	0.503	0	C5
CENPE	0	1.30673	0.934	0.256	0	C5
DLGAP5	0	1.22728	0.936	0.212	0	C5
ARL6IP1	0	1.20948	0.996	0.908	0	C5
KPNA2	0	1.19207	0.964	0.562	0	C5
NUSAP1	0	1.17066	0.963	0.398	0	C5
CCNB2	0	1.12087	0.968	0.273	0	C5
CKS2	0	1.03038	0.992	0.773	0	C5
UBE2S	0	1.02992	0.997	0.675	0	C5
CDC20	0	1.02867	0.944	0.206	0	C5
CDKN3	0	1.01118	0.948	0.309	0	C5
TUBB4B	0	1.01035	0.997	0.822	0	C5
BIRC5	0	0.985641	0.964	0.273	0	C5
PLK1	0	0.955165	0.885	0.119	0	C5
CCNA2	0	0.933324	0.93	0.29	0	C5
BUB1	0	0.931189	0.951	0.342	0	C5
CENPA	0	0.897191	0.876	0.118	0	C5
KIF11	0	0.870677	0.928	0.334	0	C5
AURKA	0	0.841608	0.838	0.185	0	C5
PRC1	0	0.833142	0.919	0.342	0	C5
KIF20B	0	0.830942	0.964	0.539	0	C5
HMGB3	0	0.821732	0.987	0.593	0	C5
NUCKS1	0	0.816948	1	0.97	0	C5
KIF14	0	0.814953	0.873	0.227	0	C5
NUF2	0	0.811831	0.918	0.28	0	C5
KNL1	0	0.811353	0.919	0.306	0	C5
GTSE1	0	0.808102	0.903	0.214	0	C5
HMGN2	0	0.79652	0.999	0.991	0	C5
NDC80	0	0.778314	0.889	0.289	0	C5
JPT1	0	0.761683	0.992	0.687	0	C5
KIF15	0	0.75726	0.945	0.296	0	C5
SGO2	0	0.756917	0.948	0.505	0	C5
CDCA8	0	0.746622	0.89	0.256	0	C5
RAD21	0	0.741227	0.996	0.877	0	C5
NCAPG	0	0.724383	0.898	0.297	0	C5
SFPQ	0	0.71713	0.997	0.949	0	C5
CDCA2	0	0.709338	0.852	0.214	0	C5
HMGB1	0	0.706356	1	0.999	0	C5
PRR11	0	0.705341	0.912	0.2	0	C5
AURKB	0	0.702522	0.902	0.228	0	C5
ANP32E	0	0.69602	0.997	0.811	0	C5
KIF2C	0	0.69111	0.899	0.248	0	C5
CKAP2L	0	0.679738	0.854	0.26	0	C5
KIF4A	0	0.666004	0.919	0.224	0	C5
ARHGAP11A	0	0.66167	0.886	0.324	0	C5
KIF23	0	0.660353	0.818	0.218	0	C5
KNSTRN	0	0.650642	0.913	0.266	0	C5
TTK	0	0.649083	0.855	0.249	0	C5
DEPDC1	0	0.620819	0.824	0.152	0	C5
NCAPD2	0	0.619645	0.951	0.396	0	C5
CDCA3	0	0.614735	0.836	0.184	0	C5
CEP55	0	0.612488	0.885	0.221	0	C5
BUB1B	0	0.596573	0.889	0.292	0	C5
NEK2	0	0.576379	0.838	0.155	0	C5
KIFC1	0	0.568511	0.845	0.243	0	C5
TROAP	0	0.53664	0.882	0.144	0	C5
KIF18A	0	0.53199	0.821	0.193	0	C5
HJURP	0	0.521414	0.772	0.191	0	C5
PIF1	0	0.512122	0.694	0.026	0	C5
KIF20A	0	0.500131	0.793	0.099	0	C5
MXD3	0	0.466348	0.786	0.173	0	C5
RACGAP1	0	0.459836	0.822	0.208	0	C5
DEPDC1B	0	0.45549	0.876	0.248	0	C5
NCAPH	0	0.452712	0.858	0.267	0	C5
PIMREG	0	0.428939	0.789	0.048	0	C5
CIT	0	0.411317	0.841	0.229	0	C5
SPAG5	0	0.409394	0.835	0.209	0	C5
ANLN	0	0.408721	0.758	0.202	0	C5
CCNF	0	0.397478	0.763	0.157	0	C5
ECT2	0	0.388627	0.821	0.231	0	C5
INCENP	0	0.386475	0.797	0.203	0	C5
CDC25B	0	0.381308	0.815	0.153	0	C5
RTKN2	0	0.372208	0.813	0.223	0	C5
PSRC1	0	0.352114	0.688	0.052	0	C5
FOXM1	0	0.327235	0.826	0.235	0	C5
EMC9	0	0.290337	0.834	0.225	0	C5
GAS2L3	0	0.279785	0.586	0.032	0	C5
SGO1	7.32002e-307	0.406005	0.866	0.296	1.73587e-302	C5
HNRNPA2B1	9.53504e-307	0.591674	1	0.997	2.26114e-302	C5
CKS1B	5.52054e-300	0.798207	0.987	0.644	1.30914e-295	C5
SMC4	1.40345e-298	0.838911	0.996	0.724	3.32815e-294	C5
CKAP5	7.89187e-298	0.638076	0.957	0.567	1.87148e-293	C5
SPC25	7.41826e-295	0.389191	0.812	0.239	1.75917e-290	C5
SPDL1	1.58654e-290	0.420491	0.887	0.327	3.76233e-286	C5
CKAP2	8.3224e-285	0.720432	0.965	0.642	1.97357e-280	C5
MAD2L1	5.66381e-283	0.587808	0.992	0.595	1.34312e-278	C5
TUBA1C	5.5498e-278	0.896625	0.991	0.806	1.31608e-273	C5
CENPW	1.04162e-274	0.535254	0.978	0.502	2.47009e-270	C5
PARPBP	2.28318e-274	0.3645	0.885	0.322	5.41433e-270	C5
CDK1	1.0201e-272	0.862999	0.789	0.315	2.41907e-268	C5
DIAPH3	1.01206e-270	0.347811	0.824	0.255	2.39999e-266	C5
SPC24	2.81318e-265	0.260573	0.774	0.218	6.67118e-261	C5
H2AFX	1.2144e-264	0.673395	0.948	0.48	2.87983e-260	C5
KIF22	4.20839e-260	0.460382	0.931	0.444	9.97979e-256	C5
PHF19	2.00581e-259	0.509875	0.976	0.561	4.75657e-255	C5
CENPN	6.36358e-256	0.298503	0.861	0.286	1.50906e-251	C5
LMNB1	3.78185e-254	0.602611	0.992	0.668	8.96828e-250	C5
ARHGAP19	8.1383e-253	0.304929	0.815	0.268	1.92992e-248	C5
TUBA1B	2.22455e-251	0.783018	1	0.983	5.27531e-247	C5
TMPO	2.58319e-251	0.635858	0.997	0.826	6.12577e-247	C5
TUBB	7.33915e-250	0.717486	1	0.984	1.74041e-245	C5
H2AFZ	2.87863e-238	0.730494	1	0.976	6.82638e-234	C5
H2AFV	1.16102e-234	0.479004	0.999	0.952	2.75323e-230	C5
GATA1	7.98801e-229	0.358551	0.602	0.154	1.89428e-224	C5
MND1	5.26269e-228	0.373344	0.891	0.324	1.24799e-223	C5
CIP2A	5.18362e-226	0.327648	0.84	0.314	1.22924e-221	C5
STMN1	8.5986e-225	0.556595	1	0.994	2.03907e-220	C5
ANP32B	1.3007e-224	0.364855	1	0.998	3.08449e-220	C5
SMC2	2.52491e-224	0.550753	0.994	0.733	5.98756e-220	C5
UBB	3.2462e-224	0.419755	1	0.995	7.69803e-220	C5
CALM2	9.94778e-223	0.50091	1	0.994	2.35902e-218	C5
TACC3	2.77603e-221	0.488128	0.951	0.607	6.58309e-217	C5
TUBB6	3.06245e-221	0.395746	0.817	0.307	7.2623e-217	C5
MZT1	1.4591e-219	0.416057	0.972	0.584	3.4601e-215	C5
DTYMK	2.48443e-219	0.479126	0.98	0.574	5.89158e-215	C5
SKA2	1.60955e-217	0.409762	0.96	0.533	3.8169e-213	C5
LBR	2.12342e-213	0.482588	0.98	0.698	5.03549e-209	C5
RAN	2.0613e-207	0.527558	1	0.983	4.88816e-203	C5
G2E3	2.91379e-207	0.357551	0.875	0.395	6.90977e-203	C5
SCLT1	3.36387e-205	0.3434	0.902	0.399	7.97708e-201	C5
BUB3	4.13165e-202	0.587366	0.988	0.804	9.7978e-198	C5
MIS18BP1	5.60769e-202	0.555051	0.994	0.87	1.32981e-197	C5
KLF1	6.55952e-201	0.445124	0.63	0.19	1.55552e-196	C5
HDGF	1.14855e-200	0.427663	0.995	0.871	2.72366e-196	C5
SHCBP1	3.97194e-198	0.281685	0.767	0.276	9.41906e-194	C5
TRIM59	2.0087e-197	0.432991	0.925	0.535	4.76343e-193	C5
HNRNPA1	1.32322e-194	0.340487	1	0.998	3.13789e-190	C5
DBF4	2.98744e-192	0.406529	0.931	0.522	7.08441e-188	C5
RANGAP1	1.22775e-191	0.282106	0.87	0.378	2.91149e-187	C5
TUBA1A	3.01802e-191	0.583853	0.995	0.854	7.15693e-187	C5
HP1BP3	6.13989e-191	0.455325	0.999	0.956	1.45601e-186	C5
FCER1A	6.88392e-188	0.34388	0.6	0.178	1.63245e-183	C5
CDCA5	4.87068e-186	0.26017	0.838	0.297	1.15503e-181	C5
ILF2	5.1568e-185	0.389616	1	0.943	1.22288e-180	C5
DDX39A	1.29079e-181	0.420591	0.987	0.626	3.06097e-177	C5
CALM3	6.03398e-180	0.411363	0.999	0.838	1.4309e-175	C5
CTTNBP2	1.17428e-178	0.294675	0.639	0.206	2.78468e-174	C5
UBALD2	1.46764e-177	0.387352	0.916	0.504	3.48036e-173	C5
ZWINT	1.94219e-177	0.335389	0.946	0.397	4.60572e-173	C5
MRPL51	1.10006e-174	0.360306	0.999	0.937	2.60868e-170	C5
HNRNPR	3.0645e-174	0.396116	1	0.964	7.26715e-170	C5
CCDC18	1.55249e-173	0.298241	0.835	0.352	3.68157e-169	C5
LSM5	4.83525e-171	0.365979	0.997	0.889	1.14663e-166	C5
PDLIM1	4.41324e-169	0.373137	0.891	0.425	1.04656e-164	C5
HNRNPH3	1.68379e-167	0.384555	0.997	0.922	3.99293e-163	C5
NUDCD2	2.07539e-165	0.348138	0.991	0.792	4.92157e-161	C5
HNRNPC	3.3603e-162	0.3501	1	0.991	7.96862e-158	C5
DCP2	1.24951e-157	0.3548	0.976	0.672	2.96308e-153	C5
CEP70	3.17851e-157	0.29171	0.877	0.404	7.53751e-153	C5
RBMX	1.00812e-156	0.387269	0.997	0.926	2.39065e-152	C5
IQGAP1	1.63176e-155	0.345923	0.951	0.539	3.86956e-151	C5
COX8A	7.57254e-155	0.368536	1	0.899	1.79575e-150	C5
HELLPAR	7.74532e-154	0.269474	0.702	0.264	1.83673e-149	C5
ZMYND8	4.96833e-153	0.435892	0.983	0.718	1.17819e-148	C5
CDC27	6.13872e-153	0.316516	0.928	0.523	1.45574e-148	C5
PTMA	9.70519e-153	0.263644	1	0.999	2.30149e-148	C5
DCAF7	2.11912e-152	0.357386	0.996	0.826	5.02527e-148	C5
MYEF2	1.18952e-151	0.279458	0.852	0.389	2.82082e-147	C5
BCL2L12	2.89905e-146	0.258549	0.91	0.453	6.87481e-142	C5
BRCA2	3.37717e-145	0.356585	0.94	0.468	8.00862e-141	C5
CENPM	2.08657e-144	0.300072	0.91	0.397	4.9481e-140	C5
CNRIP1	2.22061e-143	0.27391	0.518	0.155	5.26594e-139	C5
PALM2-AKAP2	5.04701e-143	0.294661	0.808	0.35	1.19685e-138	C5
GLRX5	9.2326e-143	0.337729	0.996	0.876	2.18942e-138	C5
PKIG	1.39164e-141	0.290804	0.781	0.341	3.30014e-137	C5
HNRNPA3	3.01662e-141	0.368958	1	0.976	7.15362e-137	C5
CDK5RAP2	4.10935e-140	0.313874	0.932	0.516	9.74492e-136	C5
GGH	4.09853e-137	0.267401	0.945	0.473	9.71925e-133	C5
MORF4L2	1.15045e-136	0.324643	0.986	0.779	2.72818e-132	C5
ABCC4	1.34179e-136	0.414747	0.724	0.331	3.18191e-132	C5
MYH10	1.35657e-135	0.354981	0.858	0.462	3.21697e-131	C5
LSM4	5.40249e-135	0.347323	0.997	0.855	1.28115e-130	C5
ENY2	1.89829e-134	0.297069	1	0.921	4.50161e-130	C5
ACTB	3.9933e-134	0.365211	1	0.998	9.46971e-130	C5
PCLAF	6.04251e-134	0.507736	0.994	0.521	1.43292e-129	C5
KIF5B	7.43356e-129	0.327169	0.992	0.83	1.7628e-124	C5
HMGN1	3.40263e-128	0.270596	1	0.995	8.06899e-124	C5
PRKAR2B	4.07779e-128	0.475968	0.747	0.353	9.67008e-124	C5
TTF2	1.10363e-126	0.318453	0.958	0.608	2.61714e-122	C5
CPA3	1.17012e-125	0.314136	0.788	0.346	2.77482e-121	C5
TYMS	2.67448e-125	0.501426	0.992	0.58	6.34227e-121	C5
ANP32A	8.43551e-125	0.288908	1	0.947	2.0004e-120	C5
SRSF3	7.57277e-123	0.313968	1	0.974	1.79581e-118	C5
DCTN3	1.22469e-121	0.293509	0.99	0.793	2.90422e-117	C5
XPO1	1.49153e-121	0.33216	0.995	0.887	3.53703e-117	C5
HNRNPK	2.68358e-121	0.271889	1	0.988	6.36385e-117	C5
KIAA0586	8.72144e-121	0.278723	0.93	0.573	2.0682e-116	C5
CTNNBL1	2.17338e-117	0.420994	0.918	0.588	5.15396e-113	C5
MARCKS	6.87104e-117	0.415918	0.931	0.657	1.6294e-112	C5
HNRNPD	4.54153e-116	0.35741	1	0.955	1.07698e-111	C5
PPIA	7.09751e-116	0.275562	1	0.998	1.6831e-111	C5
BRD8	3.77033e-115	0.251441	0.902	0.498	8.94096e-111	C5
UBE2T	6.3713e-115	0.300872	0.899	0.477	1.51089e-110	C5
MZT2B	1.27455e-113	0.265468	1	0.972	3.02246e-109	C5
PLIN3	1.33809e-113	0.299316	0.968	0.723	3.17316e-109	C5
EZH2	1.55147e-111	0.278634	0.931	0.518	3.67916e-107	C5
CENPH	2.29087e-111	0.277312	0.957	0.538	5.43258e-107	C5
KHDRBS1	7.55965e-111	0.273572	0.999	0.971	1.79269e-106	C5
HNRNPA0	1.56473e-110	0.268882	0.997	0.95	3.71061e-106	C5
VDAC3	1.93667e-109	0.280604	0.999	0.885	4.59261e-105	C5
H1FX	3.1626e-108	0.333972	0.997	0.937	7.49979e-104	C5
CFL1	1.3109e-107	0.254923	1	0.997	3.10866e-103	C5
MAP4K4	3.40269e-106	0.275996	0.935	0.59	8.06914e-102	C5
IDH2	1.22255e-104	0.301057	0.996	0.885	2.89915e-100	C5
DEK	7.74053e-104	0.316435	0.999	0.953	1.83559e-99	C5
HMGN3	3.36489e-103	0.263641	1	0.955	7.97949e-99	C5
TIMP3	1.29632e-102	0.353522	0.754	0.397	3.07408e-98	C5
DYNLL1	3.80134e-102	0.331053	1	0.976	9.01451e-98	C5
ITGAE	6.05164e-101	0.25167	0.957	0.611	1.43509e-96	C5
HNRNPDL	1.13959e-100	0.292646	0.999	0.952	2.70243e-96	C5
CHD4	4.33473e-100	0.316074	0.999	0.892	1.02794e-95	C5
HNRNPUL2	5.8423e-100	0.273437	0.96	0.651	1.38544e-95	C5
HPGDS	1.2567e-99	0.401153	0.971	0.667	2.98014e-95	C5
EIF4G2	1.01716e-98	0.302919	0.995	0.928	2.4121e-94	C5
BMP2K	2.27262e-98	0.282635	0.917	0.559	5.38929e-94	C5
LGALS1	4.06905e-98	0.378141	0.834	0.436	9.64933e-94	C5
SLC40A1	2.57544e-97	0.414232	0.917	0.614	6.10739e-93	C5
PTMS	2.66256e-97	0.367184	0.939	0.654	6.314e-93	C5
CCDC88A	3.08064e-97	0.293702	0.999	0.909	7.30543e-93	C5
HNRNPU	3.08964e-97	0.283779	1	0.994	7.32676e-93	C5
CBX3	5.55889e-97	0.254807	1	0.956	1.31824e-92	C5
CDT1	5.72128e-97	0.260377	0.945	0.499	1.35674e-92	C5
BANF1	9.01141e-97	0.276217	1	0.948	2.13697e-92	C5
SMARCA5	1.06239e-96	0.278094	0.999	0.916	2.51934e-92	C5
SLC27A2	1.69171e-95	0.262535	0.793	0.418	4.01173e-91	C5
YWHAQ	4.27959e-95	0.255462	0.999	0.938	1.01486e-90	C5
NONO	6.19729e-95	0.268716	0.999	0.938	1.46963e-90	C5
SET	7.83472e-95	0.256778	1	0.998	1.85792e-90	C5
CENPU	2.10234e-94	0.281569	0.977	0.548	4.9855e-90	C5
PLXNC1	4.21e-94	0.275606	0.767	0.407	9.9836e-90	C5
PSMB2	1.93365e-92	0.259964	0.995	0.876	4.58546e-88	C5
PPP1CC	1.69409e-91	0.260218	0.994	0.852	4.01736e-87	C5
CNTRL	4.03564e-91	0.308998	0.996	0.874	9.57013e-87	C5
NAA38	5.02372e-91	0.282934	0.992	0.799	1.19132e-86	C5
CCAR1	4.98591e-90	0.269049	0.983	0.785	1.18236e-85	C5
EIF5A	5.988e-90	0.382312	1	0.927	1.41999e-85	C5
STXBP5	7.14901e-90	0.257119	0.789	0.415	1.69532e-85	C5
GALNT1	1.06736e-86	0.272018	0.986	0.843	2.53113e-82	C5
CITED2	2.93076e-86	0.409757	0.91	0.619	6.95001e-82	C5
PNRC2	6.08524e-85	0.251052	0.981	0.849	1.44305e-80	C5
XRCC6	1.7115e-84	0.261208	0.997	0.93	4.05865e-80	C5
FADS1	8.81205e-84	0.310179	0.986	0.739	2.08969e-79	C5
SNRPB	1.4711e-83	0.283133	0.999	0.93	3.48858e-79	C5
PDCD4	6.21861e-83	0.287717	0.969	0.75	1.47468e-78	C5
GPSM2	5.01067e-81	0.266718	0.935	0.707	1.18823e-76	C5
HMGCR	3.27176e-80	0.251701	0.912	0.573	7.75866e-76	C5
MRPS15	1.61299e-79	0.261333	0.977	0.75	3.82505e-75	C5
HNRNPM	2.0487e-78	0.266059	0.997	0.912	4.85828e-74	C5
GP1BB	7.05052e-78	0.296223	0.763	0.422	1.67196e-73	C5
SRGN	1.24687e-77	0.344602	0.996	0.898	2.95684e-73	C5
GSPT1	1.92735e-77	0.27198	0.992	0.849	4.57051e-73	C5
LMO4	4.75818e-76	0.527955	0.965	0.737	1.12836e-71	C5
HMGA1	5.14267e-76	0.261432	1	0.96	1.21953e-71	C5
ODC1	5.78872e-76	0.358029	0.945	0.682	1.37274e-71	C5
CCT5	8.08457e-76	0.300184	0.999	0.908	1.91718e-71	C5
GLUL	6.98348e-75	0.253519	0.981	0.785	1.65606e-70	C5
HIST1H1B	6.14233e-74	0.308163	0.752	0.403	1.45659e-69	C5
YBX1	3.15869e-73	0.263239	1	0.998	7.49051e-69	C5
SNRPA1	7.50173e-72	0.251093	0.977	0.72	1.77896e-67	C5
PDZD8	8.63958e-71	0.282842	0.936	0.686	2.04879e-66	C5
SOS1	2.07354e-69	0.271095	0.919	0.639	4.9172e-65	C5
SNRPD1	4.22122e-69	0.251319	1	0.938	1.00102e-64	C5
PHGDH	1.68584e-68	0.267189	0.967	0.679	3.99779e-64	C5
FDPS	6.99362e-68	0.255123	0.997	0.837	1.65847e-63	C5
PLEK	1.43915e-65	0.274489	0.926	0.629	3.41281e-61	C5
TFRC	2.12904e-65	0.375754	0.914	0.657	5.04879e-61	C5
GATA2	1.26881e-62	0.271145	0.951	0.703	3.00885e-58	C5
SYNCRIP	5.13547e-60	0.251713	0.995	0.892	1.21782e-55	C5
FABP5	1.54291e-50	0.251721	0.999	0.903	3.65885e-46	C5
VIM	2.41398e-46	0.282735	1	0.982	5.7245e-42	C5
IGLL1	4.16035e-38	0.617338	0.692	0.471	9.86585e-34	C5
HBD	7.20431e-37	0.477277	0.497	0.264	1.70843e-32	C5
HIST1H4C	3.50212e-19	0.549265	0.879	0.872	8.30492e-15	C5
HIST1H1B	0	1.08425	0.923	0.354	0	C6
HIST1H4C	0	1.04052	0.992	0.856	0	C6
PCLAF	0	0.982004	0.996	0.486	0	C6
TFRC	0	0.934769	0.994	0.627	0	C6
TYMS	0	0.884511	0.997	0.548	0	C6
KLF1	0	0.863131	0.883	0.123	0	C6
H2AFZ	0	0.792077	1	0.975	0	C6
DUT	0	0.790809	0.999	0.948	0	C6
PCNA	0	0.745867	0.994	0.607	0	C6
HMGB2	0	0.733449	0.998	0.872	0	C6
FAM178B	0	0.721512	0.292	0.016	0	C6
RRM2	0	0.712122	0.904	0.239	0	C6
ODC1	0	0.707541	0.996	0.656	0	C6
ABCC4	0	0.70544	0.944	0.273	0	C6
CLSPN	0	0.686478	0.976	0.38	0	C6
MKI67	0	0.657475	0.86	0.255	0	C6
CNRIP1	0	0.65448	0.808	0.089	0	C6
CTNNBL1	0	0.654374	0.988	0.554	0	C6
RANBP1	0	0.654042	0.999	0.878	0	C6
PRKAR2B	0	0.643055	0.907	0.303	0	C6
HMGB1	0	0.625971	1	0.999	0	C6
TK1	0	0.61549	0.936	0.296	0	C6
GATA1	0	0.614803	0.903	0.08	0	C6
SLC40A1	0	0.613755	0.979	0.584	0	C6
TOP2A	0	0.598829	0.898	0.301	0	C6
TUBB	0	0.596607	1	0.983	0	C6
HDC	0	0.593951	0.397	0.024	0	C6
ACAT2	0	0.584013	0.989	0.653	0	C6
FEN1	0	0.582967	0.989	0.474	0	C6
EIF5A	0	0.58088	1	0.921	0	C6
CENPU	0	0.580157	0.991	0.514	0	C6
CITED2	0	0.576719	0.967	0.59	0	C6
HMGN2	0	0.571958	1	0.991	0	C6
DNAJC9	0	0.571194	0.998	0.693	0	C6
ZWINT	0	0.566201	0.962	0.354	0	C6
CKS1B	0	0.565668	0.989	0.618	0	C6
HNRNPAB	0	0.554427	0.999	0.878	0	C6
GP1BB	0	0.547672	0.893	0.379	0	C6
MCM7	0	0.547001	0.997	0.634	0	C6
MTHFD2	0	0.54431	0.987	0.54	0	C6
UBE2T	0	0.541056	0.976	0.436	0	C6
ATAD2	0	0.530654	0.975	0.465	0	C6
UBE2S	0	0.529494	0.983	0.653	0	C6
MCM4	0	0.528312	0.989	0.539	0	C6
MCM3	0	0.526574	0.998	0.71	0	C6
NUSAP1	0	0.523606	0.916	0.362	0	C6
DNMT1	0	0.516265	0.998	0.75	0	C6
GMNN	0	0.511992	0.992	0.538	0	C6
PDLIM1	0	0.510464	0.943	0.383	0	C6
ALYREF	0	0.510329	0.999	0.731	0	C6
MYBL2	0	0.50845	0.886	0.225	0	C6
CDK1	0	0.506726	0.923	0.262	0	C6
CENPM	0	0.505493	0.96	0.353	0	C6
SMC1A	0	0.504893	0.996	0.776	0	C6
CENPF	0	0.504403	0.951	0.443	0	C6
TMPO	0	0.501008	0.997	0.813	0	C6
SMC4	0	0.500839	0.993	0.704	0	C6
FDPS	0	0.499867	0.998	0.826	0	C6
SMC2	0	0.495975	0.995	0.714	0	C6
HELLS	0	0.495119	0.991	0.629	0	C6
PDZD8	0	0.493362	0.983	0.661	0	C6
RRM1	0	0.492972	0.99	0.55	0	C6
PRKDC	0	0.488092	0.999	0.902	0	C6
RAN	0	0.483366	1	0.982	0	C6
TIMP3	0	0.482114	0.875	0.354	0	C6
NASP	0	0.477701	1	0.942	0	C6
YBX1	0	0.475274	1	0.998	0	C6
SIVA1	0	0.474317	0.999	0.822	0	C6
HNRNPD	0	0.474166	1	0.952	0	C6
SUPT16H	0	0.473441	0.998	0.888	0	C6
DEK	0	0.472619	1	0.949	0	C6
SNRPG	0	0.472354	0.998	0.875	0	C6
MCM10	0	0.468991	0.949	0.294	0	C6
ORC6	0	0.46812	0.981	0.399	0	C6
BRCA2	0	0.467333	0.962	0.43	0	C6
CENPK	0	0.466934	0.981	0.462	0	C6
DHFR	0	0.466538	0.983	0.509	0	C6
TESC	0	0.465826	0.905	0.427	0	C6
CENPW	0	0.465792	0.969	0.468	0	C6
CCT5	0	0.463648	1	0.901	0	C6
CKB	0	0.463032	0.856	0.379	0	C6
LMNB1	0	0.462968	0.992	0.644	0	C6
GINS2	0	0.458458	0.974	0.452	0	C6
PRELID1	0	0.458379	0.998	0.877	0	C6
TPI1	0	0.456024	1	0.97	0	C6
HMGA1	0	0.455954	1	0.957	0	C6
STXBP5	0	0.455838	0.892	0.374	0	C6
TPX2	0	0.455117	0.933	0.416	0	C6
NUCKS1	0	0.450937	1	0.968	0	C6
SSRP1	0	0.450347	0.995	0.752	0	C6
MND1	0	0.444284	0.917	0.279	0	C6
ACTB	0	0.444147	1	0.998	0	C6
DTYMK	0	0.441194	0.979	0.544	0	C6
H2AFX	0	0.440962	0.952	0.445	0	C6
MCM6	0	0.438068	0.987	0.547	0	C6
BRCA1	0	0.437379	0.975	0.424	0	C6
NCAPG	0	0.435692	0.884	0.255	0	C6
FANCI	0	0.435333	0.942	0.366	0	C6
NAA38	0	0.434762	0.998	0.783	0	C6
FCER1A	0	0.434744	0.726	0.129	0	C6
CTTNBP2	0	0.4323	0.82	0.15	0	C6
KIF11	0	0.431381	0.882	0.296	0	C6
MAD2L1	0	0.431047	0.987	0.567	0	C6
SNRPD1	0	0.430774	1	0.934	0	C6
NUDC	0	0.428847	0.997	0.853	0	C6
PA2G4	0	0.42828	1	0.923	0	C6
PPM1G	0	0.427842	0.999	0.862	0	C6
CSF2RB	0	0.426575	0.751	0.154	0	C6
ESCO2	0	0.426541	0.854	0.202	0	C6
MRPS15	0	0.424698	0.992	0.731	0	C6
CPA3	0	0.423872	0.881	0.301	0	C6
CDK4	0	0.422896	0.998	0.868	0	C6
KPNB1	0	0.421764	1	0.929	0	C6
FBXO5	0	0.418097	0.872	0.318	0	C6
USP1	0	0.416305	0.994	0.682	0	C6
SLBP	0	0.415925	0.995	0.71	0	C6
ATAD5	0	0.415695	0.975	0.506	0	C6
ITGA2B	0	0.414448	0.706	0.068	0	C6
CHCHD2	0	0.414115	1	0.995	0	C6
CHEK1	0	0.41335	0.974	0.448	0	C6
PSMC3	0	0.413077	0.993	0.719	0	C6
PGAM1	0	0.412054	0.986	0.705	0	C6
CDC6	0	0.408455	0.913	0.296	0	C6
ASPM	0	0.404516	0.88	0.285	0	C6
SNRPB	0	0.40366	1	0.925	0	C6
PFN1	0	0.402894	1	0.996	0	C6
ANP32E	0	0.402805	0.995	0.797	0	C6
CCNA2	0	0.400682	0.868	0.25	0	C6
CHAF1A	0	0.40025	0.954	0.398	0	C6
COX8A	0	0.399628	0.998	0.892	0	C6
PSMG1	0	0.398573	0.99	0.699	0	C6
CDC45	0	0.397735	0.885	0.268	0	C6
PAICS	0	0.393876	0.999	0.828	0	C6
PPIA	0	0.392873	1	0.997	0	C6
PRC1	0	0.392791	0.905	0.301	0	C6
FAM111B	0	0.392578	0.827	0.244	0	C6
EIF3A	0	0.390864	0.999	0.96	0	C6
BIRC5	0	0.389603	0.847	0.238	0	C6
DTL	0	0.388851	0.919	0.335	0	C6
COPS3	0	0.388667	0.994	0.719	0	C6
NDUFS5	0	0.388452	1	0.945	0	C6
PKIG	0	0.386195	0.889	0.294	0	C6
RPA3	0	0.386192	0.989	0.653	0	C6
SNRNP25	0	0.384854	0.978	0.585	0	C6
CDT1	0	0.383892	0.97	0.463	0	C6
UHRF1	0	0.381153	0.927	0.35	0	C6
HNRNPA2B1	0	0.381001	1	0.996	0	C6
BMP2K	0	0.379719	0.967	0.526	0	C6
SERBP1	0	0.378837	1	0.989	0	C6
TMEM97	0	0.378441	0.96	0.531	0	C6
MRPL14	0	0.377932	0.992	0.689	0	C6
KNL1	0	0.37776	0.869	0.267	0	C6
APOC1	0	0.376823	0.342	0.035	0	C6
SPC25	0	0.375593	0.808	0.197	0	C6
XRCC5	0	0.374747	0.999	0.984	0	C6
SLC27A2	0	0.373135	0.911	0.374	0	C6
EZH2	0	0.372406	0.966	0.483	0	C6
RAD51AP1	0	0.371744	0.903	0.321	0	C6
SRSF3	0	0.370452	1	0.972	0	C6
DDX39A	0	0.370329	0.976	0.601	0	C6
MCM5	0	0.37028	0.974	0.552	0	C6
KIF15	0	0.368426	0.864	0.258	0	C6
HNRNPF	0	0.365673	1	0.951	0	C6
NT5DC2	0	0.364244	0.946	0.467	0	C6
PTMA	0	0.360961	1	0.999	0	C6
LIG1	0	0.359632	0.942	0.406	0	C6
DSCC1	0	0.355041	0.906	0.318	0	C6
HNRNPR	0	0.353241	1	0.961	0	C6
CDCA5	0	0.353198	0.874	0.252	0	C6
NDC80	0	0.348407	0.831	0.253	0	C6
MYH10	0	0.348328	0.915	0.425	0	C6
MTHFD1	0	0.347591	0.978	0.588	0	C6
HNRNPC	0	0.345022	0.999	0.99	0	C6
RFC4	0	0.342189	0.966	0.474	0	C6
SET	0	0.341673	1	0.998	0	C6
KCNH2	0	0.33806	0.626	0.034	0	C6
AURKB	0	0.336898	0.732	0.201	0	C6
BLM	0	0.33651	0.948	0.434	0	C6
HMGN1	0	0.334055	1	0.994	0	C6
XRCC2	0	0.333053	0.915	0.341	0	C6
CKAP2L	0	0.331453	0.791	0.225	0	C6
FADS2	0	0.330007	0.924	0.421	0	C6
POP7	0	0.327644	0.958	0.539	0	C6
MCM2	0	0.316635	0.948	0.455	0	C6
WDR76	0	0.315366	0.903	0.358	0	C6
MINPP1	0	0.314687	0.873	0.332	0	C6
NCAPH	0	0.314447	0.84	0.226	0	C6
ANP32B	0	0.310041	1	0.997	0	C6
CEP152	0	0.309402	0.921	0.447	0	C6
TFR2	0	0.307344	0.822	0.215	0	C6
LMNA	0	0.306229	0.568	0.076	0	C6
DIAPH3	0	0.305429	0.795	0.216	0	C6
NCAPD3	0	0.303178	0.917	0.429	0	C6
UBE2C	0	0.301942	0.817	0.282	0	C6
KIFC1	0	0.292703	0.772	0.208	0	C6
FANCD2	0	0.290268	0.845	0.278	0	C6
CDKN3	0	0.288391	0.845	0.276	0	C6
ASF1B	0	0.286815	0.845	0.249	0	C6
ARHGAP11A	0	0.281341	0.84	0.288	0	C6
RAD51	0	0.280944	0.84	0.25	0	C6
HMMR	0	0.278138	0.752	0.223	0	C6
NUF2	0	0.270688	0.812	0.247	0	C6
BUB1B	0	0.268395	0.816	0.257	0	C6
TIMELESS	0	0.262787	0.896	0.35	0	C6
CENPJ	0	0.262333	0.882	0.37	0	C6
CIP2A	0	0.261675	0.834	0.276	0	C6
WDHD1	0	0.26075	0.901	0.382	0	C6
ACOT7	0	0.258253	0.848	0.316	0	C6
NCAPG2	0	0.254735	0.824	0.283	0	C6
PKMYT1	0	0.253158	0.774	0.194	0	C6
BUB1	0	0.251007	0.836	0.312	0	C6
BRIP1	0	0.250643	0.85	0.32	0	C6
TUBA1B	1.81167e-307	0.613272	1	0.982	4.2962e-303	C6
RBBP8	2.79717e-307	0.31177	0.923	0.451	6.63321e-303	C6
LYAR	3.42489e-307	0.355669	0.966	0.54	8.12179e-303	C6
C1QBP	1.35283e-306	0.428087	0.999	0.955	3.2081e-302	C6
RIF1	3.74159e-306	0.388262	0.998	0.824	8.8728e-302	C6
HSPD1	2.25617e-303	0.450236	1	0.992	5.35029e-299	C6
PLXNC1	2.48252e-303	0.308161	0.843	0.371	5.88704e-299	C6
ENSA	2.64355e-303	0.336008	0.999	0.888	6.26892e-299	C6
FABP5	3.7479e-303	0.506202	0.998	0.896	8.88778e-299	C6
SRSF2	9.50406e-302	0.400647	0.999	0.88	2.25379e-297	C6
GGH	1.64267e-301	0.274749	0.938	0.439	3.89543e-297	C6
CENPH	5.76484e-298	0.331202	0.966	0.506	1.36707e-293	C6
TFDP1	6.28856e-298	0.318808	0.976	0.562	1.49127e-293	C6
HBD	7.73923e-298	1.5267	0.631	0.228	1.83528e-293	C6
S100A6	5.81504e-297	0.592441	0.995	0.881	1.37898e-292	C6
UBE2M	1.83067e-295	0.358467	0.994	0.814	4.34124e-291	C6
PGP	3.33217e-295	0.325025	0.966	0.546	7.9019e-291	C6
CCT6A	4.85007e-292	0.403288	1	0.95	1.15015e-287	C6
GNB2	9.52537e-292	0.323984	0.982	0.692	2.25885e-287	C6
MIF	1.29274e-291	0.394906	0.999	0.995	3.06559e-287	C6
CTNNAL1	6.09862e-289	0.253052	0.86	0.367	1.44623e-284	C6
HNRNPU	2.24584e-285	0.319973	0.999	0.994	5.3258e-281	C6
SRSF7	3.89064e-284	0.40691	1	0.963	9.22627e-280	C6
MPP1	1.10921e-283	0.345044	0.981	0.679	2.63037e-279	C6
CYCS	1.21492e-283	0.453777	0.994	0.784	2.88106e-279	C6
PSMA7	3.03388e-283	0.379422	0.999	0.968	7.19455e-279	C6
LSM3	4.27139e-282	0.330023	0.998	0.862	1.01292e-277	C6
RABL6	1.74479e-280	0.307964	0.983	0.599	4.1376e-276	C6
IDH2	4.19211e-280	0.381054	0.999	0.876	9.94117e-276	C6
TOMM40	9.28088e-280	0.377774	0.971	0.604	2.20087e-275	C6
SMC3	2.50494e-279	0.343089	0.996	0.903	5.94021e-275	C6
SNRPA1	1.18406e-278	0.364919	0.988	0.7	2.80789e-274	C6
CENPV	1.16673e-277	0.301491	0.897	0.43	2.76679e-273	C6
PALM2-AKAP2	1.59195e-277	0.325389	0.768	0.322	3.77515e-273	C6
SAC3D1	5.26711e-277	0.274373	0.927	0.468	1.24904e-272	C6
HIST1H1A	2.02466e-274	0.305197	0.564	0.183	4.80128e-270	C6
ATP5MC3	1.51714e-273	0.348292	0.999	0.985	3.59775e-269	C6
FADS1	8.78103e-273	0.381914	0.987	0.721	2.08233e-268	C6
HIST2H2AC	3.40475e-270	0.302882	0.837	0.383	8.07402e-266	C6
MTSS1	2.99585e-269	0.254913	0.761	0.317	7.10436e-265	C6
VRK1	5.68232e-269	0.300792	0.963	0.559	1.3475e-264	C6
DAD1	7.61556e-269	0.343581	0.999	0.932	1.80595e-264	C6
KIF20B	3.00047e-268	0.327679	0.952	0.509	7.11532e-264	C6
HSP90AA1	3.29751e-268	0.446955	1	0.998	7.81971e-264	C6
MAGOHB	6.17955e-268	0.290753	0.965	0.553	1.46542e-263	C6
CACYBP	6.86282e-268	0.362244	0.998	0.857	1.62745e-263	C6
ATP5MC1	2.88701e-267	0.385694	0.998	0.857	6.84626e-263	C6
LSM4	5.18452e-267	0.34864	0.999	0.844	1.22946e-262	C6
MRPL41	8.62646e-266	0.340086	0.991	0.735	2.04568e-261	C6
TMEM106C	3.15173e-265	0.318015	0.952	0.538	7.474e-261	C6
COTL1	1.24764e-264	0.34497	0.956	0.595	2.95866e-260	C6
GLO1	4.01943e-264	0.334721	0.988	0.756	9.53167e-260	C6
ERH	5.95208e-263	0.314848	0.998	0.959	1.41148e-258	C6
RFC2	8.53469e-263	0.290578	0.947	0.532	2.02392e-258	C6
SRGN	6.24986e-262	0.397054	0.998	0.891	1.48209e-257	C6
EBP	1.00538e-261	0.345682	0.985	0.693	2.38415e-257	C6
NME4	2.11911e-261	0.358303	0.998	0.886	5.02526e-257	C6
HBB	6.97555e-260	0.465686	0.111	0.003	1.65418e-255	C6
PPP3R1	2.14194e-259	0.271079	0.929	0.499	5.07939e-255	C6
LRRC59	2.42256e-258	0.298092	0.95	0.548	5.74486e-254	C6
SNRPF	9.88215e-258	0.308484	0.999	0.907	2.34345e-253	C6
TAGLN2	2.77399e-256	0.313076	1	0.98	6.57823e-252	C6
FKBP5	1.19331e-253	0.293585	0.968	0.593	2.82981e-249	C6
CENPX	2.76255e-253	0.315681	0.976	0.635	6.55112e-249	C6
GGCT	3.64126e-253	0.326691	0.994	0.777	8.63488e-249	C6
ILF2	5.48536e-252	0.305101	1	0.939	1.3008e-247	C6
HSPA9	7.95172e-252	0.357046	0.999	0.887	1.88567e-247	C6
SCD	1.09078e-251	0.259793	0.897	0.434	2.58667e-247	C6
HLTF	1.15558e-251	0.328809	0.992	0.756	2.74034e-247	C6
HSPB11	1.1897e-251	0.306568	0.99	0.727	2.82126e-247	C6
ATP5F1B	1.89176e-251	0.296728	0.999	0.968	4.48611e-247	C6
PTTG1	2.24095e-251	0.26492	0.919	0.476	5.3142e-247	C6
TRIM28	2.63619e-251	0.303636	0.997	0.812	6.25146e-247	C6
PIN1	7.31868e-251	0.297546	0.986	0.716	1.73555e-246	C6
POLR3K	2.43348e-250	0.308872	0.96	0.591	5.77076e-246	C6
PRIM1	1.02264e-247	0.291915	0.966	0.552	2.42509e-243	C6
PSMD8	2.06846e-247	0.297717	0.997	0.916	4.90515e-243	C6
PRDX2	4.45988e-247	0.406049	0.984	0.83	1.05762e-242	C6
LDHA	1.91292e-245	0.402181	0.999	0.943	4.53631e-241	C6
SNRPE	2.15377e-245	0.310254	0.999	0.954	5.10745e-241	C6
EIF2S1	3.1204e-245	0.325381	0.982	0.663	7.39972e-241	C6
H2AFV	4.65646e-245	0.323083	0.998	0.949	1.10423e-240	C6
EXOSC8	5.31306e-245	0.29681	0.99	0.735	1.25994e-240	C6
TMA7	9.14019e-245	0.30208	1	0.971	2.16751e-240	C6
EIF4EBP1	1.51416e-244	0.378335	0.995	0.78	3.59069e-240	C6
TCP1	2.64707e-244	0.324104	0.998	0.877	6.27725e-240	C6
CCT2	5.04854e-244	0.339406	0.999	0.96	1.19721e-239	C6
SNRPD3	2.41565e-243	0.28924	0.998	0.895	5.72848e-239	C6
HBS1L	1.63736e-242	0.298668	0.959	0.614	3.88283e-238	C6
FBXO7	9.51961e-240	0.315252	0.985	0.721	2.25748e-235	C6
BAZ1B	1.16064e-239	0.320567	0.994	0.772	2.75235e-235	C6
TUBB4B	1.95526e-239	0.391137	0.995	0.81	4.6367e-235	C6
NDUFS6	2.41807e-239	0.332089	0.998	0.864	5.73422e-235	C6
NCL	1.64481e-238	0.370806	1	0.998	3.9005e-234	C6
CFL1	2.10153e-238	0.268163	1	0.997	4.98357e-234	C6
HIST1H1E	2.23519e-237	0.445356	0.943	0.701	5.30053e-233	C6
MRPS34	4.84633e-237	0.313821	0.995	0.825	1.14926e-232	C6
IPO5	1.1973e-236	0.308682	0.991	0.7	2.83928e-232	C6
TTF2	3.3564e-236	0.28933	0.968	0.581	7.95937e-232	C6
TIMM10	1.63473e-235	0.295703	0.955	0.609	3.8766e-231	C6
CARHSP1	9.21918e-235	0.274115	0.936	0.52	2.18624e-230	C6
TOMM5	2.14236e-234	0.34632	0.998	0.875	5.08038e-230	C6
CKS2	2.35275e-234	0.324505	0.989	0.757	5.57932e-230	C6
CSE1L	3.85666e-234	0.251109	0.929	0.495	9.14568e-230	C6
SUZ12	4.06078e-234	0.307729	0.995	0.828	9.62974e-230	C6
HSPE1	9.92465e-234	0.42177	0.999	0.942	2.35353e-229	C6
HNRNPA3	1.0141e-233	0.324355	1	0.974	2.40483e-229	C6
EIF4G1	1.12565e-233	0.320032	0.978	0.688	2.66936e-229	C6
PNN	2.63784e-233	0.291699	1	0.984	6.25538e-229	C6
NDUFAB1	2.01746e-232	0.3066	0.998	0.909	4.7842e-228	C6
CISD2	5.28294e-230	0.278566	0.975	0.678	1.2528e-225	C6
XPO1	9.50668e-230	0.302536	0.997	0.879	2.25441e-225	C6
PTGES3	1.02376e-228	0.288827	1	0.986	2.42774e-224	C6
CCDC34	1.95741e-228	0.257751	0.922	0.49	4.64181e-224	C6
MRPL12	3.76276e-228	0.326288	0.983	0.679	8.923e-224	C6
IQGAP1	4.98323e-228	0.26795	0.929	0.511	1.18172e-223	C6
HAT1	8.82571e-228	0.28603	0.978	0.675	2.09293e-223	C6
MRPL37	1.07422e-227	0.283415	0.972	0.639	2.54741e-223	C6
EIF1AX	5.62541e-227	0.303758	1	0.936	1.33401e-222	C6
DCTPP1	2.41049e-226	0.335478	0.995	0.745	5.71624e-222	C6
ACLY	4.85783e-225	0.250233	0.944	0.536	1.15199e-220	C6
ZBTB16	9.0612e-225	0.256183	0.935	0.481	2.14877e-220	C6
NSD2	1.76691e-224	0.266539	0.958	0.541	4.19006e-220	C6
EIF4A1	2.25971e-224	0.29497	1	0.995	5.35867e-220	C6
RPS17	6.72175e-224	0.265028	1	0.996	1.594e-219	C6
SFPQ	1.11965e-223	0.320222	0.999	0.945	2.65514e-219	C6
CASP8AP2	1.78944e-223	0.292726	0.975	0.604	4.24349e-219	C6
GCSH	1.81727e-223	0.309633	0.991	0.757	4.30947e-219	C6
CHCHD3	3.88419e-223	0.281165	0.984	0.691	9.21098e-219	C6
LSM5	9.76151e-223	0.281853	0.998	0.881	2.31484e-218	C6
DDX46	1.50854e-222	0.301449	0.998	0.886	3.57735e-218	C6
CCDC28B	2.17115e-222	0.257082	0.956	0.584	5.14868e-218	C6
SRM	2.1621e-221	0.393436	0.996	0.8	5.12721e-217	C6
GATA2	4.66235e-221	0.414295	0.97	0.682	1.10563e-216	C6
XRCC6	1.98802e-220	0.298503	0.998	0.925	4.7144e-216	C6
RPN1	1.38115e-219	0.26004	0.96	0.611	3.27526e-215	C6
GMPS	2.05759e-219	0.282485	0.993	0.749	4.87936e-215	C6
PPIF	1.76016e-218	0.289897	0.888	0.47	4.17404e-214	C6
MSH2	2.55541e-218	0.28327	0.984	0.698	6.0599e-214	C6
FH	6.45579e-218	0.257301	0.955	0.572	1.53093e-213	C6
CMSS1	4.40101e-216	0.252211	0.938	0.532	1.04365e-211	C6
CALM1	7.86997e-216	0.328361	0.999	0.91	1.86629e-211	C6
EMP3	3.78254e-214	0.350726	0.993	0.896	8.96992e-210	C6
EXOSC9	4.97812e-214	0.25649	0.951	0.573	1.18051e-209	C6
HNRNPM	8.09753e-214	0.309752	0.999	0.906	1.92025e-209	C6
GALNT1	1.60102e-213	0.291747	0.994	0.832	3.79666e-209	C6
TRA2B	6.18126e-213	0.279022	0.999	0.811	1.46582e-208	C6
SOS1	3.96814e-212	0.393181	0.932	0.617	9.41004e-208	C6
NAE1	4.13097e-211	0.286458	0.989	0.739	9.79618e-207	C6
UQCRQ	6.2412e-211	0.304305	0.997	0.869	1.48004e-206	C6
NOP56	9.66177e-211	0.312152	0.998	0.841	2.29119e-206	C6
NDUFB6	1.25342e-210	0.27623	0.994	0.787	2.97236e-206	C6
PARK7	1.77495e-210	0.267945	0.999	0.981	4.20913e-206	C6
BCLAF1	2.62566e-210	0.285816	0.999	0.938	6.22649e-206	C6
PSMB2	2.80211e-210	0.264719	0.997	0.867	6.64492e-206	C6
ATP5MPL	1.43488e-209	0.265157	0.999	0.947	3.40268e-205	C6
UBA2	1.63811e-209	0.26719	0.995	0.837	3.8846e-205	C6
SQLE	1.85802e-209	0.339653	0.973	0.679	4.4061e-205	C6
PSMD1	3.48424e-208	0.291947	0.979	0.701	8.26253e-204	C6
EBNA1BP2	1.65392e-207	0.320326	0.98	0.676	3.92211e-203	C6
PSMD2	1.67616e-207	0.290449	0.99	0.785	3.97485e-203	C6
SMS	2.58078e-207	0.272554	0.991	0.743	6.12005e-203	C6
GSPT1	4.14281e-207	0.304547	0.993	0.838	9.82425e-203	C6
CBX3	5.26092e-207	0.253615	1	0.953	1.24758e-202	C6
NME1	1.15941e-206	0.367172	0.997	0.841	2.74943e-202	C6
IARS	1.37118e-206	0.292595	0.984	0.718	3.25161e-202	C6
P4HB	3.17535e-206	0.270392	0.99	0.771	7.53002e-202	C6
MRPL51	7.6671e-206	0.263364	0.998	0.932	1.81818e-201	C6
EEF1E1	1.0156e-205	0.277754	0.987	0.731	2.40839e-201	C6
HSPA8	3.49773e-205	0.472378	0.999	0.963	8.29453e-201	C6
RBM17	1.102e-204	0.27115	0.991	0.809	2.61328e-200	C6
MAZ	1.13895e-204	0.265936	0.996	0.881	2.70092e-200	C6
ARPC1A	1.47058e-204	0.252768	0.958	0.626	3.48734e-200	C6
DHX9	1.5051e-204	0.292594	0.997	0.811	3.56919e-200	C6
PSMC5	1.22538e-203	0.277484	0.995	0.856	2.90588e-199	C6
SYNCRIP	5.73522e-203	0.302252	0.997	0.884	1.36005e-198	C6
SLC25A37	1.59031e-202	0.331542	0.929	0.574	3.77127e-198	C6
MRPL11	2.15094e-202	0.27078	0.996	0.817	5.10075e-198	C6
NOP10	2.33663e-202	0.273506	0.997	0.926	5.54109e-198	C6
UBE2I	3.52197e-202	0.256333	0.998	0.922	8.352e-198	C6
BUD31	5.19366e-202	0.263483	0.981	0.718	1.23162e-197	C6
CYC1	2.29543e-201	0.275635	0.986	0.755	5.44339e-197	C6
NDUFAF8	5.91274e-201	0.305939	0.989	0.77	1.40215e-196	C6
UNG	1.52446e-199	0.263069	0.923	0.494	3.6151e-195	C6
UQCR10	5.24772e-199	0.297559	0.999	0.941	1.24444e-194	C6
CYTOR	8.72063e-198	0.324357	0.911	0.567	2.06801e-193	C6
PDCD5	4.10335e-195	0.286839	0.994	0.819	9.73069e-191	C6
PABPC4	9.15911e-195	0.281431	0.995	0.787	2.17199e-190	C6
BANF1	2.36849e-194	0.270134	0.998	0.944	5.61665e-190	C6
GTF3C6	1.11967e-193	0.282223	0.996	0.856	2.65518e-189	C6
FUS	1.47215e-193	0.287664	0.999	0.975	3.49106e-189	C6
DTD1	2.11569e-192	0.265848	0.983	0.709	5.01715e-188	C6
MRPL3	7.04207e-191	0.274331	0.992	0.768	1.66996e-186	C6
SRRT	1.10092e-190	0.258565	0.955	0.609	2.61073e-186	C6
PDIA6	1.22261e-187	0.294295	0.999	0.928	2.8993e-183	C6
RUVBL1	1.22924e-187	0.263082	0.977	0.664	2.91503e-183	C6
ITGB1BP1	1.59048e-187	0.255574	0.965	0.656	3.77166e-183	C6
GARS	1.94269e-187	0.272802	0.935	0.582	4.6069e-183	C6
NUDT1	5.31462e-187	0.263147	0.994	0.825	1.26031e-182	C6
HPRT1	6.31229e-187	0.263294	0.991	0.756	1.4969e-182	C6
YARS	1.71459e-186	0.252467	0.967	0.666	4.06598e-182	C6
STOML2	3.66079e-186	0.260528	0.999	0.873	8.6812e-182	C6
EIF4G2	4.11477e-186	0.272091	0.999	0.922	9.75776e-182	C6
VDAC1	6.62409e-186	0.291616	0.997	0.867	1.57084e-181	C6
POLD2	9.96935e-186	0.255783	0.984	0.672	2.36413e-181	C6
HDAC2	1.55504e-185	0.257493	0.994	0.835	3.68763e-181	C6
ATP5MF	7.70646e-185	0.268831	0.997	0.868	1.82751e-180	C6
POLR2F	1.33996e-184	0.265377	0.981	0.741	3.17759e-180	C6
STMN1	1.3923e-184	0.292488	1	0.994	3.30171e-180	C6
SLC25A5	1.94642e-184	0.2578	1	0.989	4.61574e-180	C6
SRSF10	3.12126e-184	0.257964	0.998	0.903	7.40176e-180	C6
PPP1R14B	7.22475e-184	0.289435	0.999	0.947	1.71328e-179	C6
ZMYND8	9.18446e-184	0.268213	0.979	0.699	2.178e-179	C6
SLIRP	5.40154e-183	0.271627	0.98	0.72	1.28092e-178	C6
MTCH2	6.08143e-183	0.250099	0.981	0.686	1.44215e-178	C6
JPT1	1.65733e-182	0.258386	0.975	0.667	3.93019e-178	C6
LUC7L2	1.80435e-181	0.259416	0.996	0.86	4.27883e-177	C6
NOLC1	3.08372e-181	0.290264	0.969	0.656	7.31273e-177	C6
RAD21	3.68255e-180	0.254581	0.997	0.868	8.7328e-176	C6
GLRX5	4.48891e-180	0.253791	0.999	0.866	1.0645e-175	C6
ARHGDIA	1.92423e-179	0.27178	0.981	0.711	4.56313e-175	C6
AURKAIP1	2.34708e-178	0.264312	0.994	0.862	5.56587e-174	C6
DKC1	5.00895e-178	0.289539	0.994	0.818	1.18782e-173	C6
HIST1H1C	1.43195e-174	0.408294	0.925	0.697	3.39573e-170	C6
CALR	1.87753e-174	0.294731	1	0.98	4.45237e-170	C6
MRPS26	5.238e-173	0.251827	0.985	0.711	1.24214e-168	C6
TXNL4A	1.2718e-169	0.250585	0.995	0.817	3.01594e-165	C6
MRTO4	1.50364e-169	0.265802	0.948	0.621	3.56573e-165	C6
GTF3A	2.04718e-169	0.280499	0.999	0.888	4.85468e-165	C6
PSMD7	9.44323e-169	0.250448	0.996	0.849	2.23937e-164	C6
MSH6	2.19751e-167	0.286541	0.99	0.727	5.21118e-163	C6
PFDN2	7.98903e-167	0.259377	0.997	0.874	1.89452e-162	C6
MICOS10	2.14331e-166	0.271296	0.993	0.835	5.08264e-162	C6
STIP1	1.00092e-165	0.279793	0.975	0.706	2.37357e-161	C6
HSPH1	1.94153e-163	0.310257	0.975	0.693	4.60413e-159	C6
NDUFB2	2.88086e-163	0.260623	0.998	0.883	6.83167e-159	C6
HMGCS1	7.64107e-161	0.314827	0.882	0.515	1.812e-156	C6
DDX21	2.49286e-158	0.288225	0.984	0.768	5.91157e-154	C6
CHD4	3.33066e-154	0.259935	0.997	0.885	7.89833e-150	C6
HNRNPDL	1.87564e-149	0.252781	1	0.949	4.44788e-145	C6
UROD	2.04899e-144	0.26464	0.964	0.721	4.85898e-140	C6
MYC	1.10605e-140	0.271264	0.919	0.558	2.62288e-136	C6
SNHG3	5.37578e-135	0.262981	0.987	0.801	1.27481e-130	C6
HIST1H1D	4.81004e-126	0.395773	0.967	0.9	1.14065e-121	C6
MPC2	8.67467e-125	0.305048	0.992	0.832	2.05711e-120	C6
SAMSN1	7.25398e-120	0.307969	0.899	0.626	1.72021e-115	C6
S100A4	1.03018e-115	0.457078	0.998	0.989	2.44297e-111	C6
PLEK	8.10927e-107	0.320796	0.866	0.615	1.92303e-102	C6
LMO4	1.38928e-106	0.737323	0.936	0.724	3.29453e-102	C6
BLVRB	7.59644e-88	0.546627	0.876	0.641	1.80142e-83	C6

## Sheet: Table S3
Gene	p_val	avg_logFC	pct.1	pct.2	p_val_adj	group	Cluster
RPS27	3.44038e-304	-0.6827	0.996	0.99	8.15852e-300	rhTPO	C1
MT-ND3	5.24807e-189	-0.625112	0.995	0.992	1.24453e-184	rhTPO	C1
RPL34	2.02768e-173	-0.510864	0.999	0.993	4.80845e-169	rhTPO	C1
RPL39	2.00214e-166	-0.509114	0.998	0.992	4.74788e-162	rhTPO	C1
RPL38	1.27128e-157	-0.572915	0.984	0.99	3.01472e-153	rhTPO	C1
RPL6	2.57277e-114	0.517582	0.998	0.985	6.10108e-110	rhTPO	C1
RPS29	2.74321e-114	-0.464032	0.994	0.988	6.50524e-110	rhTPO	C1
SLC25A3	5.70049e-104	0.592452	0.994	0.967	1.35182e-99	rhTPO	C1
ZFAS1	5.03848e-101	-0.529655	0.99	0.988	1.19482e-96	rhTPO	C1
RPS21	1.68529e-99	-0.447406	0.991	0.99	3.9965e-95	rhTPO	C1
RPL35A	2.71378e-95	-0.384892	0.998	0.99	6.43546e-91	rhTPO	C1
EIF4A1	1.84568e-94	0.583483	0.991	0.959	4.37684e-90	rhTPO	C1
RPL36	8.71998e-93	-0.426756	0.998	0.985	2.06786e-88	rhTPO	C1
RPS28	3.59002e-92	-0.382691	0.998	0.992	8.51337e-88	rhTPO	C1
RPL37	8.26282e-85	-0.410563	0.996	0.993	1.95945e-80	rhTPO	C1
MT-ND2	1.84638e-83	-0.428723	0.995	0.99	4.37852e-79	rhTPO	C1
RPS6	1.48117e-82	0.425677	0.999	0.99	3.51245e-78	rhTPO	C1
HSP90AB1	9.23599e-82	0.43074	1	0.988	2.19022e-77	rhTPO	C1
SNHG6	2.02636e-77	-0.456839	0.973	0.977	4.80532e-73	rhTPO	C1
HNRNPA1	5.70943e-77	0.483681	0.999	0.987	1.35393e-72	rhTPO	C1
COMMD6	5.48331e-76	-0.41057	0.973	0.977	1.30031e-71	rhTPO	C1
RPL36A	1.40077e-75	-0.38205	0.996	0.99	3.32179e-71	rhTPO	C1
ACTG1	7.02479e-74	0.50421	0.999	0.982	1.66586e-69	rhTPO	C1
VIM	1.65149e-72	0.571062	0.994	0.975	3.91633e-68	rhTPO	C1
AVP	1.85288e-71	0.833229	0.882	0.769	4.39392e-67	rhTPO	C1
HSPD1	2.31268e-67	0.521406	0.996	0.965	5.48429e-63	rhTPO	C1
RPL41	9.90845e-67	-0.341163	0.999	0.995	2.34969e-62	rhTPO	C1
RPS2	3.52964e-66	0.381895	0.999	0.997	8.37019e-62	rhTPO	C1
GAPDH	1.59986e-65	0.47487	0.998	0.985	3.7939e-61	rhTPO	C1
SLC25A5	5.53356e-65	0.516014	0.982	0.962	1.31223e-60	rhTPO	C1
RPL30	5.74921e-65	-0.301355	0.999	0.99	1.36337e-60	rhTPO	C1
EIF1	3.45189e-63	0.402295	0.995	0.988	8.18581e-59	rhTPO	C1
MT-CO1	3.3093e-62	0.386764	1	0.995	7.84767e-58	rhTPO	C1
NME2	1.28008e-61	0.394352	0.999	0.979	3.03557e-57	rhTPO	C1
RPS15A	1.77054e-61	-0.305616	1	0.993	4.19866e-57	rhTPO	C1
SOCS2	3.01636e-61	0.58562	0.871	0.677	7.15299e-57	rhTPO	C1
SLC25A6	5.57598e-61	0.430008	0.991	0.972	1.32229e-56	rhTPO	C1
FAU	7.69504e-60	-0.288601	1	0.99	1.8248e-55	rhTPO	C1
SOX4	7.92277e-60	-0.537368	0.948	0.98	1.87881e-55	rhTPO	C1
PIM1	1.10381e-58	0.586724	0.544	0.149	2.61758e-54	rhTPO	C1
COX7C	4.30982e-58	-0.361874	0.985	0.983	1.02203e-53	rhTPO	C1
RPL3	8.50327e-58	0.319408	1	0.988	2.01647e-53	rhTPO	C1
RPL31	1.62274e-57	-0.345297	0.994	0.987	3.84816e-53	rhTPO	C1
RPL4	2.3422e-57	0.356138	0.998	0.985	5.55429e-53	rhTPO	C1
TUBB	6.45397e-57	0.516331	0.971	0.937	1.5305e-52	rhTPO	C1
CYP1B1	2.24034e-55	0.741344	0.54	0.18	5.31274e-51	rhTPO	C1
RPS10	4.16136e-54	-0.315219	0.994	0.988	9.86825e-50	rhTPO	C1
YBX1	8.75779e-54	0.406603	1	0.98	2.07682e-49	rhTPO	C1
HIST1H4C	4.51802e-52	-0.449559	0.68	0.903	1.0714e-47	rhTPO	C1
EEF1B2	5.47116e-52	0.343492	0.998	0.985	1.29743e-47	rhTPO	C1
GAS5	1.0152e-51	-0.329736	0.994	0.99	2.40745e-47	rhTPO	C1
RPS9	4.76572e-51	0.330088	0.999	0.988	1.13014e-46	rhTPO	C1
RAN	1.06847e-50	0.451376	0.976	0.909	2.53376e-46	rhTPO	C1
IMPDH2	1.54619e-50	0.460087	0.938	0.853	3.66664e-46	rhTPO	C1
RPS7	5.21656e-50	0.314924	0.999	0.992	1.23705e-45	rhTPO	C1
NDUFV2	5.53089e-49	0.435427	0.899	0.799	1.31159e-44	rhTPO	C1
RPLP0	4.22958e-45	0.288212	1	0.988	1.003e-40	rhTPO	C1
RPL15	8.13788e-45	0.283506	0.999	0.992	1.92982e-40	rhTPO	C1
EEF1A1	8.4486e-45	0.277835	1	0.995	2.0035e-40	rhTPO	C1
MT-CO3	1.40048e-44	0.320055	0.999	0.997	3.3211e-40	rhTPO	C1
RPL7	2.36792e-43	0.289095	1	0.987	5.61528e-39	rhTPO	C1
TUBA1B	1.00726e-42	0.507145	0.955	0.931	2.38863e-38	rhTPO	C1
EIF4B	4.40864e-41	0.374994	0.97	0.934	1.04547e-36	rhTPO	C1
JAML	3.03267e-40	0.446819	0.55	0.221	7.19167e-36	rhTPO	C1
RPL5	1.51157e-39	0.260675	1	0.99	3.58453e-35	rhTPO	C1
RPL13A	1.34954e-38	0.271145	1	0.992	3.20029e-34	rhTPO	C1
PPA1	2.23723e-38	0.413056	0.816	0.622	5.30538e-34	rhTPO	C1
SNHG32	3.30733e-38	-0.36043	0.849	0.926	7.84301e-34	rhTPO	C1
RBMX	7.21345e-38	0.416334	0.904	0.802	1.7106e-33	rhTPO	C1
HNRNPDL	2.16336e-37	0.395862	0.928	0.837	5.1302e-33	rhTPO	C1
PPIA	4.08177e-37	0.318542	0.998	0.977	9.67951e-33	rhTPO	C1
TMSB4X	5.59386e-37	0.31639	0.999	0.995	1.32653e-32	rhTPO	C1
GALNT2	1.52764e-36	0.40932	0.718	0.479	3.62265e-32	rhTPO	C1
PRDX1	4.94879e-36	0.385098	0.979	0.955	1.17356e-31	rhTPO	C1
NPM1	2.33981e-34	0.288754	1	0.983	5.54864e-30	rhTPO	C1
ATP5PB	2.80357e-34	0.360689	0.864	0.716	6.64839e-30	rhTPO	C1
MT-ND4L	8.50399e-34	-0.36486	0.583	0.794	2.01664e-29	rhTPO	C1
TOMM7	9.42209e-34	-0.290449	0.949	0.969	2.23435e-29	rhTPO	C1
MT-CO2	2.28664e-33	0.276052	0.999	0.992	5.42254e-29	rhTPO	C1
MALAT1	1.54476e-32	-0.264323	1	1	3.66325e-28	rhTPO	C1
C1QBP	1.30408e-31	0.354326	0.91	0.823	3.09249e-27	rhTPO	C1
TUFM	2.28658e-31	0.349155	0.843	0.705	5.42239e-27	rhTPO	C1
PFN1	2.2939e-31	0.310953	0.993	0.975	5.43975e-27	rhTPO	C1
AHCY	1.45798e-30	0.361538	0.682	0.452	3.45745e-26	rhTPO	C1
S100A11	1.31268e-29	0.379154	0.827	0.612	3.11288e-25	rhTPO	C1
CCT3	2.79614e-29	0.318917	0.946	0.868	6.63076e-25	rhTPO	C1
CFL1	6.59614e-29	0.27841	0.995	0.974	1.56421e-24	rhTPO	C1
CFH	1.95852e-28	0.335272	0.474	0.228	4.64444e-24	rhTPO	C1
GSTO1	2.35823e-28	0.316616	0.873	0.789	5.5923e-24	rhTPO	C1
PCLAF	2.55814e-28	0.428402	0.241	0.025	6.06637e-24	rhTPO	C1
ATP5F1C	9.31032e-28	0.30456	0.938	0.881	2.20785e-23	rhTPO	C1
SNRPA	2.50928e-27	0.336341	0.655	0.437	5.9505e-23	rhTPO	C1
PSMA2	7.86868e-27	0.297181	0.915	0.873	1.86598e-22	rhTPO	C1
LDHB	3.52854e-26	0.260643	0.998	0.977	8.36758e-22	rhTPO	C1
LINC02573	6.63789e-26	-0.285386	0.225	0.447	1.57411e-21	rhTPO	C1
MRPS24	2.02078e-25	0.303994	0.837	0.695	4.79207e-21	rhTPO	C1
ATP5F1E	5.64173e-25	-0.254702	0.95	0.972	1.33788e-20	rhTPO	C1
HNRNPC	2.13913e-24	0.273621	0.989	0.959	5.07272e-20	rhTPO	C1
PSMB5	2.38545e-24	0.296638	0.827	0.68	5.65684e-20	rhTPO	C1
DANCR	3.74143e-24	0.32674	0.818	0.715	8.87242e-20	rhTPO	C1
S100A4	6.84056e-24	0.307378	0.987	0.955	1.62217e-19	rhTPO	C1
HSPA8	7.38542e-24	0.340094	0.901	0.848	1.75138e-19	rhTPO	C1
AP2S1	8.88737e-24	0.294994	0.798	0.653	2.10755e-19	rhTPO	C1
PARK7	1.20144e-23	0.275562	0.971	0.922	2.8491e-19	rhTPO	C1
MYC	1.87928e-23	0.348567	0.212	0.058	4.45652e-19	rhTPO	C1
BRK1	3.00158e-23	0.253337	0.964	0.906	7.11794e-19	rhTPO	C1
GSTP1	3.8692e-23	0.283173	0.99	0.979	9.17543e-19	rhTPO	C1
NDUFAB1	3.90132e-23	0.279425	0.836	0.734	9.25159e-19	rhTPO	C1
ATP5MC3	1.0226e-22	0.272468	0.972	0.931	2.42499e-18	rhTPO	C1
TYMS	1.03073e-22	0.296676	0.221	0.043	2.44428e-18	rhTPO	C1
KIAA0087	1.22125e-22	0.455894	0.299	0.109	2.89607e-18	rhTPO	C1
MPG	2.40496e-22	0.284857	0.881	0.759	5.70313e-18	rhTPO	C1
GP1BB	3.56378e-22	-0.290246	0.136	0.333	8.45115e-18	rhTPO	C1
RBM3	4.76907e-22	0.29519	0.904	0.835	1.13094e-17	rhTPO	C1
CAPZB	5.03525e-22	0.26581	0.906	0.84	1.19406e-17	rhTPO	C1
COX5A	6.3243e-22	0.265839	0.942	0.917	1.49974e-17	rhTPO	C1
NCL	8.17812e-22	0.257009	0.996	0.982	1.93936e-17	rhTPO	C1
PPIB	1.12569e-21	0.274338	0.926	0.901	2.66946e-17	rhTPO	C1
ACTB	2.10728e-21	0.262219	0.999	0.985	4.99721e-17	rhTPO	C1
PPP1CC	2.52042e-21	0.29027	0.746	0.629	5.97693e-17	rhTPO	C1
IDH2	2.88559e-21	0.283274	0.788	0.657	6.84288e-17	rhTPO	C1
SRSF3	3.42774e-21	0.281831	0.944	0.904	8.12854e-17	rhTPO	C1
MTRNR2L12	1.77624e-20	-0.260624	0.887	0.934	4.21216e-16	rhTPO	C1
CCT6A	2.0461e-20	0.265979	0.922	0.809	4.85213e-16	rhTPO	C1
CIRBP	2.95203e-20	0.252828	0.959	0.939	7.00045e-16	rhTPO	C1
MRPL11	3.09615e-20	0.282824	0.695	0.556	7.34221e-16	rhTPO	C1
EIF3I	4.7183e-20	0.262255	0.889	0.809	1.1189e-15	rhTPO	C1
AHR	6.41584e-20	0.285878	0.489	0.279	1.52145e-15	rhTPO	C1
PABPC4	6.67161e-20	0.2824	0.663	0.512	1.58211e-15	rhTPO	C1
RPL22L1	1.96536e-19	0.283338	0.964	0.931	4.66066e-15	rhTPO	C1
PKM	3.26498e-19	0.30134	0.785	0.688	7.74257e-15	rhTPO	C1
AC245060.5	8.84425e-19	-0.271381	0.406	0.596	2.09733e-14	rhTPO	C1
BZW2	1.90367e-18	0.264487	0.843	0.734	4.51436e-14	rhTPO	C1
MEG3	2.22843e-18	-0.344993	0.803	0.861	5.2845e-14	rhTPO	C1
SLC40A1	3.04826e-18	-0.291381	0.336	0.475	7.22865e-14	rhTPO	C1
RAB37	6.01292e-18	-0.254567	0.579	0.749	1.4259e-13	rhTPO	C1
C19orf48	1.3104e-17	0.280464	0.571	0.386	3.10748e-13	rhTPO	C1
MDK	2.46413e-17	-0.333778	0.629	0.761	5.84344e-13	rhTPO	C1
TUBA1C	3.36571e-17	0.253155	0.667	0.538	7.98144e-13	rhTPO	C1
MLLT3	4.08627e-17	0.290701	0.891	0.84	9.69019e-13	rhTPO	C1
MAP1A	4.61178e-17	0.262588	0.521	0.305	1.09364e-12	rhTPO	C1
CORO1A	4.96271e-17	0.26869	0.662	0.482	1.17686e-12	rhTPO	C1
TIMP1	6.78581e-16	0.263975	0.609	0.431	1.60919e-11	rhTPO	C1
CD48	1.46667e-15	0.281299	0.603	0.393	3.47806e-11	rhTPO	C1
NPDC1	3.22172e-15	0.252849	0.679	0.533	7.63998e-11	rhTPO	C1
AC004540.2	1.49964e-14	0.266355	0.624	0.521	3.55624e-10	rhTPO	C1
GIHCG	1.65886e-14	-0.275477	0.655	0.757	3.93382e-10	rhTPO	C1
HLA-DPA1	3.20777e-14	0.255507	0.949	0.932	7.60691e-10	rhTPO	C1
IGHM	4.37932e-14	0.317622	0.727	0.581	1.03851e-09	rhTPO	C1
MZB1	9.34857e-12	0.255457	0.551	0.386	2.21692e-07	rhTPO	C1
FAM30A	1.03626e-07	0.250583	0.827	0.752	0.00245739	rhTPO	C1
RPS26	5.60592e-07	-0.25191	0.974	0.983	0.0132939	rhTPO	C1
RPL6	1.07669e-139	0.61898	0.995	0.985	2.55325e-135	romiplostim	C1
RPS6	1.34653e-112	0.548771	0.998	0.99	3.19317e-108	romiplostim	C1
HNRNPA1	5.45121e-112	0.609395	0.995	0.987	1.2927e-107	romiplostim	C1
RPL3	7.99464e-108	0.492477	0.995	0.988	1.89585e-103	romiplostim	C1
SLC25A3	4.78807e-107	0.617217	0.985	0.967	1.13544e-102	romiplostim	C1
RPL4	9.94281e-97	0.498479	0.995	0.985	2.35784e-92	romiplostim	C1
SLC25A6	3.7489e-93	0.550149	0.99	0.972	8.89014e-89	romiplostim	C1
RPS2	3.33878e-91	0.489945	1	0.997	7.91759e-87	romiplostim	C1
RPLP0	2.14143e-84	0.422402	0.995	0.988	5.07818e-80	romiplostim	C1
EIF4A1	1.86145e-83	0.575713	0.983	0.959	4.41424e-79	romiplostim	C1
MT-CO1	6.55799e-83	0.471991	0.997	0.995	1.55516e-78	romiplostim	C1
RPL15	9.73722e-82	0.420752	0.997	0.992	2.30908e-77	romiplostim	C1
RPL5	9.95755e-81	0.41472	0.997	0.99	2.36133e-76	romiplostim	C1
NME2	1.68754e-80	0.475404	0.99	0.979	4.00183e-76	romiplostim	C1
HSP90AB1	3.77473e-80	0.46	0.992	0.988	8.95139e-76	romiplostim	C1
RPL13A	1.9867e-79	0.42426	0.997	0.992	4.71126e-75	romiplostim	C1
VIM	1.62922e-78	0.625183	0.988	0.975	3.86353e-74	romiplostim	C1
RPS9	2.19026e-78	0.444861	0.998	0.988	5.19398e-74	romiplostim	C1
RPS27	4.90748e-78	-0.370272	0.995	0.99	1.16376e-73	romiplostim	C1
RPS7	1.198e-77	0.430435	0.995	0.992	2.84094e-73	romiplostim	C1
EEF1B2	4.01668e-77	0.447869	0.992	0.985	9.52515e-73	romiplostim	C1
EEF1A1	4.26262e-76	0.407792	1	0.995	1.01084e-71	romiplostim	C1
MT-CO2	1.32148e-75	0.43968	0.997	0.992	3.13375e-71	romiplostim	C1
AVP	8.30581e-74	0.870804	0.91	0.769	1.96964e-69	romiplostim	C1
RPSA	1.92813e-73	0.393391	0.995	0.99	4.57236e-69	romiplostim	C1
HSPD1	3.77048e-73	0.558412	0.978	0.965	8.94131e-69	romiplostim	C1
YBX1	6.72787e-73	0.489591	0.988	0.98	1.59545e-68	romiplostim	C1
RPL10A	5.13834e-72	0.378982	0.995	0.988	1.21851e-67	romiplostim	C1
EEF1G	1.06348e-70	0.383945	0.993	0.983	2.52194e-66	romiplostim	C1
ACTG1	5.28929e-70	0.521127	0.99	0.982	1.2543e-65	romiplostim	C1
RPL7	2.66038e-68	0.393679	0.995	0.987	6.30883e-64	romiplostim	C1
TPT1	6.38856e-64	0.361429	0.998	0.997	1.51498e-59	romiplostim	C1
RPL17	2.37376e-63	0.360858	0.992	0.99	5.62914e-59	romiplostim	C1
EIF1	1.17217e-62	0.422004	0.987	0.988	2.77968e-58	romiplostim	C1
RPL7A	1.11471e-60	0.351065	0.995	0.992	2.64343e-56	romiplostim	C1
RPS5	1.29467e-60	0.369038	0.998	0.988	3.07018e-56	romiplostim	C1
GAPDH	1.22517e-58	0.456582	0.992	0.985	2.90537e-54	romiplostim	C1
RPL18A	4.14076e-58	0.377563	0.995	0.993	9.81941e-54	romiplostim	C1
MT-CO3	3.25597e-57	0.381348	0.997	0.997	7.72121e-53	romiplostim	C1
EIF4B	1.20528e-55	0.450946	0.968	0.934	2.85821e-51	romiplostim	C1
MT-ND5	1.07547e-54	0.412828	0.993	0.99	2.55037e-50	romiplostim	C1
NPM1	1.91568e-54	0.381932	0.995	0.983	4.54285e-50	romiplostim	C1
IMPDH2	3.76909e-53	0.496606	0.952	0.853	8.93801e-49	romiplostim	C1
SLC25A5	9.93635e-53	0.473631	0.978	0.962	2.35631e-48	romiplostim	C1
RPL39	1.80284e-52	-0.304733	0.997	0.992	4.27526e-48	romiplostim	C1
RPS16	5.70025e-50	0.333346	0.997	0.987	1.35176e-45	romiplostim	C1
TMSB4X	3.35306e-49	0.405984	0.995	0.995	7.95145e-45	romiplostim	C1
RAN	2.8392e-47	0.431493	0.968	0.909	6.73289e-43	romiplostim	C1
MT-ND3	1.45173e-46	-0.324685	0.993	0.992	3.44264e-42	romiplostim	C1
SOCS2	1.51007e-46	0.527242	0.86	0.677	3.58098e-42	romiplostim	C1
NDUFV2	2.1738e-46	0.424066	0.906	0.799	5.15495e-42	romiplostim	C1
RPS4Y1	6.70308e-46	0.315749	0.51	0.52	1.58957e-41	romiplostim	C1
RPS3A	2.99613e-45	0.305868	0.998	0.99	7.10502e-41	romiplostim	C1
TUBB	3.45251e-45	0.474052	0.96	0.937	8.18729e-41	romiplostim	C1
RPS3	3.46244e-44	0.313193	0.997	0.99	8.21082e-40	romiplostim	C1
MT-ATP6	5.50472e-44	0.318991	0.997	0.993	1.30539e-39	romiplostim	C1
GALNT2	9.98884e-43	0.477236	0.741	0.479	2.36875e-38	romiplostim	C1
PIM1	1.19785e-42	0.505999	0.465	0.149	2.84058e-38	romiplostim	C1
MT-ND4	3.11437e-42	0.327229	0.993	0.995	7.38542e-38	romiplostim	C1
JAML	1.78758e-41	0.482658	0.565	0.221	4.23907e-37	romiplostim	C1
CFL1	6.57756e-41	0.351133	0.99	0.974	1.5598e-36	romiplostim	C1
RBMX	1.17174e-40	0.473555	0.911	0.802	2.77866e-36	romiplostim	C1
PRDX1	1.19353e-40	0.434168	0.978	0.955	2.83035e-36	romiplostim	C1
CYP1B1	2.34247e-40	0.703318	0.488	0.18	5.55493e-36	romiplostim	C1
PPA1	2.9808e-40	0.438414	0.851	0.622	7.06868e-36	romiplostim	C1
HNRNPDL	4.13702e-40	0.435223	0.926	0.837	9.81052e-36	romiplostim	C1
RPL21	1.76384e-39	0.282702	0.995	0.993	4.18278e-35	romiplostim	C1
RPL13	2.14131e-39	0.266404	1	0.993	5.0779e-35	romiplostim	C1
PPIA	4.19683e-39	0.35007	0.988	0.977	9.95235e-35	romiplostim	C1
NCL	4.92973e-38	0.346384	0.992	0.982	1.16904e-33	romiplostim	C1
CHCHD2	2.40389e-36	0.302866	0.985	0.969	5.70058e-32	romiplostim	C1
TUBA1B	3.37729e-36	0.445207	0.967	0.931	8.00891e-32	romiplostim	C1
C1QBP	3.45762e-36	0.370194	0.93	0.823	8.19939e-32	romiplostim	C1
RPL8	7.27252e-36	0.276504	0.995	0.99	1.72461e-31	romiplostim	C1
GNAS	1.02678e-35	0.308148	0.987	0.982	2.43491e-31	romiplostim	C1
PTMA	1.84105e-35	0.270895	0.995	0.995	4.36588e-31	romiplostim	C1
ENO1	4.04681e-35	0.334795	0.992	0.972	9.5966e-31	romiplostim	C1
RPL22L1	1.49741e-34	0.401161	0.968	0.931	3.55095e-30	romiplostim	C1
CLNS1A	3.27727e-34	0.345841	0.963	0.876	7.77171e-30	romiplostim	C1
TUFM	5.06328e-34	0.381816	0.856	0.705	1.20071e-29	romiplostim	C1
S100A4	8.20101e-34	0.39172	0.982	0.955	1.94479e-29	romiplostim	C1
SUB1	8.40523e-34	0.311086	0.982	0.957	1.99322e-29	romiplostim	C1
PARK7	9.39613e-34	0.345188	0.963	0.922	2.2282e-29	romiplostim	C1
GSTO1	8.4627e-33	0.367105	0.895	0.789	2.00685e-28	romiplostim	C1
RPS20	1.08786e-32	0.299441	0.99	0.983	2.57976e-28	romiplostim	C1
RPL27A	1.52195e-31	0.307754	0.997	0.988	3.60915e-27	romiplostim	C1
ICAM3	2.08639e-31	0.324172	0.972	0.911	4.94767e-27	romiplostim	C1
RPL29	1.00337e-30	0.250075	0.997	0.992	2.37938e-26	romiplostim	C1
LDHB	1.22041e-30	0.290942	0.99	0.977	2.89409e-26	romiplostim	C1
ZFAS1	1.49225e-30	-0.305538	0.992	0.988	3.53873e-26	romiplostim	C1
S100A11	3.52806e-30	0.412675	0.834	0.612	8.36644e-26	romiplostim	C1
APRT	3.81936e-30	0.308939	0.975	0.934	9.05723e-26	romiplostim	C1
RPL38	4.7707e-30	-0.25776	0.987	0.99	1.13132e-25	romiplostim	C1
DDX5	8.72991e-30	0.311105	0.988	0.975	2.07021e-25	romiplostim	C1
GSTP1	9.36061e-30	0.325853	0.987	0.979	2.21978e-25	romiplostim	C1
PFN1	1.03966e-29	0.309046	0.988	0.975	2.46544e-25	romiplostim	C1
PSMA2	2.35691e-29	0.304616	0.943	0.873	5.58917e-25	romiplostim	C1
HNRNPC	2.81045e-29	0.320325	0.985	0.959	6.6647e-25	romiplostim	C1
ATP5MC3	5.81752e-29	0.311281	0.982	0.931	1.37957e-24	romiplostim	C1
RPS4X	9.97467e-29	0.319333	0.997	0.987	2.36539e-24	romiplostim	C1
ATP5PB	1.03617e-28	0.350068	0.856	0.716	2.45716e-24	romiplostim	C1
EIF3L	1.12832e-28	0.317326	0.97	0.901	2.67571e-24	romiplostim	C1
OSTC	1.7103e-28	0.314403	0.958	0.901	4.05581e-24	romiplostim	C1
PEBP1	1.85753e-28	0.298473	0.983	0.964	4.40495e-24	romiplostim	C1
AHCY	2.63192e-28	0.374635	0.692	0.452	6.24132e-24	romiplostim	C1
PSMB1	3.14456e-28	0.303946	0.945	0.886	7.45702e-24	romiplostim	C1
SRP14	6.92065e-28	0.261672	0.988	0.972	1.64116e-23	romiplostim	C1
HNRNPA2B1	8.78409e-28	0.302834	0.988	0.979	2.08306e-23	romiplostim	C1
YWHAB	1.51949e-27	0.303551	0.972	0.937	3.60332e-23	romiplostim	C1
ARPC2	1.67702e-27	0.270673	0.985	0.972	3.97689e-23	romiplostim	C1
BRK1	1.76083e-27	0.301535	0.953	0.906	4.17564e-23	romiplostim	C1
TALDO1	2.61044e-27	0.267929	0.98	0.965	6.19039e-23	romiplostim	C1
BZW2	2.65295e-27	0.338189	0.88	0.734	6.29121e-23	romiplostim	C1
GNG11	2.84734e-27	0.330803	0.967	0.936	6.75217e-23	romiplostim	C1
CFH	4.04331e-27	0.335657	0.475	0.228	9.58829e-23	romiplostim	C1
RPS18	1.00925e-26	0.253555	0.998	0.995	2.39334e-22	romiplostim	C1
SUMO2	1.40056e-26	0.253828	0.987	0.98	3.32129e-22	romiplostim	C1
SSBP1	2.07937e-26	0.3032	0.948	0.843	4.93102e-22	romiplostim	C1
EIF3D	2.48538e-26	0.292489	0.968	0.903	5.89382e-22	romiplostim	C1
ACTB	2.71158e-26	0.304452	0.99	0.985	6.43025e-22	romiplostim	C1
HSPA8	2.90847e-26	0.37201	0.911	0.848	6.89714e-22	romiplostim	C1
MYC	3.06004e-26	0.434211	0.227	0.058	7.25659e-22	romiplostim	C1
CCT3	4.00686e-26	0.32036	0.936	0.868	9.50188e-22	romiplostim	C1
APEX1	9.50422e-26	0.299671	0.978	0.955	2.25383e-21	romiplostim	C1
PPIB	2.14434e-25	0.310845	0.943	0.901	5.0851e-21	romiplostim	C1
RPS17	2.557e-25	0.304149	0.99	0.977	6.06367e-21	romiplostim	C1
EIF3I	2.68598e-25	0.31245	0.908	0.809	6.36953e-21	romiplostim	C1
DANCR	8.24267e-25	0.33836	0.846	0.715	1.95467e-20	romiplostim	C1
CIRBP	8.59942e-25	0.299583	0.95	0.939	2.03927e-20	romiplostim	C1
ATP5F1A	1.80753e-24	0.302082	0.933	0.904	4.28637e-20	romiplostim	C1
ATP5F1B	2.45574e-24	0.287954	0.938	0.909	5.82355e-20	romiplostim	C1
PPP1CC	4.7509e-24	0.311359	0.788	0.629	1.12663e-19	romiplostim	C1
CCT4	6.29563e-24	0.294622	0.953	0.889	1.49295e-19	romiplostim	C1
HMGN2	7.22799e-24	0.292019	0.983	0.96	1.71404e-19	romiplostim	C1
MYL6	8.75749e-24	0.258719	0.987	0.972	2.07675e-19	romiplostim	C1
SELENOH	9.24833e-24	0.260958	0.982	0.95	2.19315e-19	romiplostim	C1
RBM3	9.55944e-24	0.325005	0.911	0.835	2.26693e-19	romiplostim	C1
ATP5F1C	1.17585e-23	0.296375	0.933	0.881	2.78842e-19	romiplostim	C1
MIF	1.39446e-23	0.295956	0.988	0.967	3.30683e-19	romiplostim	C1
CCT6A	1.40426e-23	0.303226	0.916	0.809	3.33007e-19	romiplostim	C1
CLTA	1.51908e-23	0.271916	0.962	0.932	3.60233e-19	romiplostim	C1
COX5A	1.79008e-23	0.27128	0.946	0.917	4.245e-19	romiplostim	C1
SSR4	2.2707e-23	0.265678	0.968	0.936	5.38474e-19	romiplostim	C1
HNRNPA1P48	3.24518e-23	0.315885	0.652	0.436	7.69561e-19	romiplostim	C1
NDUFB8	3.77576e-23	0.288571	0.911	0.85	8.95383e-19	romiplostim	C1
RHOA	5.00054e-23	0.255389	0.972	0.95	1.18583e-18	romiplostim	C1
TPI1	9.92351e-23	0.290634	0.943	0.896	2.35326e-18	romiplostim	C1
CAPZB	2.79697e-22	0.277647	0.915	0.84	6.63273e-18	romiplostim	C1
SNRPA	3.22445e-22	0.307407	0.652	0.437	7.64647e-18	romiplostim	C1
SRSF3	3.57898e-22	0.295133	0.953	0.904	8.4872e-18	romiplostim	C1
GHITM	5.69983e-22	0.284111	0.819	0.672	1.35166e-17	romiplostim	C1
TRIR	6.01628e-22	0.275065	0.95	0.876	1.4267e-17	romiplostim	C1
MRPS24	2.30766e-21	0.29176	0.813	0.695	5.47238e-17	romiplostim	C1
PSMC5	2.59985e-21	0.288128	0.774	0.612	6.16529e-17	romiplostim	C1
PKM	2.73797e-21	0.334626	0.794	0.688	6.49283e-17	romiplostim	C1
AP2S1	3.59384e-21	0.282391	0.804	0.653	8.52243e-17	romiplostim	C1
SNRPB	7.88832e-21	0.285132	0.866	0.799	1.87064e-16	romiplostim	C1
CSDE1	1.00766e-20	0.270858	0.958	0.922	2.38956e-16	romiplostim	C1
LAPTM4B	1.30889e-20	0.281009	0.936	0.893	3.10389e-16	romiplostim	C1
XRCC5	1.37564e-20	0.257263	0.978	0.939	3.26219e-16	romiplostim	C1
PCLAF	1.51353e-20	0.292913	0.201	0.025	3.58918e-16	romiplostim	C1
ATP5F1D	3.12771e-20	0.250833	0.973	0.919	7.41705e-16	romiplostim	C1
NDUFAB1	3.38905e-20	0.26314	0.846	0.734	8.0368e-16	romiplostim	C1
TXN2	4.14787e-20	0.281085	0.746	0.579	9.83627e-16	romiplostim	C1
PPDPF	4.93417e-20	0.266366	0.957	0.922	1.17009e-15	romiplostim	C1
MDH2	1.34753e-19	0.273695	0.865	0.781	3.19552e-15	romiplostim	C1
CCT5	1.55693e-19	0.26336	0.819	0.706	3.6921e-15	romiplostim	C1
RTN4	1.64544e-19	0.256112	0.931	0.888	3.902e-15	romiplostim	C1
PGLS	1.77402e-19	0.272206	0.923	0.855	4.20692e-15	romiplostim	C1
PABPC4	2.11473e-19	0.295506	0.672	0.512	5.01488e-15	romiplostim	C1
CPNE3	2.29175e-19	0.286316	0.826	0.645	5.43465e-15	romiplostim	C1
IDH2	3.12425e-19	0.291939	0.766	0.657	7.40885e-15	romiplostim	C1
AKR1A1	4.46613e-19	0.276074	0.858	0.729	1.0591e-14	romiplostim	C1
MRPL11	4.96282e-19	0.271957	0.726	0.556	1.17688e-14	romiplostim	C1
MPG	5.45547e-19	0.269887	0.888	0.759	1.29371e-14	romiplostim	C1
HIST1H4C	7.57664e-19	-0.268521	0.811	0.903	1.79673e-14	romiplostim	C1
CCT8	8.70152e-19	0.254772	0.95	0.906	2.06348e-14	romiplostim	C1
NASP	9.9876e-19	0.2873	0.908	0.825	2.36846e-14	romiplostim	C1
CST3	1.15482e-18	0.321869	0.855	0.706	2.73854e-14	romiplostim	C1
DDOST	1.1789e-18	0.271654	0.793	0.652	2.79564e-14	romiplostim	C1
HLA-DPA1	1.29336e-18	0.310872	0.946	0.932	3.06708e-14	romiplostim	C1
CAMLG	1.45716e-18	0.272386	0.916	0.822	3.45551e-14	romiplostim	C1
PSMB5	1.53051e-18	0.272308	0.814	0.68	3.62946e-14	romiplostim	C1
MDH1	1.53805e-18	0.259115	0.814	0.718	3.64734e-14	romiplostim	C1
HLA-DRA	3.61627e-18	0.29148	0.968	0.947	8.57563e-14	romiplostim	C1
HMGA1	3.77806e-18	0.284505	0.94	0.865	8.95928e-14	romiplostim	C1
ILF2	3.82554e-18	0.259292	0.898	0.812	9.07189e-14	romiplostim	C1
C19orf48	3.91639e-18	0.299917	0.6	0.386	9.28732e-14	romiplostim	C1
CD48	7.05328e-18	0.330767	0.617	0.393	1.67262e-13	romiplostim	C1
MLLT3	1.09419e-17	0.293714	0.92	0.84	2.59477e-13	romiplostim	C1
UBE2D3	1.57454e-17	0.250704	0.908	0.827	3.73386e-13	romiplostim	C1
HNRNPA3	2.00336e-17	0.255048	0.962	0.906	4.75077e-13	romiplostim	C1
TUBA1C	2.35116e-17	0.262217	0.692	0.538	5.57555e-13	romiplostim	C1
ARL4C	2.90259e-17	0.275988	0.298	0.092	6.88321e-13	romiplostim	C1
NONO	3.91379e-17	0.259048	0.903	0.848	9.28115e-13	romiplostim	C1
NDUFS3	4.01626e-17	0.258001	0.749	0.599	9.52416e-13	romiplostim	C1
IGHM	4.89364e-17	0.39126	0.732	0.581	1.16048e-12	romiplostim	C1
RALA	6.3126e-17	0.255682	0.783	0.655	1.49697e-12	romiplostim	C1
ILF3	7.42108e-17	0.265437	0.799	0.696	1.75983e-12	romiplostim	C1
SOX4	8.42747e-17	-0.289947	0.967	0.98	1.99849e-12	romiplostim	C1
HNRNPM	9.14911e-17	0.278608	0.848	0.757	2.16962e-12	romiplostim	C1
PSMD4	1.14274e-16	0.25192	0.793	0.658	2.7099e-12	romiplostim	C1
DECR1	1.16003e-16	0.25276	0.684	0.533	2.7509e-12	romiplostim	C1
SRP72	1.18689e-16	0.257894	0.849	0.766	2.8146e-12	romiplostim	C1
MRPL37	1.23022e-16	0.250822	0.485	0.304	2.91735e-12	romiplostim	C1
CCT7	1.49727e-16	0.256426	0.818	0.696	3.55062e-12	romiplostim	C1
CDK4	1.82619e-16	0.251675	0.778	0.632	4.33064e-12	romiplostim	C1
FIBP	2.04498e-16	0.250271	0.629	0.449	4.84946e-12	romiplostim	C1
CXorf38	2.43947e-16	0.253919	0.465	0.262	5.78495e-12	romiplostim	C1
PCBD1	3.31747e-16	0.266357	0.789	0.673	7.86704e-12	romiplostim	C1
AC004540.2	4.47772e-16	0.287036	0.644	0.521	1.06185e-11	romiplostim	C1
IFITM2	4.58701e-16	0.251341	0.819	0.772	1.08776e-11	romiplostim	C1
AHR	6.77219e-16	0.256781	0.482	0.279	1.60596e-11	romiplostim	C1
EIF3A	8.96889e-16	0.268248	0.92	0.876	2.12688e-11	romiplostim	C1
SNHG8	1.68426e-15	0.26223	0.955	0.922	3.99406e-11	romiplostim	C1
HSP90B1	2.27607e-15	0.25085	0.941	0.909	5.39748e-11	romiplostim	C1
KIAA0087	3.53712e-15	0.3954	0.258	0.109	8.38792e-11	romiplostim	C1
SFPQ	5.7309e-15	0.270468	0.893	0.804	1.35902e-10	romiplostim	C1
GP1BB	2.4657e-14	-0.258053	0.157	0.333	5.84717e-10	romiplostim	C1
TIPARP	2.54544e-14	0.278307	0.717	0.563	6.03625e-10	romiplostim	C1
HLA-DRB1	4.3263e-14	0.28961	0.945	0.903	1.02594e-09	romiplostim	C1
HLF	1.38484e-13	0.268864	0.569	0.417	3.284e-09	romiplostim	C1
HOXA9	2.19053e-13	0.281652	0.843	0.769	5.19463e-09	romiplostim	C1
CD34	2.20866e-13	0.256211	0.818	0.744	5.23762e-09	romiplostim	C1
TIMP1	2.41783e-13	0.25396	0.602	0.431	5.73365e-09	romiplostim	C1
POLR2J3	3.64916e-12	0.252101	0.885	0.809	8.65362e-08	romiplostim	C1
GLIPR1	4.64327e-12	0.267123	0.855	0.782	1.10111e-07	romiplostim	C1
HLA-DPB1	6.47028e-12	0.254645	0.935	0.919	1.53436e-07	romiplostim	C1
SLC40A1	1.91468e-11	-0.25341	0.355	0.475	4.54048e-07	romiplostim	C1
EGR1	2.07551e-11	0.253043	0.129	0.005	4.92186e-07	romiplostim	C1
FAM30A	6.26937e-11	0.326344	0.843	0.752	1.48672e-06	romiplostim	C1
RPS27	1.5239e-72	-0.328137	1	0.99	3.61379e-68	eltrombopag (1 µg/mL)	C1
RPL38	4.09384e-51	-0.309385	0.995	0.99	9.70814e-47	eltrombopag (1 µg/mL)	C1
RPL39	4.73749e-47	-0.26881	0.999	0.992	1.12345e-42	eltrombopag (1 µg/mL)	C1
RPS29	2.67698e-43	-0.286226	0.996	0.988	6.3482e-39	eltrombopag (1 µg/mL)	C1
RPL34	6.0272e-43	-0.253104	0.999	0.993	1.42929e-38	eltrombopag (1 µg/mL)	C1
AVP	5.85707e-36	0.566386	0.866	0.769	1.38895e-31	eltrombopag (1 µg/mL)	C1
ZFAS1	1.59731e-33	-0.299166	0.996	0.988	3.78786e-29	eltrombopag (1 µg/mL)	C1
SOX4	1.04612e-27	-0.363907	0.951	0.98	2.48076e-23	eltrombopag (1 µg/mL)	C1
SLC25A3	1.94413e-22	0.280109	0.978	0.967	4.6103e-18	eltrombopag (1 µg/mL)	C1
PIM1	2.76309e-22	0.30129	0.354	0.149	6.5524e-18	eltrombopag (1 µg/mL)	C1
MYC	6.68855e-21	0.319699	0.198	0.058	1.58612e-16	eltrombopag (1 µg/mL)	C1
HSPD1	1.48766e-17	0.254651	0.978	0.965	3.52785e-13	eltrombopag (1 µg/mL)	C1
GP1BB	2.79359e-16	-0.251762	0.177	0.333	6.62471e-12	eltrombopag (1 µg/mL)	C1
SOCS2	1.48876e-14	0.255061	0.787	0.677	3.53044e-10	eltrombopag (1 µg/mL)	C1
CYP1B1	8.38409e-13	0.322863	0.335	0.18	1.9882e-08	eltrombopag (1 µg/mL)	C1
MDK	2.64119e-12	-0.287857	0.611	0.761	6.26332e-08	eltrombopag (1 µg/mL)	C1
MT-ND4	1.59673e-64	0.408904	0.998	0.995	3.78648e-60	eltrombopag (10 µg/mL)	C1
AVP	2.62999e-57	0.759774	0.908	0.769	6.23675e-53	eltrombopag (10 µg/mL)	C1
SLC25A3	3.68059e-57	0.494176	0.986	0.967	8.72814e-53	eltrombopag (10 µg/mL)	C1
MT-ND5	2.63057e-51	0.393964	0.997	0.99	6.23813e-47	eltrombopag (10 µg/mL)	C1
RPS6	6.35315e-51	0.385534	0.998	0.99	1.50659e-46	eltrombopag (10 µg/mL)	C1
RPL6	1.19363e-47	0.392507	0.994	0.985	2.83058e-43	eltrombopag (10 µg/mL)	C1
TFRC	2.85859e-45	0.469165	0.657	0.314	6.77886e-41	eltrombopag (10 µg/mL)	C1
MT-ATP6	5.15563e-45	0.308615	0.998	0.993	1.22261e-40	eltrombopag (10 µg/mL)	C1
HSP90AB1	2.58627e-43	0.348362	0.994	0.988	6.13309e-39	eltrombopag (10 µg/mL)	C1
HSPD1	2.525e-42	0.43311	0.99	0.965	5.98778e-38	eltrombopag (10 µg/mL)	C1
YBX1	5.89844e-42	0.378285	0.994	0.98	1.39876e-37	eltrombopag (10 µg/mL)	C1
NME2	2.21307e-40	0.342471	0.99	0.979	5.24806e-36	eltrombopag (10 µg/mL)	C1
EIF4A1	3.25442e-39	0.4119	0.987	0.959	7.71752e-35	eltrombopag (10 µg/mL)	C1
RPL4	4.94224e-39	0.328292	0.994	0.985	1.172e-34	eltrombopag (10 µg/mL)	C1
RPL3	8.27246e-39	0.29531	0.994	0.988	1.96173e-34	eltrombopag (10 µg/mL)	C1
RPL13A	1.10391e-38	0.300014	0.995	0.992	2.61782e-34	eltrombopag (10 µg/mL)	C1
RPL22L1	4.45005e-37	0.423715	0.968	0.931	1.05528e-32	eltrombopag (10 µg/mL)	C1
HNRNPA1	1.44897e-36	0.393925	0.994	0.987	3.43609e-32	eltrombopag (10 µg/mL)	C1
RPL21	8.53423e-36	0.276213	0.994	0.993	2.02381e-31	eltrombopag (10 µg/mL)	C1
RPLP0	1.59635e-35	0.282217	0.994	0.988	3.78557e-31	eltrombopag (10 µg/mL)	C1
MT-CO1	5.10461e-35	0.314631	0.998	0.995	1.21051e-30	eltrombopag (10 µg/mL)	C1
SOCS2	1.15402e-34	0.443542	0.827	0.677	2.73664e-30	eltrombopag (10 µg/mL)	C1
PIM1	4.07328e-34	0.435712	0.425	0.149	9.65937e-30	eltrombopag (10 µg/mL)	C1
RPS2	5.90994e-34	0.306314	0.997	0.997	1.40148e-29	eltrombopag (10 µg/mL)	C1
EIF1	8.30165e-34	0.313298	0.994	0.988	1.96865e-29	eltrombopag (10 µg/mL)	C1
VIM	3.28433e-33	0.430689	0.986	0.975	7.78846e-29	eltrombopag (10 µg/mL)	C1
IMPDH2	3.96378e-33	0.417478	0.913	0.853	9.39972e-29	eltrombopag (10 µg/mL)	C1
CYP1B1	6.24194e-33	0.59267	0.463	0.18	1.48021e-28	eltrombopag (10 µg/mL)	C1
EEF1A1	7.65489e-32	0.258058	1	0.995	1.81528e-27	eltrombopag (10 µg/mL)	C1
RAN	4.18011e-31	0.348692	0.968	0.909	9.9127e-27	eltrombopag (10 µg/mL)	C1
RPL15	9.47265e-31	0.260274	0.992	0.992	2.24634e-26	eltrombopag (10 µg/mL)	C1
RPSA	7.22384e-30	0.250123	0.99	0.99	1.71306e-25	eltrombopag (10 µg/mL)	C1
RPS20	1.1342e-29	0.299233	0.995	0.983	2.68964e-25	eltrombopag (10 µg/mL)	C1
RPL7	2.6278e-29	0.25718	0.994	0.987	6.23156e-25	eltrombopag (10 µg/mL)	C1
RPS9	3.86832e-29	0.277287	0.994	0.988	9.17333e-25	eltrombopag (10 µg/mL)	C1
PPA1	4.51936e-29	0.381663	0.808	0.622	1.07172e-24	eltrombopag (10 µg/mL)	C1
MT-CO2	5.41502e-29	0.272447	1	0.992	1.28412e-24	eltrombopag (10 µg/mL)	C1
SERF2	5.83806e-29	0.277374	0.992	0.993	1.38444e-24	eltrombopag (10 µg/mL)	C1
RPS7	7.26312e-29	0.268353	0.995	0.992	1.72238e-24	eltrombopag (10 µg/mL)	C1
SLC25A6	1.12204e-28	0.321753	0.983	0.972	2.66081e-24	eltrombopag (10 µg/mL)	C1
PRDX1	2.39783e-28	0.343692	0.979	0.955	5.68621e-24	eltrombopag (10 µg/mL)	C1
EEF1B2	3.2999e-28	0.273312	0.995	0.985	7.82538e-24	eltrombopag (10 µg/mL)	C1
TUBA1B	3.30981e-28	0.392594	0.959	0.931	7.84887e-24	eltrombopag (10 µg/mL)	C1
SLC25A5	5.23427e-28	0.348514	0.981	0.962	1.24126e-23	eltrombopag (10 µg/mL)	C1
NCL	2.3497e-27	0.288913	0.992	0.982	5.57208e-23	eltrombopag (10 µg/mL)	C1
RPS16	3.27004e-27	0.251178	0.992	0.987	7.75456e-23	eltrombopag (10 µg/mL)	C1
RPS17	4.11932e-27	0.327864	0.994	0.977	9.76854e-23	eltrombopag (10 µg/mL)	C1
RPL27A	4.30514e-27	0.292489	0.995	0.988	1.02092e-22	eltrombopag (10 µg/mL)	C1
TUBB	1.5066e-26	0.367882	0.952	0.937	3.57275e-22	eltrombopag (10 µg/mL)	C1
PPIA	1.99263e-26	0.283319	0.992	0.977	4.72533e-22	eltrombopag (10 µg/mL)	C1
HSPA8	6.05722e-26	0.371974	0.917	0.848	1.43641e-21	eltrombopag (10 µg/mL)	C1
MIF	9.5921e-26	0.310601	0.99	0.967	2.27467e-21	eltrombopag (10 µg/mL)	C1
HNRNPDL	1.8597e-24	0.354491	0.906	0.837	4.4101e-20	eltrombopag (10 µg/mL)	C1
GAPDH	3.77371e-24	0.304436	0.994	0.985	8.94898e-20	eltrombopag (10 µg/mL)	C1
NPM1	4.15656e-24	0.264347	0.994	0.983	9.85688e-20	eltrombopag (10 µg/mL)	C1
S100A4	2.18717e-23	0.32359	0.986	0.955	5.18664e-19	eltrombopag (10 µg/mL)	C1
JAML	5.0978e-23	0.333948	0.471	0.221	1.20889e-18	eltrombopag (10 µg/mL)	C1
NDUFV2	8.42221e-23	0.297728	0.851	0.799	1.99724e-18	eltrombopag (10 µg/mL)	C1
PEBP1	3.11407e-22	0.25585	0.99	0.964	7.38471e-18	eltrombopag (10 µg/mL)	C1
HNRNPC	3.68239e-22	0.28523	0.976	0.959	8.73242e-18	eltrombopag (10 µg/mL)	C1
CFH	5.48448e-22	0.292014	0.454	0.228	1.30059e-17	eltrombopag (10 µg/mL)	C1
GSTP1	2.64482e-21	0.260154	0.989	0.979	6.27193e-17	eltrombopag (10 µg/mL)	C1
EIF4B	8.67012e-21	0.290058	0.962	0.934	2.05603e-16	eltrombopag (10 µg/mL)	C1
RBMX	1.25377e-20	0.348049	0.852	0.802	2.97318e-16	eltrombopag (10 µg/mL)	C1
S100A11	1.26706e-20	0.344318	0.795	0.612	3.0047e-16	eltrombopag (10 µg/mL)	C1
ATP5MC3	1.3273e-20	0.267087	0.968	0.931	3.14757e-16	eltrombopag (10 µg/mL)	C1
OSTC	2.51912e-20	0.258961	0.954	0.901	5.97384e-16	eltrombopag (10 µg/mL)	C1
C1QBP	2.86292e-20	0.27484	0.898	0.823	6.78914e-16	eltrombopag (10 µg/mL)	C1
RPL23	1.90004e-18	0.264068	0.992	0.987	4.50576e-14	eltrombopag (10 µg/mL)	C1
RAC1	2.38216e-18	0.254361	0.938	0.884	5.64905e-14	eltrombopag (10 µg/mL)	C1
GP1BB	2.52707e-18	-0.28297	0.148	0.333	5.99269e-14	eltrombopag (10 µg/mL)	C1
SOX4	3.20207e-18	-0.297093	0.957	0.98	7.59339e-14	eltrombopag (10 µg/mL)	C1
HSPE1	3.18942e-17	0.251415	0.913	0.858	7.56338e-13	eltrombopag (10 µg/mL)	C1
LCP1	1.72886e-16	0.261782	0.875	0.748	4.09981e-12	eltrombopag (10 µg/mL)	C1
SRSF3	1.77608e-16	0.252418	0.937	0.904	4.21179e-12	eltrombopag (10 µg/mL)	C1
PCLAF	2.62025e-16	0.262394	0.148	0.025	6.21365e-12	eltrombopag (10 µg/mL)	C1
GSTO1	2.71733e-16	0.254379	0.841	0.789	6.44388e-12	eltrombopag (10 µg/mL)	C1
ACTG1	3.93673e-16	0.260638	0.992	0.982	9.33557e-12	eltrombopag (10 µg/mL)	C1
HNRNPA3	1.32103e-15	0.253113	0.933	0.906	3.13268e-11	eltrombopag (10 µg/mL)	C1
GALNT2	4.82715e-15	0.269639	0.61	0.479	1.14471e-10	eltrombopag (10 µg/mL)	C1
DANCR	9.62075e-15	0.25793	0.81	0.715	2.28147e-10	eltrombopag (10 µg/mL)	C1
PABPC4	2.21896e-14	0.251918	0.64	0.512	5.26204e-10	eltrombopag (10 µg/mL)	C1
AC004540.2	8.08174e-14	0.272826	0.627	0.521	1.9165e-09	eltrombopag (10 µg/mL)	C1
AHCY	9.96463e-14	0.258753	0.592	0.452	2.36301e-09	eltrombopag (10 µg/mL)	C1
IGHM	2.66795e-13	0.337374	0.71	0.581	6.32677e-09	eltrombopag (10 µg/mL)	C1
HOXA9	2.8806e-13	0.268891	0.851	0.769	6.83104e-09	eltrombopag (10 µg/mL)	C1
HLF	3.13934e-13	0.266382	0.554	0.417	7.44462e-09	eltrombopag (10 µg/mL)	C1
FAM30A	5.54454e-13	0.351787	0.857	0.752	1.31483e-08	eltrombopag (10 µg/mL)	C1
KIAA0087	1.54708e-11	0.284888	0.257	0.109	3.66875e-07	eltrombopag (10 µg/mL)	C1
RPS4Y1	0.00194838	0.254984	0.554	0.52	1	eltrombopag (10 µg/mL)	C1
RPS27	4.03667e-230	-0.692876	1	1	9.57257e-226	rhTPO	C2
RPL39	6.95396e-173	-0.549954	1	1	1.64906e-168	rhTPO	C2
RPL34	2.82086e-149	-0.533922	1	1	6.68938e-145	rhTPO	C2
MT-ND3	1.0224e-111	-0.599002	1	1	2.42451e-107	rhTPO	C2
HSP90AB1	1.11595e-107	0.584669	1	0.998	2.64636e-103	rhTPO	C2
RPL38	4.26348e-100	-0.559299	1	0.998	1.01104e-95	rhTPO	C2
EIF4A1	2.25436e-95	0.721293	1	0.989	5.34598e-91	rhTPO	C2
RPL37	2.83259e-90	-0.465881	1	0.998	6.71719e-86	rhTPO	C2
HNRNPA1	3.97306e-89	0.661468	1	0.996	9.42172e-85	rhTPO	C2
RPL35A	2.41968e-85	-0.414971	1	1	5.73803e-81	rhTPO	C2
NME2	6.32822e-85	0.607179	1	0.998	1.50068e-80	rhTPO	C2
HSPD1	1.67705e-84	0.71111	0.985	0.972	3.97695e-80	rhTPO	C2
SLC25A3	2.49842e-83	0.626428	0.997	0.979	5.92475e-79	rhTPO	C2
TUBB	1.54223e-77	0.690233	0.995	0.956	3.65724e-73	rhTPO	C2
RPL6	1.62653e-76	0.471172	1	0.998	3.85714e-72	rhTPO	C2
YBX1	1.80116e-74	0.606491	1	1	4.27126e-70	rhTPO	C2
RPS2	1.65153e-73	0.502329	1	1	3.91643e-69	rhTPO	C2
RPS28	5.93226e-72	-0.410628	1	0.998	1.40678e-67	rhTPO	C2
SLC25A5	1.06389e-71	0.669109	0.987	0.98	2.52291e-67	rhTPO	C2
RPS6	5.71321e-69	0.425114	1	0.998	1.35483e-64	rhTPO	C2
ZFAS1	1.09526e-68	-0.542719	1	1	2.59731e-64	rhTPO	C2
RAN	4.91873e-68	0.632106	0.99	0.947	1.16643e-63	rhTPO	C2
IMPDH2	2.77738e-65	0.637106	0.962	0.848	6.58629e-61	rhTPO	C2
MT-CO1	1.52183e-63	0.41705	1	1	3.60888e-59	rhTPO	C2
TUBA1B	9.21275e-63	0.780441	0.982	0.952	2.18471e-58	rhTPO	C2
NPM1	1.08593e-62	0.484918	1	0.996	2.57518e-58	rhTPO	C2
GAPDH	1.12719e-61	0.565162	1	0.998	2.67301e-57	rhTPO	C2
MT-CO3	1.32654e-59	0.449553	1	1	3.14575e-55	rhTPO	C2
RBMX	3.79386e-57	0.60643	0.959	0.839	8.99676e-53	rhTPO	C2
PCLAF	3.95195e-57	1.01314	0.436	0.043	9.37166e-53	rhTPO	C2
RPS29	4.09357e-57	-0.406286	1	1	9.70748e-53	rhTPO	C2
RPL30	7.15545e-57	-0.312473	1	0.998	1.69684e-52	rhTPO	C2
SLC25A6	1.1234e-56	0.492985	0.997	0.991	2.66402e-52	rhTPO	C2
VIM	6.75952e-56	0.732605	0.979	0.94	1.60295e-51	rhTPO	C2
GAS5	2.21359e-54	-0.39218	1	0.998	5.2493e-50	rhTPO	C2
RPS9	3.86204e-54	0.41671	1	1	9.15844e-50	rhTPO	C2
MT-CO2	2.24417e-53	0.411545	1	1	5.32182e-49	rhTPO	C2
RPS21	3.84666e-53	-0.384914	1	1	9.12196e-49	rhTPO	C2
EIF1	1.63172e-52	0.447064	1	0.998	3.86947e-48	rhTPO	C2
COMMD6	2.33511e-51	-0.429401	0.977	0.995	5.53748e-47	rhTPO	C2
RPL36	3.12713e-51	-0.375881	1	0.998	7.41567e-47	rhTPO	C2
RPL3	3.79642e-51	0.343114	1	1	9.00282e-47	rhTPO	C2
PPA1	3.81787e-51	0.615274	0.8	0.479	9.0537e-47	rhTPO	C2
SNHG6	9.9468e-51	-0.457618	0.992	0.996	2.35878e-46	rhTPO	C2
MALAT1	7.51111e-50	-0.400969	1	1	1.78118e-45	rhTPO	C2
EIF4B	9.1978e-48	0.502609	0.977	0.89	2.18117e-43	rhTPO	C2
RPS15A	1.24073e-46	-0.30309	1	1	2.94226e-42	rhTPO	C2
MT-ND2	5.76603e-46	-0.378722	1	0.998	1.36736e-41	rhTPO	C2
RPLP0	4.3644e-45	0.336924	1	0.998	1.03497e-40	rhTPO	C2
PRDX1	4.88724e-45	0.61007	0.962	0.906	1.15896e-40	rhTPO	C2
RPL7	1.00763e-44	0.355547	1	0.998	2.38949e-40	rhTPO	C2
PTMA	7.89099e-44	0.351098	1	1	1.87127e-39	rhTPO	C2
SOX4	1.85756e-43	-0.552303	0.99	1	4.40502e-39	rhTPO	C2
DANCR	7.52778e-43	0.575458	0.828	0.67	1.78514e-38	rhTPO	C2
RPL36A	8.22077e-43	-0.33224	1	0.998	1.94947e-38	rhTPO	C2
HNRNPDL	5.02947e-42	0.518044	0.938	0.846	1.19269e-37	rhTPO	C2
NCL	2.25213e-41	0.427709	1	0.998	5.3407e-37	rhTPO	C2
RPL15	4.82719e-41	0.315529	1	0.998	1.14472e-36	rhTPO	C2
AHCY	1.23279e-40	0.499916	0.726	0.429	2.92344e-36	rhTPO	C2
EEF1B2	1.3333e-40	0.350907	1	0.998	3.16179e-36	rhTPO	C2
PPIA	1.9921e-40	0.434582	1	0.998	4.72406e-36	rhTPO	C2
RPL4	1.75258e-39	0.355098	1	0.998	4.15608e-35	rhTPO	C2
SRSF3	7.20134e-39	0.456989	0.967	0.936	1.70773e-34	rhTPO	C2
RPL31	1.95647e-38	-0.34081	1	0.998	4.63957e-34	rhTPO	C2
EEF1A1	2.06948e-38	0.274983	1	1	4.90757e-34	rhTPO	C2
RPS7	3.03341e-38	0.323741	1	0.998	7.19343e-34	rhTPO	C2
HNRNPC	3.51321e-38	0.454126	0.992	0.97	8.33122e-34	rhTPO	C2
RPL13A	6.91083e-38	0.315507	1	1	1.63883e-33	rhTPO	C2
RPS10	4.29692e-37	-0.319714	1	0.996	1.01897e-32	rhTPO	C2
RPSA	4.85676e-37	0.315856	1	0.998	1.15173e-32	rhTPO	C2
ATP5F1A	1.01527e-35	0.440789	0.967	0.91	2.40762e-31	rhTPO	C2
NASP	1.18355e-35	0.475457	0.946	0.851	2.80666e-31	rhTPO	C2
CCT3	1.40612e-35	0.439743	0.959	0.856	3.33447e-31	rhTPO	C2
HMGA1	1.45083e-35	0.494209	0.954	0.902	3.44049e-31	rhTPO	C2
HMGN2	3.242e-35	0.48525	0.987	0.98	7.68808e-31	rhTPO	C2
PIM1	5.68888e-35	0.485089	0.415	0.094	1.34906e-30	rhTPO	C2
ATP5PB	6.63733e-35	0.444733	0.892	0.754	1.57398e-30	rhTPO	C2
PSMA2	3.7627e-34	0.395101	0.956	0.906	8.92286e-30	rhTPO	C2
PPIB	4.32089e-34	0.423539	0.977	0.899	1.02466e-29	rhTPO	C2
NDUFV2	2.02248e-33	0.427442	0.923	0.809	4.7961e-29	rhTPO	C2
TYMS	6.96718e-33	0.487797	0.336	0.066	1.6522e-28	rhTPO	C2
C1QBP	3.17858e-32	0.408662	0.954	0.894	7.53769e-28	rhTPO	C2
SNRPA	5.86503e-32	0.43513	0.751	0.489	1.39083e-27	rhTPO	C2
RPL5	1.04322e-31	0.274123	1	0.998	2.4739e-27	rhTPO	C2
ATP5F1C	1.40106e-31	0.392358	0.959	0.924	3.32247e-27	rhTPO	C2
TUFM	3.10509e-31	0.42538	0.877	0.752	7.3634e-27	rhTPO	C2
PNRC1	3.89191e-31	-0.364368	0.985	0.995	9.22927e-27	rhTPO	C2
PSMB5	4.49107e-31	0.409856	0.864	0.684	1.06501e-26	rhTPO	C2
CCT6A	4.58069e-31	0.391205	0.936	0.876	1.08627e-26	rhTPO	C2
MRPS24	1.28211e-30	0.417854	0.833	0.695	3.04039e-26	rhTPO	C2
ATP5F1B	2.32864e-30	0.402578	0.954	0.918	5.52213e-26	rhTPO	C2
ACTG1	2.7628e-30	0.373928	1	0.996	6.5517e-26	rhTPO	C2
CCT8	3.24511e-30	0.367096	0.972	0.94	7.69546e-26	rhTPO	C2
GSTP1	4.23847e-30	0.391287	0.995	0.989	1.00511e-25	rhTPO	C2
RPS5	5.60632e-30	0.272566	1	0.998	1.32948e-25	rhTPO	C2
COX5A	6.69531e-30	0.377747	0.974	0.904	1.58773e-25	rhTPO	C2
RPS4Y1	1.05148e-29	0.281962	0.497	0.47	2.49348e-25	rhTPO	C2
HNRNPA3	1.84013e-29	0.407112	0.956	0.926	4.36368e-25	rhTPO	C2
CDT1	1.92013e-29	0.398321	0.338	0.069	4.5534e-25	rhTPO	C2
COX7C	3.11979e-29	-0.326602	0.997	0.995	7.39827e-25	rhTPO	C2
ENO1	4.74257e-29	0.35848	1	0.988	1.12465e-24	rhTPO	C2
RBM3	1.24889e-28	0.411202	0.967	0.913	2.96161e-24	rhTPO	C2
CFL1	1.36746e-28	0.357468	0.997	0.998	3.24281e-24	rhTPO	C2
ATP5MC3	1.72151e-28	0.375733	0.972	0.947	4.08239e-24	rhTPO	C2
EIF3A	2.80529e-28	0.397345	0.974	0.91	6.65247e-24	rhTPO	C2
CHCHD2	5.09349e-28	0.325666	0.997	0.991	1.20787e-23	rhTPO	C2
XRCC6	9.63586e-28	0.393436	0.89	0.81	2.28505e-23	rhTPO	C2
SOCS2	1.5855e-27	0.445573	0.726	0.502	3.75986e-23	rhTPO	C2
NPW	1.5983e-27	0.431325	0.285	0.043	3.79021e-23	rhTPO	C2
PARK7	3.33077e-27	0.357546	0.951	0.941	7.89859e-23	rhTPO	C2
CCT4	8.12388e-27	0.347593	0.969	0.908	1.9265e-22	rhTPO	C2
RPL18A	1.14938e-26	0.252208	1	1	2.72564e-22	rhTPO	C2
NDUFAB1	2.14196e-26	0.355955	0.869	0.761	5.07944e-22	rhTPO	C2
BRK1	2.41382e-26	0.339522	0.972	0.934	5.72412e-22	rhTPO	C2
CLNS1A	8.83762e-26	0.335537	0.956	0.908	2.09575e-21	rhTPO	C2
RPL8	1.02714e-25	0.257851	1	0.998	2.43576e-21	rhTPO	C2
LDHB	1.11962e-25	0.290753	1	0.998	2.65506e-21	rhTPO	C2
RPL22L1	4.45399e-25	0.382007	0.951	0.913	1.05622e-20	rhTPO	C2
AKR7A2	8.53177e-25	0.348394	0.746	0.535	2.02322e-20	rhTPO	C2
GIHCG	1.18473e-24	-0.475741	0.813	0.908	2.80946e-20	rhTPO	C2
KHDRBS1	1.21442e-24	0.348151	0.982	0.95	2.87987e-20	rhTPO	C2
TRIR	4.4691e-24	0.321291	0.956	0.926	1.0598e-19	rhTPO	C2
SNRPB	4.68211e-24	0.375293	0.882	0.819	1.11032e-19	rhTPO	C2
PFN1	4.89624e-24	0.329903	0.995	0.995	1.16109e-19	rhTPO	C2
CCT5	5.15171e-24	0.368172	0.864	0.725	1.22168e-19	rhTPO	C2
PGK1	8.51946e-24	0.344325	0.938	0.883	2.02031e-19	rhTPO	C2
HSPA8	8.58678e-24	0.413913	0.949	0.933	2.03627e-19	rhTPO	C2
GP1BB	9.55482e-24	-0.520974	0.436	0.695	2.26583e-19	rhTPO	C2
C19orf48	1.02035e-23	0.40299	0.641	0.449	2.41965e-19	rhTPO	C2
MRPS15	1.41981e-23	0.362196	0.685	0.427	3.36695e-19	rhTPO	C2
NAP1L1	1.48776e-23	0.349553	0.997	0.988	3.52809e-19	rhTPO	C2
LINC02573	1.80521e-23	-0.363496	0.31	0.606	4.28089e-19	rhTPO	C2
NDUFB8	1.8159e-23	0.355123	0.905	0.849	4.30623e-19	rhTPO	C2
GSTO1	1.96631e-23	0.352426	0.887	0.775	4.66291e-19	rhTPO	C2
IDH2	2.97674e-23	0.361992	0.9	0.78	7.05904e-19	rhTPO	C2
PKM	3.57224e-23	0.429011	0.733	0.58	8.47122e-19	rhTPO	C2
PSMB1	5.20308e-23	0.315008	0.954	0.931	1.23386e-18	rhTPO	C2
ANP32B	5.27928e-23	0.321389	1	0.993	1.25193e-18	rhTPO	C2
PABPC4	6.13496e-23	0.367903	0.703	0.52	1.45484e-18	rhTPO	C2
SET	1.32648e-22	0.281745	1	0.995	3.1456e-18	rhTPO	C2
RPS17	1.34214e-22	0.333124	0.997	0.989	3.18275e-18	rhTPO	C2
GALNT2	1.95103e-22	0.379935	0.715	0.493	4.62668e-18	rhTPO	C2
SRSF9	2.05223e-22	0.297418	0.982	0.957	4.86667e-18	rhTPO	C2
ODC1	2.96222e-22	0.387451	0.487	0.246	7.02462e-18	rhTPO	C2
HNRNPA2B1	7.71779e-22	0.327799	0.997	0.993	1.8302e-17	rhTPO	C2
PEBP1	8.39611e-22	0.341427	0.974	0.977	1.99105e-17	rhTPO	C2
GTF3C6	1.00005e-21	0.32153	0.831	0.668	2.37153e-17	rhTPO	C2
CLTA	1.06178e-21	0.298462	0.974	0.947	2.51791e-17	rhTPO	C2
PPP1CC	1.49197e-21	0.365529	0.795	0.617	3.53805e-17	rhTPO	C2
HIST1H4C	1.56748e-21	-0.369422	0.731	0.91	3.71711e-17	rhTPO	C2
MRPL11	2.76879e-21	0.341784	0.741	0.525	6.5659e-17	rhTPO	C2
TOMM7	2.90243e-21	-0.297779	0.954	0.991	6.88282e-17	rhTPO	C2
DUT	3.72411e-21	0.332818	0.944	0.885	8.83135e-17	rhTPO	C2
HNRNPD	4.16946e-21	0.342488	0.938	0.881	9.88746e-17	rhTPO	C2
PCBD1	4.61235e-21	0.357098	0.677	0.459	1.09377e-16	rhTPO	C2
MIF	6.53674e-21	0.351003	0.992	0.991	1.55012e-16	rhTPO	C2
STOML2	7.70513e-21	0.328185	0.826	0.711	1.82719e-16	rhTPO	C2
EIF5A	9.63589e-21	0.352581	0.864	0.798	2.28506e-16	rhTPO	C2
MYC	9.73236e-21	0.557321	0.428	0.243	2.30793e-16	rhTPO	C2
LSM2	1.33286e-20	0.293676	0.969	0.904	3.16074e-16	rhTPO	C2
SNRPD1	1.44876e-20	0.318913	0.923	0.839	3.43558e-16	rhTPO	C2
NME1	1.60977e-20	0.358515	0.695	0.613	3.81741e-16	rhTPO	C2
H2AFY	1.80887e-20	0.310349	1	0.975	4.28955e-16	rhTPO	C2
PPM1G	1.90566e-20	0.339896	0.826	0.69	4.51908e-16	rhTPO	C2
PRELID1	2.0614e-20	0.332323	0.81	0.684	4.88839e-16	rhTPO	C2
SUB1	2.29336e-20	0.282151	0.987	0.97	5.43848e-16	rhTPO	C2
PSMB8	3.75275e-20	0.31382	0.89	0.736	8.89926e-16	rhTPO	C2
RANBP1	3.94198e-20	0.360856	0.777	0.732	9.34801e-16	rhTPO	C2
SSBP1	4.69645e-20	0.315277	0.926	0.851	1.11372e-15	rhTPO	C2
AP2S1	4.76226e-20	0.320614	0.833	0.693	1.12932e-15	rhTPO	C2
HAUS4	5.50601e-20	0.323884	0.549	0.328	1.30569e-15	rhTPO	C2
ILF2	5.67222e-20	0.318183	0.931	0.888	1.34511e-15	rhTPO	C2
GGCT	5.69973e-20	0.337972	0.682	0.482	1.35163e-15	rhTPO	C2
MDH2	5.7094e-20	0.328059	0.918	0.794	1.35393e-15	rhTPO	C2
EIF3I	6.81954e-20	0.312648	0.905	0.849	1.61719e-15	rhTPO	C2
MT-ND5	7.46755e-20	0.304053	1	1	1.77086e-15	rhTPO	C2
SRP14	8.51346e-20	0.2555	1	0.996	2.01888e-15	rhTPO	C2
SLC40A1	1.39879e-19	-0.427408	0.718	0.874	3.31708e-15	rhTPO	C2
GSTZ1	2.05823e-19	0.291257	0.431	0.213	4.88088e-15	rhTPO	C2
NONO	2.22198e-19	0.317384	0.926	0.879	5.2692e-15	rhTPO	C2
MRPS35	2.22316e-19	0.315131	0.697	0.505	5.272e-15	rhTPO	C2
PSMA7	2.54991e-19	0.296669	0.972	0.934	6.04685e-15	rhTPO	C2
PARP1	2.65802e-19	0.287689	0.969	0.927	6.30323e-15	rhTPO	C2
PAICS	2.90424e-19	0.329398	0.756	0.608	6.88712e-15	rhTPO	C2
XRCC5	3.02605e-19	0.276116	0.985	0.963	7.17598e-15	rhTPO	C2
SSB	4.83952e-19	0.291254	0.972	0.938	1.14764e-14	rhTPO	C2
GDI2	8.47761e-19	0.305494	0.967	0.908	2.01038e-14	rhTPO	C2
SRP72	9.21162e-19	0.331215	0.9	0.782	2.18444e-14	rhTPO	C2
RHOA	9.76761e-19	0.283087	0.967	0.957	2.31629e-14	rhTPO	C2
S100A4	1.08536e-18	0.327952	0.992	0.966	2.57381e-14	rhTPO	C2
AVP	1.63303e-18	0.557578	0.405	0.209	3.87257e-14	rhTPO	C2
TMEM97	2.29922e-18	0.282867	0.379	0.135	5.45237e-14	rhTPO	C2
CCDC85B	2.30635e-18	0.313338	0.803	0.661	5.46927e-14	rhTPO	C2
H2AFZ	2.60444e-18	0.326098	0.967	0.95	6.17618e-14	rhTPO	C2
PRDX6	2.70595e-18	0.277677	0.982	0.968	6.41689e-14	rhTPO	C2
NDUFS3	3.74501e-18	0.306169	0.782	0.676	8.88092e-14	rhTPO	C2
CCT2	3.82009e-18	0.288824	0.951	0.918	9.05895e-14	rhTPO	C2
MGST2	4.05293e-18	0.301466	0.749	0.534	9.61112e-14	rhTPO	C2
TPI1	4.21137e-18	0.317446	0.954	0.929	9.98683e-14	rhTPO	C2
BZW2	5.02669e-18	0.304177	0.831	0.743	1.19203e-13	rhTPO	C2
DECR1	7.73452e-18	0.293217	0.749	0.583	1.83416e-13	rhTPO	C2
MT-ND4L	8.34164e-18	-0.342411	0.582	0.809	1.97814e-13	rhTPO	C2
HNRNPM	8.70106e-18	0.350407	0.833	0.739	2.06337e-13	rhTPO	C2
TOMM22	9.48431e-18	0.305552	0.867	0.73	2.24911e-13	rhTPO	C2
LAPTM4B	1.00257e-17	0.298927	0.944	0.911	2.3775e-13	rhTPO	C2
P4HB	1.02637e-17	0.306419	0.713	0.543	2.43394e-13	rhTPO	C2
KPNB1	2.64271e-17	0.304964	0.931	0.819	6.26692e-13	rhTPO	C2
SNHG3	4.61164e-17	0.365368	0.708	0.578	1.0936e-12	rhTPO	C2
NME4	7.19754e-17	0.315746	0.828	0.757	1.70682e-12	rhTPO	C2
RAC1	8.30889e-17	0.29316	0.938	0.856	1.97037e-12	rhTPO	C2
MTCH2	1.41517e-16	0.283087	0.59	0.39	3.35595e-12	rhTPO	C2
MSN	1.92111e-16	0.272665	0.941	0.934	4.55573e-12	rhTPO	C2
TUBA1C	1.99615e-16	0.291435	0.662	0.473	4.73368e-12	rhTPO	C2
ARL6IP4	2.5361e-16	0.27146	0.954	0.901	6.0141e-12	rhTPO	C2
PRKDC	2.69287e-16	0.350751	0.815	0.729	6.38587e-12	rhTPO	C2
CSDE1	3.14782e-16	0.259516	0.982	0.957	7.46474e-12	rhTPO	C2
PSMA6	3.20606e-16	0.264609	0.923	0.89	7.60285e-12	rhTPO	C2
SAMSN1	3.28274e-16	0.33992	0.59	0.436	7.78468e-12	rhTPO	C2
ATP5F1D	3.36315e-16	0.264457	0.982	0.91	7.97537e-12	rhTPO	C2
PSMD4	3.42698e-16	0.297065	0.803	0.677	8.12675e-12	rhTPO	C2
LYRM4	3.74505e-16	0.268354	0.541	0.319	8.881e-12	rhTPO	C2
PPP1CA	5.0066e-16	0.296262	0.769	0.628	1.18726e-11	rhTPO	C2
ZFP36L2	5.01688e-16	-0.260926	1	0.998	1.1897e-11	rhTPO	C2
PSMG2	5.33049e-16	0.286754	0.815	0.748	1.26407e-11	rhTPO	C2
VDAC1	6.31648e-16	0.289061	0.821	0.699	1.49789e-11	rhTPO	C2
C1orf43	7.30703e-16	0.288865	0.826	0.718	1.73279e-11	rhTPO	C2
HIST1H2AC	7.62418e-16	-0.346081	0.405	0.617	1.808e-11	rhTPO	C2
CDKN1C	7.72451e-16	-0.315972	0.449	0.686	1.83179e-11	rhTPO	C2
TRIM28	9.99931e-16	0.299307	0.764	0.652	2.37124e-11	rhTPO	C2
PRIM1	1.06771e-15	0.264997	0.382	0.197	2.53198e-11	rhTPO	C2
TXNL1	1.1231e-15	0.285387	0.874	0.812	2.66331e-11	rhTPO	C2
DDOST	1.39191e-15	0.279676	0.808	0.679	3.30077e-11	rhTPO	C2
SPCS1	1.66523e-15	0.260839	0.926	0.872	3.94893e-11	rhTPO	C2
PSMA3	1.75854e-15	0.279646	0.844	0.73	4.17021e-11	rhTPO	C2
MTRNR2L12	2.05779e-15	-0.275819	0.933	0.973	4.87985e-11	rhTPO	C2
MRPL51	2.38945e-15	0.272338	0.877	0.814	5.66635e-11	rhTPO	C2
ENSA	2.45393e-15	0.284069	0.869	0.784	5.81925e-11	rhTPO	C2
IFITM2	2.65014e-15	0.279774	0.833	0.777	6.28454e-11	rhTPO	C2
PSMC5	3.49284e-15	0.273344	0.797	0.647	8.28292e-11	rhTPO	C2
ERH	3.5747e-15	0.2556	0.915	0.922	8.47704e-11	rhTPO	C2
UBE2L3	6.2122e-15	0.272386	0.808	0.695	1.47316e-10	rhTPO	C2
PHGDH	7.01161e-15	0.269438	0.487	0.309	1.66273e-10	rhTPO	C2
GNAI2	8.14153e-15	0.255977	0.962	0.927	1.93068e-10	rhTPO	C2
SFPQ	8.69964e-15	0.288739	0.946	0.867	2.06303e-10	rhTPO	C2
LDHA	8.90831e-15	0.287471	0.887	0.835	2.11252e-10	rhTPO	C2
CANX	1.01737e-14	0.271476	0.938	0.874	2.41258e-10	rhTPO	C2
SSRP1	1.19329e-14	0.291315	0.631	0.496	2.82976e-10	rhTPO	C2
DNAJC7	1.29235e-14	0.260635	0.862	0.775	3.06468e-10	rhTPO	C2
SSR3	1.76383e-14	0.26577	0.854	0.762	4.18275e-10	rhTPO	C2
ALYREF	1.87814e-14	0.262889	0.574	0.392	4.45382e-10	rhTPO	C2
DEK	2.0535e-14	0.270322	0.938	0.883	4.86966e-10	rhTPO	C2
TCP1	2.28588e-14	0.279168	0.841	0.766	5.42074e-10	rhTPO	C2
RPL23	2.61024e-14	0.259337	1	0.998	6.18992e-10	rhTPO	C2
PSMD8	2.823e-14	0.252202	0.897	0.826	6.69446e-10	rhTPO	C2
PSMB2	2.97633e-14	0.273351	0.792	0.674	7.05807e-10	rhTPO	C2
RPL26L1	3.40655e-14	0.257969	0.551	0.351	8.0783e-10	rhTPO	C2
NDUFV1	4.84083e-14	0.267879	0.636	0.488	1.14795e-09	rhTPO	C2
CXorf38	5.13516e-14	0.255118	0.5	0.312	1.21775e-09	rhTPO	C2
CAPZB	5.73661e-14	0.265101	0.91	0.814	1.36038e-09	rhTPO	C2
CORO1A	6.11134e-14	0.296814	0.669	0.472	1.44924e-09	rhTPO	C2
HNRNPA1P48	7.13933e-14	0.270724	0.654	0.457	1.69302e-09	rhTPO	C2
PHB	8.26578e-14	0.269408	0.772	0.645	1.96015e-09	rhTPO	C2
SNHG32	8.66062e-14	-0.264306	0.874	0.931	2.05378e-09	rhTPO	C2
UCP2	1.1753e-13	0.283385	0.638	0.479	2.78711e-09	rhTPO	C2
UBE2N	1.52428e-13	0.250755	0.705	0.553	3.61468e-09	rhTPO	C2
SMIM27	2.01102e-13	-0.256186	0.295	0.509	4.76893e-09	rhTPO	C2
SRM	2.18095e-13	0.287528	0.654	0.511	5.1719e-09	rhTPO	C2
NUCKS1	3.58953e-13	0.26636	0.951	0.908	8.51221e-09	rhTPO	C2
POLR1D	4.39503e-13	0.25606	0.921	0.895	1.04224e-08	rhTPO	C2
LUC7L2	4.67453e-13	0.261705	0.805	0.72	1.10852e-08	rhTPO	C2
NDUFB11	4.95768e-13	0.253246	0.938	0.904	1.17566e-08	rhTPO	C2
CCT7	5.34982e-13	0.260795	0.841	0.768	1.26866e-08	rhTPO	C2
GUK1	5.41075e-13	0.252784	0.772	0.684	1.28311e-08	rhTPO	C2
IMMT	5.76903e-13	0.263436	0.679	0.514	1.36807e-08	rhTPO	C2
GLRX	9.53694e-13	0.254599	0.769	0.635	2.26159e-08	rhTPO	C2
FAM117A	1.36142e-12	-0.307433	0.705	0.8	3.22848e-08	rhTPO	C2
AC245060.5	1.55263e-12	-0.282406	0.449	0.638	3.68191e-08	rhTPO	C2
SNHG8	1.63414e-12	0.2612	0.972	0.922	3.8752e-08	rhTPO	C2
CD109	1.77474e-12	0.255494	0.646	0.472	4.20861e-08	rhTPO	C2
TIMP1	2.50005e-12	0.27124	0.559	0.395	5.92861e-08	rhTPO	C2
CCDC18-AS1	4.26864e-12	-0.264173	0.703	0.837	1.01226e-07	rhTPO	C2
CPNE1	4.61579e-12	0.251216	0.826	0.69	1.09459e-07	rhTPO	C2
ADSL	8.23701e-12	0.252941	0.751	0.647	1.95332e-07	rhTPO	C2
FTX	9.90659e-12	-0.25826	0.892	0.943	2.34925e-07	rhTPO	C2
CALM1	2.00839e-11	0.274976	0.821	0.711	4.76269e-07	rhTPO	C2
RFC1	2.10257e-11	0.255778	0.779	0.608	4.98604e-07	rhTPO	C2
SOS1	2.1698e-11	0.255124	0.615	0.475	5.14546e-07	rhTPO	C2
CHD4	2.36752e-11	0.256681	0.859	0.8	5.61434e-07	rhTPO	C2
AL034397.3	2.65553e-11	-0.3557	0.423	0.564	6.29732e-07	rhTPO	C2
NRDC	2.77878e-11	0.256819	0.759	0.605	6.5896e-07	rhTPO	C2
CAT	4.00405e-11	0.266419	0.921	0.869	9.4952e-07	rhTPO	C2
AC004687.1	4.31678e-11	-0.274295	0.549	0.723	1.02368e-06	rhTPO	C2
FABP5	4.34568e-11	0.261626	0.841	0.787	1.03053e-06	rhTPO	C2
LSM4	6.32989e-11	0.253712	0.703	0.631	1.50107e-06	rhTPO	C2
LMO4	4.92718e-10	-0.309126	0.779	0.862	1.16843e-05	rhTPO	C2
IKZF2	5.84932e-10	-0.297888	0.536	0.629	1.38711e-05	rhTPO	C2
NOG	7.90384e-10	-0.297966	0.364	0.493	1.87432e-05	rhTPO	C2
IGLL1	1.08258e-09	0.586423	0.503	0.402	2.56724e-05	rhTPO	C2
NRIP1	1.08786e-09	0.265529	0.941	0.91	2.57975e-05	rhTPO	C2
PTMS	1.88076e-09	0.255353	0.631	0.504	4.46003e-05	rhTPO	C2
TPSAB1	2.70497e-09	-0.437158	0.056	0.149	6.41458e-05	rhTPO	C2
ALDH1A1	5.2105e-09	0.273436	0.697	0.569	0.000123562	rhTPO	C2
AKR1C3	6.75707e-09	0.256379	0.538	0.415	0.000160237	rhTPO	C2
HLA-DPA1	9.60123e-09	0.262543	0.915	0.895	0.000227684	rhTPO	C2
FAM30A	1.50204e-07	0.299307	0.582	0.477	0.00356193	rhTPO	C2
RHEX	9.0376e-05	-0.310088	0.328	0.482	1	rhTPO	C2
RPS6	1.74285e-99	0.543226	1	0.998	4.133e-95	romiplostim	C2
RPL6	1.09647e-98	0.590062	1	0.998	2.60016e-94	romiplostim	C2
RPL3	3.06058e-97	0.499089	1	1	7.25787e-93	romiplostim	C2
HSP90AB1	8.8136e-97	0.600649	1	0.998	2.09006e-92	romiplostim	C2
HNRNPA1	2.6223e-95	0.724217	1	0.996	6.21851e-91	romiplostim	C2
NME2	8.4547e-90	0.669164	1	0.998	2.00495e-85	romiplostim	C2
RPS2	1.4791e-84	0.578164	1	1	3.50754e-80	romiplostim	C2
EIF4A1	2.09009e-84	0.729221	1	0.989	4.95643e-80	romiplostim	C2
HSPD1	5.71806e-82	0.737382	1	0.972	1.35598e-77	romiplostim	C2
RPLP0	8.34524e-77	0.469617	1	0.998	1.97899e-72	romiplostim	C2
MT-CO1	1.0948e-76	0.473169	1	1	2.59622e-72	romiplostim	C2
SLC25A6	1.87296e-76	0.607535	0.997	0.991	4.44154e-72	romiplostim	C2
SLC25A3	1.99139e-75	0.627232	0.994	0.979	4.72239e-71	romiplostim	C2
YBX1	3.39877e-73	0.625476	1	1	8.05984e-69	romiplostim	C2
MT-CO2	1.52976e-71	0.484146	1	1	3.62768e-67	romiplostim	C2
NPM1	6.23309e-71	0.541922	1	0.996	1.47812e-66	romiplostim	C2
RPS9	1.66195e-69	0.521872	1	1	3.94116e-65	romiplostim	C2
RPS27	1.63447e-68	-0.39597	1	1	3.87597e-64	romiplostim	C2
EEF1A1	2.52452e-68	0.390381	1	1	5.98664e-64	romiplostim	C2
RPL4	9.08408e-66	0.487258	1	0.998	2.1542e-61	romiplostim	C2
RPL15	1.46733e-62	0.421068	1	0.998	3.47964e-58	romiplostim	C2
TUBA1B	4.71558e-62	0.821067	0.994	0.952	1.11825e-57	romiplostim	C2
SLC25A5	5.98286e-62	0.659413	0.997	0.98	1.41878e-57	romiplostim	C2
IMPDH2	5.9957e-62	0.662303	0.941	0.848	1.42182e-57	romiplostim	C2
TUBB	3.65529e-61	0.650206	0.997	0.956	8.66815e-57	romiplostim	C2
RPL13A	1.24411e-60	0.434337	1	1	2.95027e-56	romiplostim	C2
RPSA	2.00192e-60	0.427328	1	0.998	4.74735e-56	romiplostim	C2
RPL7A	5.44092e-59	0.375079	1	1	1.29026e-54	romiplostim	C2
RPL5	6.25828e-59	0.401912	1	0.998	1.48409e-54	romiplostim	C2
EEF1B2	6.42742e-59	0.448205	1	0.998	1.5242e-54	romiplostim	C2
RAN	6.72272e-57	0.62477	0.978	0.947	1.59423e-52	romiplostim	C2
RBMX	3.0872e-56	0.650825	0.944	0.839	7.32099e-52	romiplostim	C2
PRDX1	6.30753e-56	0.743853	0.969	0.906	1.49577e-51	romiplostim	C2
GAPDH	8.49318e-56	0.556741	1	0.998	2.01407e-51	romiplostim	C2
RPS7	1.07263e-55	0.425309	1	0.998	2.54363e-51	romiplostim	C2
MT-CO3	2.08064e-54	0.42121	1	1	4.93403e-50	romiplostim	C2
RPL10A	2.53348e-54	0.38132	1	0.998	6.00789e-50	romiplostim	C2
RPS5	7.4027e-54	0.386456	1	0.998	1.75548e-49	romiplostim	C2
RPL7	9.43498e-52	0.4089	1	0.998	2.23741e-47	romiplostim	C2
EIF1	1.15325e-51	0.462633	1	0.998	2.73481e-47	romiplostim	C2
RPL39	2.99458e-51	-0.313753	1	1	7.10135e-47	romiplostim	C2
PTMA	1.31961e-50	0.395673	1	1	3.12933e-46	romiplostim	C2
RPL8	2.49151e-50	0.374014	1	0.998	5.90837e-46	romiplostim	C2
PPIA	7.07016e-49	0.488165	1	0.998	1.67662e-44	romiplostim	C2
RPL18A	9.16942e-49	0.374879	1	1	2.17444e-44	romiplostim	C2
MT-ND3	9.13107e-48	-0.380188	1	1	2.16534e-43	romiplostim	C2
HNRNPDL	3.03867e-47	0.583219	0.96	0.846	7.2059e-43	romiplostim	C2
NCL	8.17472e-47	0.47809	1	0.998	1.93855e-42	romiplostim	C2
EIF4B	2.86806e-46	0.526429	0.972	0.89	6.80131e-42	romiplostim	C2
RPL17	3.606e-45	0.348847	1	0.998	8.55127e-41	romiplostim	C2
VIM	3.70658e-45	0.707628	0.975	0.94	8.78978e-41	romiplostim	C2
RPS3	5.31174e-45	0.323206	1	1	1.25963e-40	romiplostim	C2
EEF1G	5.71263e-44	0.329056	1	0.998	1.35469e-39	romiplostim	C2
RPL34	2.09231e-43	-0.295789	1	1	4.96171e-39	romiplostim	C2
MT-ATP6	3.25799e-43	0.341298	1	1	7.726e-39	romiplostim	C2
RPS3A	1.64835e-42	0.295803	1	1	3.90889e-38	romiplostim	C2
TPT1	4.79786e-42	0.28349	1	1	1.13776e-37	romiplostim	C2
ENO1	1.20477e-41	0.467659	1	0.988	2.85698e-37	romiplostim	C2
ATP5F1A	3.50334e-41	0.485088	0.978	0.91	8.30781e-37	romiplostim	C2
ATP5F1B	1.21872e-40	0.481578	0.972	0.918	2.89008e-36	romiplostim	C2
HNRNPC	4.31515e-39	0.473491	0.994	0.97	1.02329e-34	romiplostim	C2
CFL1	4.44372e-38	0.411243	1	0.998	1.05378e-33	romiplostim	C2
GSTP1	1.26297e-37	0.469944	0.994	0.989	2.99502e-33	romiplostim	C2
PARK7	1.3147e-37	0.442155	0.981	0.941	3.11768e-33	romiplostim	C2
RPS16	2.64907e-37	0.356271	1	0.998	6.282e-33	romiplostim	C2
CCT3	6.79778e-37	0.470974	0.947	0.856	1.61203e-32	romiplostim	C2
C1QBP	8.53235e-37	0.472278	0.953	0.894	2.02336e-32	romiplostim	C2
PPA1	2.12231e-36	0.533488	0.801	0.479	5.03286e-32	romiplostim	C2
ATP5F1C	2.74304e-36	0.432535	0.975	0.924	6.50485e-32	romiplostim	C2
HNRNPA3	4.342e-36	0.477958	0.972	0.926	1.02966e-31	romiplostim	C2
HMGN2	5.79751e-36	0.507907	0.984	0.98	1.37482e-31	romiplostim	C2
MT-ND4	1.00177e-35	0.33797	1	1	2.3756e-31	romiplostim	C2
NDUFV2	1.15243e-35	0.439617	0.922	0.809	2.73287e-31	romiplostim	C2
HMGA1	1.66266e-35	0.511689	0.969	0.902	3.94284e-31	romiplostim	C2
PCLAF	1.28578e-34	0.753377	0.311	0.043	3.04909e-30	romiplostim	C2
ATP5MC3	4.76333e-34	0.4145	0.981	0.947	1.12958e-29	romiplostim	C2
RPL21	2.00796e-33	0.313297	1	1	4.76167e-29	romiplostim	C2
HSPA8	2.13732e-33	0.532578	0.963	0.933	5.06845e-29	romiplostim	C2
MIF	4.47522e-33	0.468959	0.997	0.991	1.06125e-28	romiplostim	C2
RPL22L1	2.24826e-32	0.476696	0.963	0.913	5.33152e-28	romiplostim	C2
FTL	2.77634e-32	0.283934	1	0.998	6.58381e-28	romiplostim	C2
SRSF3	5.38796e-32	0.437621	0.953	0.936	1.2777e-27	romiplostim	C2
MT-ND5	7.83596e-32	0.397891	1	1	1.85822e-27	romiplostim	C2
TRIR	8.60711e-32	0.375685	0.991	0.926	2.04109e-27	romiplostim	C2
MRPS24	8.83798e-32	0.430724	0.87	0.695	2.09584e-27	romiplostim	C2
NDUFAB1	9.45371e-32	0.414895	0.894	0.761	2.24185e-27	romiplostim	C2
SSBP1	1.97135e-31	0.421583	0.953	0.851	4.67486e-27	romiplostim	C2
TUFM	3.25373e-31	0.445168	0.888	0.752	7.71591e-27	romiplostim	C2
NASP	1.26958e-30	0.470046	0.938	0.851	3.01068e-26	romiplostim	C2
LDHB	2.24813e-30	0.3311	1	0.998	5.33122e-26	romiplostim	C2
DANCR	2.46039e-30	0.501854	0.811	0.67	5.83456e-26	romiplostim	C2
AHCY	4.52789e-30	0.443	0.699	0.429	1.07374e-25	romiplostim	C2
HNRNPA1P48	5.80669e-30	0.450527	0.761	0.457	1.377e-25	romiplostim	C2
CCT4	6.59992e-30	0.413357	0.957	0.908	1.5651e-25	romiplostim	C2
SUMO2	6.78748e-30	0.309421	1	0.995	1.60958e-25	romiplostim	C2
RPS17	7.22229e-30	0.41704	1	0.989	1.71269e-25	romiplostim	C2
CCT8	9.18998e-30	0.398782	0.969	0.94	2.17931e-25	romiplostim	C2
PSMB1	1.09618e-29	0.374137	0.972	0.931	2.59948e-25	romiplostim	C2
PEBP1	1.3516e-29	0.393478	0.994	0.977	3.20519e-25	romiplostim	C2
SET	2.06807e-29	0.349683	0.997	0.995	4.90422e-25	romiplostim	C2
EIF3I	2.29517e-29	0.412412	0.929	0.849	5.44277e-25	romiplostim	C2
COX5A	2.89764e-29	0.401825	0.972	0.904	6.87146e-25	romiplostim	C2
SRP14	3.21674e-29	0.320834	1	0.996	7.62818e-25	romiplostim	C2
ANP32B	6.80873e-29	0.37383	1	0.993	1.61462e-24	romiplostim	C2
PSMB5	9.60099e-29	0.400023	0.907	0.684	2.27678e-24	romiplostim	C2
CCT5	9.90654e-29	0.427076	0.904	0.725	2.34924e-24	romiplostim	C2
GSTO1	1.12874e-28	0.389629	0.919	0.775	2.67669e-24	romiplostim	C2
PGK1	1.35746e-28	0.401742	0.941	0.883	3.21908e-24	romiplostim	C2
SNRPA	2.60981e-28	0.442849	0.727	0.489	6.1889e-24	romiplostim	C2
ZFAS1	3.72956e-28	-0.354691	1	1	8.84427e-24	romiplostim	C2
PIM1	4.28882e-28	0.448901	0.366	0.094	1.01705e-23	romiplostim	C2
HNRNPA2B1	4.31001e-28	0.38766	1	0.993	1.02208e-23	romiplostim	C2
TYMS	5.55617e-28	0.438767	0.32	0.066	1.31759e-23	romiplostim	C2
CHCHD2	9.43705e-28	0.339349	1	0.991	2.2379e-23	romiplostim	C2
EIF5A	1.06833e-27	0.45679	0.863	0.798	2.53345e-23	romiplostim	C2
GNAS	1.07762e-27	0.317077	1	0.996	2.55546e-23	romiplostim	C2
XRCC6	1.64157e-27	0.416369	0.891	0.81	3.89283e-23	romiplostim	C2
ATP5PB	2.17047e-27	0.414705	0.882	0.754	5.14706e-23	romiplostim	C2
PFN1	2.34084e-27	0.368321	0.997	0.995	5.55106e-23	romiplostim	C2
SERF2	3.76388e-27	0.308098	1	0.998	8.92565e-23	romiplostim	C2
SUB1	5.17424e-27	0.342779	0.988	0.97	1.22702e-22	romiplostim	C2
PPIB	5.51867e-27	0.395488	0.944	0.899	1.3087e-22	romiplostim	C2
EIF3A	8.85609e-27	0.43479	0.941	0.91	2.10013e-22	romiplostim	C2
RPL37	2.16812e-26	-0.265251	1	0.998	5.14148e-22	romiplostim	C2
AVP	2.8239e-26	0.75653	0.46	0.209	6.6966e-22	romiplostim	C2
RPL27A	2.94724e-26	0.330312	1	1	6.98909e-22	romiplostim	C2
PPP1CC	3.04834e-26	0.443457	0.82	0.617	7.22884e-22	romiplostim	C2
NME1	3.24872e-26	0.451376	0.717	0.613	7.70401e-22	romiplostim	C2
PSMA2	3.26913e-26	0.357588	0.963	0.906	7.75242e-22	romiplostim	C2
UBB	3.31765e-26	0.37534	1	0.991	7.86748e-22	romiplostim	C2
ILF2	4.53014e-26	0.380959	0.966	0.888	1.07428e-21	romiplostim	C2
SNRPB	4.95858e-26	0.429987	0.898	0.819	1.17588e-21	romiplostim	C2
SOCS2	5.46497e-26	0.428677	0.752	0.502	1.29596e-21	romiplostim	C2
HSP90AA1	7.95358e-26	0.347236	1	0.996	1.88611e-21	romiplostim	C2
SRSF9	1.15778e-25	0.34401	0.984	0.957	2.74556e-21	romiplostim	C2
RPS4X	1.43345e-25	0.301856	1	0.998	3.39928e-21	romiplostim	C2
C19orf48	1.52099e-25	0.448257	0.649	0.449	3.60687e-21	romiplostim	C2
APRT	1.86442e-25	0.357009	0.981	0.959	4.42129e-21	romiplostim	C2
MYC	3.41166e-25	0.673922	0.46	0.243	8.09041e-21	romiplostim	C2
PRDX6	3.58467e-25	0.340171	0.975	0.968	8.50068e-21	romiplostim	C2
XRCC5	3.95152e-25	0.329766	0.994	0.963	9.37064e-21	romiplostim	C2
MRPS15	4.00659e-25	0.39608	0.702	0.427	9.50124e-21	romiplostim	C2
HNRNPM	5.9679e-25	0.425515	0.901	0.739	1.41523e-20	romiplostim	C2
RPL12	1.43818e-24	0.267604	1	1	3.4105e-20	romiplostim	C2
SELENOH	2.01094e-24	0.324919	0.991	0.965	4.76875e-20	romiplostim	C2
MRPL11	2.60236e-24	0.392547	0.761	0.525	6.17125e-20	romiplostim	C2
CCDC85B	2.71943e-24	0.375475	0.811	0.661	6.44885e-20	romiplostim	C2
RPS4Y1	2.86238e-24	0.267278	0.444	0.47	6.78785e-20	romiplostim	C2
ARHGDIB	3.64103e-24	0.2637	1	0.998	8.63434e-20	romiplostim	C2
CCT2	5.50661e-24	0.347722	0.963	0.918	1.30584e-19	romiplostim	C2
OAZ1	6.97487e-24	0.298853	1	0.996	1.65402e-19	romiplostim	C2
BRK1	1.00804e-23	0.331551	0.969	0.934	2.39046e-19	romiplostim	C2
PRELID1	1.03967e-23	0.381684	0.82	0.684	2.46548e-19	romiplostim	C2
ATP5F1D	1.06065e-23	0.340539	0.975	0.91	2.51523e-19	romiplostim	C2
CSDE1	1.1265e-23	0.335045	0.988	0.957	2.67138e-19	romiplostim	C2
NPW	1.15723e-23	0.370696	0.28	0.043	2.74426e-19	romiplostim	C2
ACTG1	1.3267e-23	0.350558	1	0.996	3.14615e-19	romiplostim	C2
LDHA	2.08741e-23	0.399563	0.925	0.835	4.95008e-19	romiplostim	C2
PABPC4	2.3552e-23	0.380588	0.752	0.52	5.58512e-19	romiplostim	C2
PHB	4.00521e-23	0.399789	0.783	0.645	9.49795e-19	romiplostim	C2
PSMA6	4.36585e-23	0.347438	0.941	0.89	1.03532e-18	romiplostim	C2
CLTA	8.14384e-23	0.335906	0.978	0.947	1.93123e-18	romiplostim	C2
RPL38	8.72963e-23	-0.264704	1	0.998	2.07014e-18	romiplostim	C2
PKM	9.51962e-23	0.43126	0.773	0.58	2.25748e-18	romiplostim	C2
PARP1	1.61009e-22	0.33945	0.975	0.927	3.81816e-18	romiplostim	C2
ODC1	1.70763e-22	0.432305	0.488	0.246	4.04948e-18	romiplostim	C2
PSMB8	2.77111e-22	0.367552	0.857	0.736	6.57142e-18	romiplostim	C2
PCBD1	3.07495e-22	0.391117	0.674	0.459	7.29194e-18	romiplostim	C2
ARPC2	3.1214e-22	0.306411	0.997	0.995	7.40208e-18	romiplostim	C2
LAPTM4B	3.65006e-22	0.354115	0.941	0.911	8.65575e-18	romiplostim	C2
TPI1	4.69453e-22	0.374618	0.96	0.929	1.11326e-17	romiplostim	C2
APEX1	5.36245e-22	0.304818	1	0.988	1.27165e-17	romiplostim	C2
AP2S1	5.42433e-22	0.34231	0.842	0.693	1.28633e-17	romiplostim	C2
PPM1G	6.04691e-22	0.382095	0.804	0.69	1.43396e-17	romiplostim	C2
COX4I1	6.2697e-22	0.277678	1	0.991	1.4868e-17	romiplostim	C2
EIF3K	6.82667e-22	0.290814	1	0.988	1.61888e-17	romiplostim	C2
NONO	6.85977e-22	0.357221	0.913	0.879	1.62672e-17	romiplostim	C2
EIF3D	7.25126e-22	0.320459	0.981	0.92	1.71956e-17	romiplostim	C2
NDUFB8	7.37751e-22	0.350803	0.894	0.849	1.7495e-17	romiplostim	C2
RPS20	1.14374e-21	0.318088	0.997	0.996	2.71226e-17	romiplostim	C2
SNHG6	1.18476e-21	-0.307644	0.988	0.996	2.80955e-17	romiplostim	C2
PPDPF	1.19472e-21	0.329005	0.969	0.934	2.83315e-17	romiplostim	C2
CLIC1	1.24469e-21	0.290167	1	0.989	2.95165e-17	romiplostim	C2
TALDO1	1.30388e-21	0.274655	1	0.993	3.09203e-17	romiplostim	C2
GGCT	2.66745e-21	0.368894	0.686	0.482	6.3256e-17	romiplostim	C2
KHDRBS1	2.82165e-21	0.331074	0.975	0.95	6.69127e-17	romiplostim	C2
SPCS1	3.52293e-21	0.309673	0.957	0.872	8.35428e-17	romiplostim	C2
RBM3	3.61809e-21	0.365274	0.957	0.913	8.57994e-17	romiplostim	C2
PSMB3	6.30399e-21	0.338009	0.929	0.823	1.49493e-16	romiplostim	C2
NDUFA4	7.67637e-21	0.29787	0.994	0.986	1.82037e-16	romiplostim	C2
RANBP1	7.76141e-21	0.372229	0.826	0.732	1.84054e-16	romiplostim	C2
PSMA7	1.06412e-20	0.33361	0.963	0.934	2.52346e-16	romiplostim	C2
MSN	1.12006e-20	0.31582	0.975	0.934	2.65611e-16	romiplostim	C2
RRP1B	1.45589e-20	0.34738	0.845	0.688	3.45249e-16	romiplostim	C2
HNRNPD	2.35497e-20	0.347659	0.938	0.881	5.58457e-16	romiplostim	C2
NME4	2.5943e-20	0.361013	0.842	0.757	6.15213e-16	romiplostim	C2
H2AFZ	2.95283e-20	0.367608	0.975	0.95	7.00235e-16	romiplostim	C2
S100A4	3.75749e-20	0.359394	0.991	0.966	8.91051e-16	romiplostim	C2
NDUFA10	4.27564e-20	0.331279	0.854	0.654	1.01392e-15	romiplostim	C2
NAP1L1	4.64267e-20	0.338922	0.997	0.988	1.10096e-15	romiplostim	C2
SEC61B	5.92648e-20	0.301605	0.953	0.911	1.4054e-15	romiplostim	C2
SAMSN1	8.74361e-20	0.389545	0.624	0.436	2.07346e-15	romiplostim	C2
TOMM22	9.22625e-20	0.337729	0.851	0.73	2.18791e-15	romiplostim	C2
GTF3C6	9.58399e-20	0.33242	0.798	0.668	2.27275e-15	romiplostim	C2
TRIM28	1.65351e-19	0.356327	0.786	0.652	3.92115e-15	romiplostim	C2
CCNI	1.69869e-19	0.276944	1	0.996	4.02828e-15	romiplostim	C2
AKR7A2	1.89197e-19	0.322014	0.724	0.535	4.48663e-15	romiplostim	C2
EEF1D	2.58857e-19	0.260053	1	0.991	6.13853e-15	romiplostim	C2
CCT6A	3.19359e-19	0.340736	0.91	0.876	7.57328e-15	romiplostim	C2
MYL6	4.6315e-19	0.276116	0.994	0.991	1.09831e-14	romiplostim	C2
CLNS1A	4.75247e-19	0.319295	0.957	0.908	1.127e-14	romiplostim	C2
RHOA	5.11572e-19	0.299092	0.981	0.957	1.21314e-14	romiplostim	C2
TOMM6	5.87991e-19	0.294508	0.975	0.94	1.39436e-14	romiplostim	C2
PSMC5	6.18856e-19	0.325688	0.829	0.647	1.46755e-14	romiplostim	C2
SSB	6.73829e-19	0.317226	0.96	0.938	1.59792e-14	romiplostim	C2
SSR4	8.71541e-19	0.296963	0.966	0.94	2.06677e-14	romiplostim	C2
ARL6IP4	1.165e-18	0.313365	0.963	0.901	2.76267e-14	romiplostim	C2
SRP72	1.37289e-18	0.355988	0.894	0.782	3.25566e-14	romiplostim	C2
PSMB2	1.53206e-18	0.311999	0.848	0.674	3.63312e-14	romiplostim	C2
CDT1	1.91758e-18	0.311318	0.239	0.069	4.54734e-14	romiplostim	C2
NDUFV1	1.97842e-18	0.327277	0.683	0.488	4.69162e-14	romiplostim	C2
AKR1A1	2.1939e-18	0.326044	0.832	0.706	5.20262e-14	romiplostim	C2
H2AFY	2.67926e-18	0.32183	0.997	0.975	6.3536e-14	romiplostim	C2
HSPB1	3.70194e-18	0.345452	0.832	0.691	8.77879e-14	romiplostim	C2
KPNB1	3.85096e-18	0.339442	0.916	0.819	9.13217e-14	romiplostim	C2
STOML2	4.51347e-18	0.315779	0.835	0.711	1.07032e-13	romiplostim	C2
EIF3L	4.81745e-18	0.298463	0.984	0.929	1.14241e-13	romiplostim	C2
DDX5	5.87681e-18	0.275856	1	0.991	1.39363e-13	romiplostim	C2
NHP2	7.02559e-18	0.317262	0.876	0.803	1.66605e-13	romiplostim	C2
SSR3	8.9739e-18	0.30704	0.863	0.762	2.12807e-13	romiplostim	C2
DUT	1.05426e-17	0.335612	0.922	0.885	2.50006e-13	romiplostim	C2
NRIP1	1.10495e-17	0.400727	0.947	0.91	2.62028e-13	romiplostim	C2
PRKDC	1.16348e-17	0.38384	0.832	0.729	2.75907e-13	romiplostim	C2
DDX39B	1.24109e-17	0.304334	0.941	0.867	2.94312e-13	romiplostim	C2
YWHAB	1.30553e-17	0.291528	0.975	0.954	3.09594e-13	romiplostim	C2
CIRBP	2.21167e-17	0.297714	0.978	0.954	5.24476e-13	romiplostim	C2
GDI2	2.57994e-17	0.322831	0.941	0.908	6.11808e-13	romiplostim	C2
SEPTIN7	3.14981e-17	0.251458	0.994	0.98	7.46946e-13	romiplostim	C2
PSMG2	3.47188e-17	0.304073	0.866	0.748	8.23322e-13	romiplostim	C2
RPL23	3.56362e-17	0.31357	1	0.998	8.45077e-13	romiplostim	C2
GP1BB	4.68094e-17	-0.464283	0.478	0.695	1.11004e-12	romiplostim	C2
PSMA3	5.81581e-17	0.308867	0.845	0.73	1.37916e-12	romiplostim	C2
IFITM2	6.57688e-17	0.306269	0.832	0.777	1.55964e-12	romiplostim	C2
SERBP1	6.99846e-17	0.27764	0.988	0.984	1.65961e-12	romiplostim	C2
BZW2	7.70875e-17	0.303097	0.86	0.743	1.82805e-12	romiplostim	C2
PTGES3	7.83597e-17	0.266716	0.978	0.968	1.85822e-12	romiplostim	C2
HSPA9	9.12672e-17	0.316243	0.832	0.734	2.16431e-12	romiplostim	C2
TCP1	1.02901e-16	0.306752	0.873	0.766	2.44019e-12	romiplostim	C2
CFH	1.39313e-16	0.271775	0.345	0.101	3.30368e-12	romiplostim	C2
IDH2	1.61435e-16	0.327142	0.86	0.78	3.82827e-12	romiplostim	C2
IQGAP2	1.80087e-16	0.295074	0.997	0.973	4.27059e-12	romiplostim	C2
NDUFS3	1.87836e-16	0.300585	0.783	0.676	4.45434e-12	romiplostim	C2
SNRPD1	2.15393e-16	0.316306	0.891	0.839	5.10784e-12	romiplostim	C2
PSMD8	2.30453e-16	0.283163	0.919	0.826	5.46496e-12	romiplostim	C2
MRPL51	2.34187e-16	0.298536	0.876	0.814	5.55352e-12	romiplostim	C2
PSME2	2.40541e-16	0.313922	0.786	0.64	5.70418e-12	romiplostim	C2
SF3B5	2.48348e-16	0.287414	0.922	0.855	5.88933e-12	romiplostim	C2
MDH2	2.59578e-16	0.321187	0.891	0.794	6.15563e-12	romiplostim	C2
GALNT2	2.93261e-16	0.334078	0.683	0.493	6.9544e-12	romiplostim	C2
UCP2	3.0596e-16	0.329903	0.668	0.479	7.25552e-12	romiplostim	C2
NDUFS5	3.88053e-16	0.296076	0.944	0.901	9.20229e-12	romiplostim	C2
TKT	4.96056e-16	0.284314	1	0.993	1.17635e-11	romiplostim	C2
HNRNPU	5.70632e-16	0.260982	0.994	0.993	1.3532e-11	romiplostim	C2
TXN	6.88967e-16	0.285993	0.981	0.986	1.63382e-11	romiplostim	C2
PHB2	8.10716e-16	0.283655	0.975	0.888	1.92253e-11	romiplostim	C2
ACTB	8.16051e-16	0.278476	1	0.996	1.93518e-11	romiplostim	C2
OSTC	8.32211e-16	0.274904	0.963	0.934	1.97351e-11	romiplostim	C2
FIBP	8.70637e-16	0.285448	0.72	0.56	2.06463e-11	romiplostim	C2
PA2G4	9.30053e-16	0.313202	0.879	0.817	2.20553e-11	romiplostim	C2
MRPL12	9.9331e-16	0.28646	0.528	0.353	2.35553e-11	romiplostim	C2
JAGN1	1.0344e-15	0.294347	0.755	0.562	2.45298e-11	romiplostim	C2
PDCD6	1.13428e-15	0.258011	0.907	0.895	2.68983e-11	romiplostim	C2
LSM2	1.34102e-15	0.267619	0.969	0.904	3.18009e-11	romiplostim	C2
GSTK1	1.36332e-15	0.291402	0.922	0.798	3.23297e-11	romiplostim	C2
DECR1	1.45092e-15	0.295612	0.739	0.583	3.44072e-11	romiplostim	C2
NDUFC2	1.54701e-15	0.273004	0.941	0.878	3.66859e-11	romiplostim	C2
CCT7	1.86494e-15	0.295874	0.866	0.768	4.42252e-11	romiplostim	C2
GNAI2	1.86627e-15	0.271915	0.95	0.927	4.42567e-11	romiplostim	C2
ATP5MC1	1.98855e-15	0.309188	0.742	0.665	4.71565e-11	romiplostim	C2
HNRNPF	2.2027e-15	0.275501	0.925	0.904	5.22349e-11	romiplostim	C2
SFPQ	2.883e-15	0.312635	0.938	0.867	6.83675e-11	romiplostim	C2
HPRT1	3.48343e-15	0.280699	0.652	0.433	8.26061e-11	romiplostim	C2
PHGDH	3.48653e-15	0.299694	0.475	0.309	8.26797e-11	romiplostim	C2
HSP90B1	4.21442e-15	0.320721	0.944	0.856	9.99407e-11	romiplostim	C2
HAUS4	4.7506e-15	0.293979	0.525	0.328	1.12656e-10	romiplostim	C2
FKBP11	5.05152e-15	0.260172	0.357	0.152	1.19792e-10	romiplostim	C2
PSMC3	5.18693e-15	0.2885	0.658	0.438	1.23003e-10	romiplostim	C2
FH	5.77612e-15	0.26213	0.453	0.238	1.36975e-10	romiplostim	C2
GADD45GIP1	7.38901e-15	0.264594	0.894	0.842	1.75223e-10	romiplostim	C2
GLRX3	7.4093e-15	0.284508	0.609	0.422	1.75704e-10	romiplostim	C2
ERH	7.57264e-15	0.252439	0.938	0.922	1.79578e-10	romiplostim	C2
FBL	8.18708e-15	0.288934	0.854	0.801	1.94148e-10	romiplostim	C2
SLC25A39	8.62929e-15	0.260128	0.484	0.275	2.04635e-10	romiplostim	C2
SRM	8.67086e-15	0.322978	0.643	0.511	2.05621e-10	romiplostim	C2
ENY2	9.35378e-15	0.266757	0.894	0.807	2.21815e-10	romiplostim	C2
ANP32A	9.57098e-15	0.273166	0.935	0.901	2.26966e-10	romiplostim	C2
ALYREF	9.76645e-15	0.295057	0.571	0.392	2.31602e-10	romiplostim	C2
CAPZB	1.00569e-14	0.282311	0.907	0.814	2.38488e-10	romiplostim	C2
STRAP	1.01094e-14	0.262269	0.789	0.683	2.39734e-10	romiplostim	C2
PSMD4	1.16094e-14	0.298776	0.804	0.677	2.75305e-10	romiplostim	C2
SNHG8	1.16473e-14	0.300321	0.957	0.922	2.76205e-10	romiplostim	C2
SNHG3	1.17466e-14	0.338904	0.745	0.578	2.78558e-10	romiplostim	C2
NOB1	1.31258e-14	0.287899	0.742	0.615	3.11264e-10	romiplostim	C2
SSRP1	1.35117e-14	0.300134	0.624	0.496	3.20417e-10	romiplostim	C2
MRPL21	1.41832e-14	0.283638	0.739	0.559	3.36339e-10	romiplostim	C2
PAICS	1.43508e-14	0.293624	0.739	0.608	3.40316e-10	romiplostim	C2
PPP1R14B	1.48083e-14	0.275849	0.938	0.906	3.51164e-10	romiplostim	C2
SDHC	1.49428e-14	0.26735	0.854	0.716	3.54353e-10	romiplostim	C2
NDUFA12	1.54058e-14	0.278997	0.839	0.764	3.65334e-10	romiplostim	C2
UBE2N	1.79883e-14	0.276103	0.714	0.553	4.26575e-10	romiplostim	C2
ENSA	1.83824e-14	0.284374	0.857	0.784	4.35921e-10	romiplostim	C2
NDUFB10	1.8577e-14	0.255075	0.894	0.842	4.40534e-10	romiplostim	C2
NDUFS2	2.16898e-14	0.27204	0.854	0.711	5.14353e-10	romiplostim	C2
EPRS	2.19363e-14	0.309611	0.857	0.693	5.20198e-10	romiplostim	C2
SNRPC	2.27667e-14	0.276559	0.851	0.766	5.3989e-10	romiplostim	C2
DDOST	2.40743e-14	0.280918	0.801	0.679	5.70897e-10	romiplostim	C2
LUC7L2	2.66823e-14	0.281816	0.842	0.72	6.32743e-10	romiplostim	C2
VDAC1	2.78526e-14	0.305939	0.77	0.699	6.60497e-10	romiplostim	C2
PRMT1	2.91355e-14	0.286634	0.845	0.748	6.9092e-10	romiplostim	C2
DTD1	3.34408e-14	0.298138	0.655	0.493	7.93016e-10	romiplostim	C2
MDH1	3.63536e-14	0.274864	0.854	0.73	8.62088e-10	romiplostim	C2
TBCA	4.11346e-14	0.283727	0.938	0.863	9.75466e-10	romiplostim	C2
C1orf43	4.13872e-14	0.271794	0.857	0.718	9.81455e-10	romiplostim	C2
CAT	4.31591e-14	0.332642	0.935	0.869	1.02347e-09	romiplostim	C2
MRPL3	4.86547e-14	0.280664	0.708	0.523	1.1538e-09	romiplostim	C2
TMEM14B	5.02627e-14	0.262668	0.879	0.816	1.19193e-09	romiplostim	C2
ICAM3	5.41597e-14	0.258404	0.95	0.888	1.28434e-09	romiplostim	C2
NDUFB11	5.69949e-14	0.270228	0.963	0.904	1.35158e-09	romiplostim	C2
STMN1	6.02115e-14	0.252351	0.997	0.995	1.42786e-09	romiplostim	C2
UBE2D3	6.36483e-14	0.252975	0.932	0.888	1.50936e-09	romiplostim	C2
MRPL15	6.46354e-14	0.276294	0.677	0.5	1.53276e-09	romiplostim	C2
ARL2	7.17027e-14	0.287491	0.82	0.642	1.70036e-09	romiplostim	C2
SELENOW	7.35083e-14	0.286066	0.817	0.674	1.74318e-09	romiplostim	C2
PGLS	8.26738e-14	0.269245	0.935	0.876	1.96053e-09	romiplostim	C2
HSPE1	9.16657e-14	0.294548	0.904	0.853	2.17376e-09	romiplostim	C2
LYRM4	9.77321e-14	0.264281	0.497	0.319	2.31762e-09	romiplostim	C2
MRPS9	1.09122e-13	0.252676	0.571	0.351	2.58773e-09	romiplostim	C2
EI24	1.12862e-13	0.261961	0.63	0.447	2.67641e-09	romiplostim	C2
UBA2	1.14906e-13	0.257045	0.811	0.651	2.72488e-09	romiplostim	C2
TIMP1	1.19253e-13	0.293531	0.606	0.395	2.82798e-09	romiplostim	C2
SOX4	1.29536e-13	-0.332	0.975	1	3.07182e-09	romiplostim	C2
PSMB6	1.41839e-13	0.262713	0.845	0.778	3.36358e-09	romiplostim	C2
GHITM	1.51559e-13	0.266874	0.832	0.706	3.59407e-09	romiplostim	C2
TUBA1C	1.52613e-13	0.278131	0.637	0.473	3.61906e-09	romiplostim	C2
CDK4	1.64293e-13	0.291252	0.807	0.732	3.89606e-09	romiplostim	C2
RTN3	2.29961e-13	0.260764	0.901	0.796	5.45329e-09	romiplostim	C2
THOC7	2.36801e-13	0.269151	0.832	0.709	5.61549e-09	romiplostim	C2
ATIC	2.59043e-13	0.272821	0.618	0.413	6.14296e-09	romiplostim	C2
ALDH9A1	2.62292e-13	0.263155	0.522	0.321	6.22e-09	romiplostim	C2
P4HB	3.01511e-13	0.273813	0.68	0.543	7.15002e-09	romiplostim	C2
TXNL1	3.18951e-13	0.257316	0.894	0.812	7.56359e-09	romiplostim	C2
SMS	3.48911e-13	0.278601	0.624	0.441	8.27408e-09	romiplostim	C2
PSMB7	4.33206e-13	0.26051	0.851	0.73	1.02731e-08	romiplostim	C2
SNU13	4.40828e-13	0.262508	0.891	0.856	1.04538e-08	romiplostim	C2
ETFA	4.8419e-13	0.261061	0.73	0.585	1.14821e-08	romiplostim	C2
GTF2A2	5.15324e-13	0.251887	0.87	0.787	1.22204e-08	romiplostim	C2
ABCE1	5.42756e-13	0.269813	0.801	0.674	1.28709e-08	romiplostim	C2
UQCRFS1	6.03273e-13	0.259969	0.87	0.821	1.4306e-08	romiplostim	C2
SND1	6.16376e-13	0.259947	0.618	0.417	1.46167e-08	romiplostim	C2
SF3B2	6.67996e-13	0.260277	0.898	0.828	1.58409e-08	romiplostim	C2
THG1L	7.00103e-13	0.255421	0.407	0.223	1.66022e-08	romiplostim	C2
EBNA1BP2	7.31506e-13	0.271997	0.516	0.344	1.73469e-08	romiplostim	C2
RWDD1	7.42463e-13	0.285906	0.814	0.67	1.76068e-08	romiplostim	C2
FKBP3	7.46878e-13	0.287234	0.742	0.617	1.77115e-08	romiplostim	C2
RPS19BP1	8.11687e-13	0.25763	0.708	0.52	1.92483e-08	romiplostim	C2
GNG11	8.49245e-13	0.354667	0.848	0.713	2.0139e-08	romiplostim	C2
UBE2L3	8.56101e-13	0.251887	0.807	0.695	2.03016e-08	romiplostim	C2
PSMG1	9.33897e-13	0.258074	0.519	0.332	2.21464e-08	romiplostim	C2
HNRNPR	9.80166e-13	0.254161	0.969	0.933	2.32437e-08	romiplostim	C2
VDAC3	1.00295e-12	0.2518	0.829	0.743	2.3784e-08	romiplostim	C2
OLA1	1.05216e-12	0.260176	0.91	0.871	2.4951e-08	romiplostim	C2
IDH3B	1.11765e-12	0.253064	0.612	0.401	2.65039e-08	romiplostim	C2
ECH1	1.24182e-12	0.25691	0.873	0.759	2.94486e-08	romiplostim	C2
GCSH	1.26885e-12	0.263578	0.649	0.486	3.00896e-08	romiplostim	C2
CALM3	1.38501e-12	0.283292	0.78	0.676	3.28441e-08	romiplostim	C2
MLLT3	1.43698e-12	0.281615	0.904	0.848	3.40766e-08	romiplostim	C2
GIHCG	1.46821e-12	-0.341305	0.87	0.908	3.48171e-08	romiplostim	C2
TPR	1.46908e-12	0.270479	0.944	0.89	3.48377e-08	romiplostim	C2
PSMB4	1.48143e-12	0.261787	0.823	0.745	3.51307e-08	romiplostim	C2
MRPL45	1.52319e-12	0.27609	0.68	0.53	3.61209e-08	romiplostim	C2
ITM2C	1.54562e-12	0.262379	0.925	0.865	3.66529e-08	romiplostim	C2
MGST2	1.54604e-12	0.262225	0.689	0.534	3.66629e-08	romiplostim	C2
BEX3	1.79535e-12	0.25816	0.925	0.876	4.2575e-08	romiplostim	C2
ARPC1B	1.88011e-12	0.262371	0.916	0.901	4.45849e-08	romiplostim	C2
CCNG1	1.89382e-12	0.263131	0.814	0.693	4.49101e-08	romiplostim	C2
SLC40A1	1.98872e-12	-0.35784	0.72	0.874	4.71606e-08	romiplostim	C2
COPE	2.04881e-12	0.255555	0.854	0.803	4.85854e-08	romiplostim	C2
ALDH1A1	2.09775e-12	0.342583	0.724	0.569	4.97461e-08	romiplostim	C2
CALR	2.20204e-12	0.273851	0.975	0.968	5.22192e-08	romiplostim	C2
MRPL9	2.28544e-12	0.254498	0.655	0.441	5.4197e-08	romiplostim	C2
MAGED2	2.64687e-12	0.263324	0.873	0.819	6.27679e-08	romiplostim	C2
SOS1	2.92468e-12	0.273854	0.668	0.475	6.93559e-08	romiplostim	C2
MCM4	3.71791e-12	0.256922	0.23	0.117	8.81665e-08	romiplostim	C2
MRTO4	3.9386e-12	0.251429	0.478	0.261	9.33999e-08	romiplostim	C2
TRAPPC6A	4.10713e-12	0.255586	0.798	0.679	9.73964e-08	romiplostim	C2
C19orf53	4.35457e-12	0.258684	0.848	0.752	1.03264e-07	romiplostim	C2
CAMLG	4.40137e-12	0.265055	0.929	0.862	1.04374e-07	romiplostim	C2
HEBP2	4.75164e-12	0.252841	0.789	0.598	1.1268e-07	romiplostim	C2
ADSL	5.12286e-12	0.265092	0.742	0.647	1.21484e-07	romiplostim	C2
LINC02573	5.83933e-12	-0.263494	0.401	0.606	1.38474e-07	romiplostim	C2
ZC3H15	6.02813e-12	0.261692	0.888	0.787	1.42951e-07	romiplostim	C2
CALM1	6.869e-12	0.301375	0.804	0.711	1.62891e-07	romiplostim	C2
S100A11	6.91364e-12	0.295116	0.624	0.438	1.6395e-07	romiplostim	C2
ACTR3	7.58478e-12	0.253902	0.876	0.803	1.79865e-07	romiplostim	C2
DEK	8.28669e-12	0.265763	0.904	0.883	1.9651e-07	romiplostim	C2
POLR1D	8.42392e-12	0.2614	0.919	0.895	1.99765e-07	romiplostim	C2
SF3A3	9.87922e-12	0.256047	0.686	0.527	2.34276e-07	romiplostim	C2
UBC	1.0332e-11	0.263901	0.969	0.959	2.45012e-07	romiplostim	C2
TADA3	1.06793e-11	0.256291	0.627	0.436	2.53249e-07	romiplostim	C2
CANX	1.13813e-11	0.251402	0.941	0.874	2.69897e-07	romiplostim	C2
MRPS35	1.1463e-11	0.25557	0.643	0.505	2.71835e-07	romiplostim	C2
LSM4	1.20938e-11	0.280277	0.708	0.631	2.86791e-07	romiplostim	C2
COPS3	1.26913e-11	0.254305	0.64	0.514	3.00962e-07	romiplostim	C2
HSPA4	1.3417e-11	0.255905	0.745	0.587	3.1817e-07	romiplostim	C2
HPF1	1.37314e-11	0.252364	0.559	0.385	3.25626e-07	romiplostim	C2
NRDC	1.45488e-11	0.275117	0.764	0.605	3.4501e-07	romiplostim	C2
NUDC	1.46462e-11	0.250498	0.783	0.681	3.47319e-07	romiplostim	C2
POLD4	1.51526e-11	0.253164	0.727	0.587	3.59329e-07	romiplostim	C2
NDUFS8	1.67354e-11	0.254601	0.789	0.688	3.96863e-07	romiplostim	C2
PDCD5	1.67579e-11	0.258548	0.708	0.59	3.97396e-07	romiplostim	C2
GTF3A	3.55706e-11	0.273789	0.817	0.695	8.43521e-07	romiplostim	C2
DHX9	3.62111e-11	0.25906	0.755	0.569	8.58711e-07	romiplostim	C2
MAP2K2	3.77232e-11	0.25356	0.817	0.693	8.94569e-07	romiplostim	C2
XBP1	3.88553e-11	0.283388	0.739	0.615	9.21414e-07	romiplostim	C2
FDPS	7.68396e-11	0.255842	0.736	0.695	1.82217e-06	romiplostim	C2
XRN2	9.19053e-11	0.259976	0.854	0.754	2.17944e-06	romiplostim	C2
XPO1	1.02446e-10	0.252201	0.87	0.707	2.4294e-06	romiplostim	C2
TIPARP	1.09297e-10	0.282958	0.565	0.395	2.59187e-06	romiplostim	C2
CMPK2	1.52042e-10	0.259581	0.379	0.236	3.60553e-06	romiplostim	C2
ACAT2	4.19713e-10	0.251955	0.429	0.333	9.95307e-06	romiplostim	C2
HIST1H2AC	4.31766e-10	-0.28937	0.419	0.617	1.02389e-05	romiplostim	C2
PHPT1	9.83053e-10	0.254007	0.677	0.576	2.33121e-05	romiplostim	C2
CORO1A	9.9853e-10	0.251081	0.649	0.472	2.36791e-05	romiplostim	C2
HDLBP	1.96644e-09	0.251465	0.652	0.523	4.6632e-05	romiplostim	C2
POLR2J3	4.05288e-09	0.259457	0.857	0.805	9.611e-05	romiplostim	C2
RAD50	5.27781e-09	0.259204	0.752	0.605	0.000125158	romiplostim	C2
FABP5	1.32903e-08	0.251045	0.801	0.787	0.000315165	romiplostim	C2
HLA-DPA1	5.11282e-08	0.266468	0.894	0.895	0.00121245	romiplostim	C2
HIST1H1D	3.18671e-07	0.255333	0.932	0.901	0.00755696	romiplostim	C2
CENPF	4.48183e-07	0.262813	0.255	0.158	0.0106282	romiplostim	C2
FAM30A	2.85196e-06	0.290535	0.54	0.477	0.0676313	romiplostim	C2
AL034397.3	4.04848e-06	-0.273577	0.429	0.564	0.0960056	romiplostim	C2
IGLL1	0.000662428	0.346048	0.413	0.402	1	romiplostim	C2
TPSAB1	0.00198127	-0.290223	0.112	0.149	1	romiplostim	C2
RPS27	6.60532e-48	-0.293345	1	1	1.56638e-43	eltrombopag (1 µg/mL)	C2
HSPD1	1.96882e-39	0.496156	0.98	0.972	4.66885e-35	eltrombopag (1 µg/mL)	C2
HSP90AB1	2.74876e-39	0.378451	1	0.998	6.51842e-35	eltrombopag (1 µg/mL)	C2
NME2	7.07137e-39	0.417011	0.996	0.998	1.67691e-34	eltrombopag (1 µg/mL)	C2
RPL38	3.93912e-35	-0.307577	1	0.998	9.34122e-31	eltrombopag (1 µg/mL)	C2
EIF4A1	9.71023e-33	0.416059	1	0.989	2.30268e-28	eltrombopag (1 µg/mL)	C2
YBX1	1.40474e-31	0.383079	1	1	3.33121e-27	eltrombopag (1 µg/mL)	C2
PRDX1	2.6816e-31	0.515513	0.924	0.906	6.35914e-27	eltrombopag (1 µg/mL)	C2
ZFAS1	1.3039e-29	-0.325213	1	1	3.09207e-25	eltrombopag (1 µg/mL)	C2
SOX4	6.43394e-29	-0.428782	0.984	1	1.52575e-24	eltrombopag (1 µg/mL)	C2
MT-CO2	5.98798e-27	0.282006	1	1	1.41999e-22	eltrombopag (1 µg/mL)	C2
SLC25A3	2.4953e-26	0.35617	0.989	0.979	5.91734e-22	eltrombopag (1 µg/mL)	C2
TUBA1B	2.95729e-26	0.469203	0.962	0.952	7.01291e-22	eltrombopag (1 µg/mL)	C2
NCL	1.08307e-24	0.333271	0.996	0.998	2.5684e-20	eltrombopag (1 µg/mL)	C2
RAN	2.30547e-22	0.349152	0.955	0.947	5.46719e-18	eltrombopag (1 µg/mL)	C2
HNRNPA1	5.24143e-22	0.335678	0.993	0.996	1.24295e-17	eltrombopag (1 µg/mL)	C2
SLC25A5	5.81192e-22	0.360166	0.967	0.98	1.37824e-17	eltrombopag (1 µg/mL)	C2
MT-ND4	1.11339e-21	0.25186	1	1	2.6403e-17	eltrombopag (1 µg/mL)	C2
PIM1	1.21096e-21	0.301279	0.328	0.094	2.87168e-17	eltrombopag (1 µg/mL)	C2
TUBB	2.0991e-21	0.366012	0.973	0.956	4.97781e-17	eltrombopag (1 µg/mL)	C2
PPA1	2.60687e-21	0.398833	0.67	0.479	6.18194e-17	eltrombopag (1 µg/mL)	C2
MYC	6.11167e-21	0.572675	0.393	0.243	1.44932e-16	eltrombopag (1 µg/mL)	C2
SNHG6	6.24501e-21	-0.269213	0.996	0.996	1.48094e-16	eltrombopag (1 µg/mL)	C2
NPW	8.53844e-21	0.331716	0.223	0.043	2.02481e-16	eltrombopag (1 µg/mL)	C2
RPL6	8.74992e-21	0.258892	1	0.998	2.07496e-16	eltrombopag (1 µg/mL)	C2
IMPDH2	1.0214e-20	0.345511	0.908	0.848	2.42214e-16	eltrombopag (1 µg/mL)	C2
RPS2	6.15388e-20	0.268812	1	1	1.45933e-15	eltrombopag (1 µg/mL)	C2
SNHG32	1.20486e-19	-0.308357	0.9	0.931	2.8572e-15	eltrombopag (1 µg/mL)	C2
HNRNPA3	1.37695e-19	0.313535	0.962	0.926	3.26531e-15	eltrombopag (1 µg/mL)	C2
RBMX	6.16261e-19	0.353373	0.882	0.839	1.4614e-14	eltrombopag (1 µg/mL)	C2
MT-ND5	1.80934e-18	0.290793	0.998	1	4.29067e-14	eltrombopag (1 µg/mL)	C2
HNRNPDL	1.81251e-18	0.351684	0.886	0.846	4.2982e-14	eltrombopag (1 µg/mL)	C2
RPL22L1	4.22229e-18	0.328236	0.942	0.913	1.00127e-13	eltrombopag (1 µg/mL)	C2
HSPA8	1.57287e-17	0.338822	0.933	0.933	3.72991e-13	eltrombopag (1 µg/mL)	C2
NME1	2.12467e-17	0.330344	0.694	0.613	5.03845e-13	eltrombopag (1 µg/mL)	C2
GP1BB	3.05316e-17	-0.413962	0.511	0.695	7.24025e-13	eltrombopag (1 µg/mL)	C2
MIF	2.11634e-16	0.296267	0.991	0.991	5.0187e-12	eltrombopag (1 µg/mL)	C2
PCLAF	2.29266e-16	0.41342	0.165	0.043	5.43682e-12	eltrombopag (1 µg/mL)	C2
CCT3	3.18674e-16	0.293635	0.908	0.856	7.55704e-12	eltrombopag (1 µg/mL)	C2
GSTP1	6.002e-16	0.279803	0.996	0.989	1.42331e-11	eltrombopag (1 µg/mL)	C2
EIF4B	1.43122e-15	0.28958	0.938	0.89	3.394e-11	eltrombopag (1 µg/mL)	C2
HNRNPC	5.06866e-15	0.255405	0.987	0.97	1.20198e-10	eltrombopag (1 µg/mL)	C2
GIHCG	5.56751e-15	-0.337047	0.873	0.908	1.32028e-10	eltrombopag (1 µg/mL)	C2
DANCR	1.27158e-14	0.301993	0.759	0.67	3.01542e-10	eltrombopag (1 µg/mL)	C2
ATP5MC3	1.49522e-14	0.252463	0.96	0.947	3.54577e-10	eltrombopag (1 µg/mL)	C2
VIM	2.56929e-14	0.372321	0.955	0.94	6.09281e-10	eltrombopag (1 µg/mL)	C2
CCT6A	3.35437e-14	0.254211	0.929	0.876	7.95455e-10	eltrombopag (1 µg/mL)	C2
C1QBP	3.88968e-14	0.269482	0.902	0.894	9.22398e-10	eltrombopag (1 µg/mL)	C2
GGCT	4.87369e-14	0.259249	0.656	0.482	1.15575e-09	eltrombopag (1 µg/mL)	C2
SRSF3	1.45534e-13	0.264776	0.94	0.936	3.4512e-09	eltrombopag (1 µg/mL)	C2
ATP5PB	3.36351e-13	0.257601	0.819	0.754	7.97623e-09	eltrombopag (1 µg/mL)	C2
RPS17	3.73715e-13	0.25898	0.991	0.989	8.86228e-09	eltrombopag (1 µg/mL)	C2
SOCS2	4.6454e-13	0.276962	0.654	0.502	1.10161e-08	eltrombopag (1 µg/mL)	C2
TUFM	1.55606e-12	0.253944	0.812	0.752	3.69005e-08	eltrombopag (1 µg/mL)	C2
PPP1CC	2.51465e-12	0.269936	0.732	0.617	5.96325e-08	eltrombopag (1 µg/mL)	C2
HNRNPM	2.60547e-12	0.27149	0.837	0.739	6.1786e-08	eltrombopag (1 µg/mL)	C2
PRKDC	3.64085e-12	0.285457	0.792	0.729	8.63392e-08	eltrombopag (1 µg/mL)	C2
ODC1	9.73869e-12	0.252734	0.408	0.246	2.30943e-07	eltrombopag (1 µg/mL)	C2
AVP	9.90682e-12	0.366972	0.384	0.209	2.3493e-07	eltrombopag (1 µg/mL)	C2
SNHG3	2.00178e-10	0.264987	0.676	0.578	4.74702e-06	eltrombopag (1 µg/mL)	C2
SLC40A1	1.5698e-09	-0.268095	0.828	0.874	3.72263e-05	eltrombopag (1 µg/mL)	C2
HIST1H2AC	2.1199e-09	-0.253416	0.442	0.617	5.02713e-05	eltrombopag (1 µg/mL)	C2
TPSAB1	6.17181e-08	-0.3954	0.085	0.149	0.00146358	eltrombopag (1 µg/mL)	C2
RHEX	2.0789e-05	-0.312135	0.362	0.482	0.492991	eltrombopag (1 µg/mL)	C2
MT-ND4	1.64167e-62	0.433817	1	1	3.89305e-58	eltrombopag (10 µg/mL)	C2
RPS6	1.97259e-57	0.437535	1	0.998	4.6778e-53	eltrombopag (10 µg/mL)	C2
NME2	6.48863e-53	0.511598	1	0.998	1.53871e-48	eltrombopag (10 µg/mL)	C2
SLC25A3	1.35979e-51	0.542746	0.994	0.979	3.2246e-47	eltrombopag (10 µg/mL)	C2
HSP90AB1	7.19637e-51	0.448094	1	0.998	1.70655e-46	eltrombopag (10 µg/mL)	C2
EIF4A1	1.35261e-50	0.56018	0.997	0.989	3.20757e-46	eltrombopag (10 µg/mL)	C2
RPL6	1.46936e-46	0.426866	1	0.998	3.48444e-42	eltrombopag (10 µg/mL)	C2
RPL3	1.91716e-46	0.356621	1	1	4.54635e-42	eltrombopag (10 µg/mL)	C2
YBX1	1.13411e-45	0.473385	1	1	2.68944e-41	eltrombopag (10 µg/mL)	C2
RPLP0	2.1442e-45	0.362736	1	0.998	5.08475e-41	eltrombopag (10 µg/mL)	C2
HSPD1	2.5455e-45	0.551845	0.986	0.972	6.03639e-41	eltrombopag (10 µg/mL)	C2
HNRNPA1	7.85668e-45	0.516309	1	0.996	1.86313e-40	eltrombopag (10 µg/mL)	C2
RPL13A	1.78353e-43	0.368154	1	1	4.22947e-39	eltrombopag (10 µg/mL)	C2
NPM1	2.37492e-43	0.438392	1	0.996	5.63188e-39	eltrombopag (10 µg/mL)	C2
MT-ATP6	8.29949e-42	0.322062	1	1	1.96814e-37	eltrombopag (10 µg/mL)	C2
SLC25A5	9.08477e-42	0.534521	0.974	0.98	2.15436e-37	eltrombopag (10 µg/mL)	C2
RPS2	1.15513e-40	0.421811	1	1	2.73928e-36	eltrombopag (10 µg/mL)	C2
MT-CO1	1.26529e-40	0.343718	1	1	3.0005e-36	eltrombopag (10 µg/mL)	C2
RPL4	2.33253e-40	0.392776	1	0.998	5.53137e-36	eltrombopag (10 µg/mL)	C2
IMPDH2	9.40438e-40	0.550436	0.923	0.848	2.23015e-35	eltrombopag (10 µg/mL)	C2
RAN	2.22696e-36	0.483608	0.971	0.947	5.28101e-32	eltrombopag (10 µg/mL)	C2
RPL21	2.50084e-36	0.34263	1	1	5.9305e-32	eltrombopag (10 µg/mL)	C2
RPS17	2.61187e-35	0.450453	0.994	0.989	6.19378e-31	eltrombopag (10 µg/mL)	C2
RPL15	2.96119e-35	0.323274	1	0.998	7.02217e-31	eltrombopag (10 µg/mL)	C2
EEF1A1	2.05057e-34	0.284617	1	1	4.86273e-30	eltrombopag (10 µg/mL)	C2
SLC25A6	3.14622e-34	0.422053	0.991	0.991	7.46095e-30	eltrombopag (10 µg/mL)	C2
MT-CO2	4.36625e-34	0.32077	1	1	1.03541e-29	eltrombopag (10 µg/mL)	C2
MT-ND5	4.83337e-34	0.38189	1	1	1.14618e-29	eltrombopag (10 µg/mL)	C2
RPL7	9.04566e-34	0.332224	1	0.998	2.14509e-29	eltrombopag (10 µg/mL)	C2
PPA1	9.06915e-34	0.553131	0.731	0.479	2.15066e-29	eltrombopag (10 µg/mL)	C2
EIF1	1.62258e-33	0.380601	1	0.998	3.84778e-29	eltrombopag (10 µg/mL)	C2
PTMA	2.75121e-33	0.309068	1	1	6.52422e-29	eltrombopag (10 µg/mL)	C2
VIM	3.81198e-33	0.611249	0.966	0.94	9.03973e-29	eltrombopag (10 µg/mL)	C2
RPL22L1	4.49792e-33	0.489801	0.94	0.913	1.06664e-28	eltrombopag (10 µg/mL)	C2
RPS20	3.44031e-32	0.382904	1	0.996	8.15836e-28	eltrombopag (10 µg/mL)	C2
RBMX	1.21707e-31	0.496826	0.897	0.839	2.88615e-27	eltrombopag (10 µg/mL)	C2
RPL18A	1.65439e-31	0.304028	1	1	3.92323e-27	eltrombopag (10 µg/mL)	C2
RPS9	1.93435e-31	0.368097	0.997	1	4.58711e-27	eltrombopag (10 µg/mL)	C2
RPL17	5.6535e-31	0.29544	1	0.998	1.34067e-26	eltrombopag (10 µg/mL)	C2
EEF1B2	9.98005e-31	0.334968	1	0.998	2.36667e-26	eltrombopag (10 µg/mL)	C2
HNRNPC	1.21317e-30	0.403369	1	0.97	2.87691e-26	eltrombopag (10 µg/mL)	C2
TFRC	2.00326e-30	0.49195	0.811	0.511	4.75054e-26	eltrombopag (10 µg/mL)	C2
PPIA	5.83223e-30	0.369353	1	0.998	1.38306e-25	eltrombopag (10 µg/mL)	C2
RPLP1	1.18873e-29	0.292748	1	1	2.81895e-25	eltrombopag (10 µg/mL)	C2
RPS7	1.94381e-29	0.319791	1	0.998	4.60956e-25	eltrombopag (10 µg/mL)	C2
GAPDH	5.12169e-29	0.405539	1	0.998	1.21456e-24	eltrombopag (10 µg/mL)	C2
RPS5	6.75712e-29	0.290891	1	0.998	1.60238e-24	eltrombopag (10 µg/mL)	C2
RPS16	7.11524e-29	0.310137	1	0.998	1.68731e-24	eltrombopag (10 µg/mL)	C2
RPL27A	9.01212e-29	0.34096	1	1	2.13713e-24	eltrombopag (10 µg/mL)	C2
SERF2	5.97139e-28	0.317962	0.997	0.998	1.41606e-23	eltrombopag (10 µg/mL)	C2
C1QBP	8.08003e-28	0.402757	0.934	0.894	1.9161e-23	eltrombopag (10 µg/mL)	C2
NCL	1.09273e-27	0.371519	0.997	0.998	2.5913e-23	eltrombopag (10 µg/mL)	C2
RPL35	2.47641e-27	0.29135	1	1	5.87255e-23	eltrombopag (10 µg/mL)	C2
TUBB	4.5753e-27	0.415541	0.974	0.956	1.08499e-22	eltrombopag (10 µg/mL)	C2
RPS19	1.95162e-26	0.268807	1	1	4.62806e-22	eltrombopag (10 µg/mL)	C2
RPL10A	3.60399e-26	0.269874	1	0.998	8.54649e-22	eltrombopag (10 µg/mL)	C2
PRDX1	4.17636e-26	0.473141	0.966	0.906	9.90382e-22	eltrombopag (10 µg/mL)	C2
RPSA	4.53221e-26	0.282856	1	0.998	1.07477e-21	eltrombopag (10 µg/mL)	C2
ATP5F1B	6.19721e-26	0.382551	0.951	0.918	1.46961e-21	eltrombopag (10 µg/mL)	C2
RPL23	1.1706e-25	0.391637	1	0.998	2.77596e-21	eltrombopag (10 µg/mL)	C2
TUBA1B	1.52408e-25	0.463515	0.977	0.952	3.61421e-21	eltrombopag (10 µg/mL)	C2
ATP5PB	1.87859e-25	0.394278	0.866	0.754	4.4549e-21	eltrombopag (10 µg/mL)	C2
RPS8	6.11687e-25	0.267379	1	1	1.45056e-20	eltrombopag (10 µg/mL)	C2
RPL5	4.87773e-24	0.272802	1	0.998	1.1567e-19	eltrombopag (10 µg/mL)	C2
ATP5MC3	9.97909e-24	0.339886	0.994	0.947	2.36644e-19	eltrombopag (10 µg/mL)	C2
RPL8	1.41632e-23	0.257872	1	0.998	3.35866e-19	eltrombopag (10 µg/mL)	C2
ATP5F1A	1.50255e-23	0.359633	0.954	0.91	3.56315e-19	eltrombopag (10 µg/mL)	C2
SRSF3	1.81308e-23	0.365795	0.96	0.936	4.29955e-19	eltrombopag (10 µg/mL)	C2
EIF4B	2.34654e-23	0.394585	0.946	0.89	5.56458e-19	eltrombopag (10 µg/mL)	C2
PIM1	1.78352e-22	0.327228	0.346	0.094	4.22944e-18	eltrombopag (10 µg/mL)	C2
MIF	4.0762e-22	0.356961	0.994	0.991	9.66631e-18	eltrombopag (10 µg/mL)	C2
ENO1	7.71557e-22	0.321075	0.997	0.988	1.82967e-17	eltrombopag (10 µg/mL)	C2
HNRNPA3	9.90654e-22	0.353896	0.971	0.926	2.34924e-17	eltrombopag (10 µg/mL)	C2
PCLAF	1.9521e-21	0.503569	0.22	0.043	4.62921e-17	eltrombopag (10 µg/mL)	C2
TUFM	2.09068e-21	0.345352	0.869	0.752	4.95783e-17	eltrombopag (10 µg/mL)	C2
AHCY	2.82944e-21	0.379569	0.614	0.429	6.70973e-17	eltrombopag (10 µg/mL)	C2
HNRNPDL	4.01515e-21	0.392692	0.897	0.846	9.52152e-17	eltrombopag (10 µg/mL)	C2
COX5A	1.30638e-20	0.322815	0.96	0.904	3.09794e-16	eltrombopag (10 µg/mL)	C2
SET	1.34739e-20	0.278566	1	0.995	3.1952e-16	eltrombopag (10 µg/mL)	C2
LDHA	7.52175e-20	0.34725	0.914	0.835	1.78371e-15	eltrombopag (10 µg/mL)	C2
GSTP1	9.31109e-20	0.303081	0.997	0.989	2.20803e-15	eltrombopag (10 µg/mL)	C2
GP1BB	1.93784e-19	-0.482342	0.48	0.695	4.59539e-15	eltrombopag (10 µg/mL)	C2
DANCR	2.37354e-19	0.382602	0.76	0.67	5.6286e-15	eltrombopag (10 µg/mL)	C2
CCT3	4.53013e-19	0.320218	0.934	0.856	1.07427e-14	eltrombopag (10 µg/mL)	C2
HSPA8	5.32755e-19	0.373722	0.951	0.933	1.26337e-14	eltrombopag (10 µg/mL)	C2
HMGN2	1.01591e-18	0.299031	0.989	0.98	2.40912e-14	eltrombopag (10 µg/mL)	C2
NONO	1.07256e-18	0.320237	0.917	0.879	2.54347e-14	eltrombopag (10 µg/mL)	C2
NME1	1.2086e-18	0.354274	0.717	0.613	2.86606e-14	eltrombopag (10 µg/mL)	C2
CHCHD2	2.0477e-18	0.258139	0.997	0.991	4.85591e-14	eltrombopag (10 µg/mL)	C2
S100A4	2.81888e-18	0.351646	0.986	0.966	6.68468e-14	eltrombopag (10 µg/mL)	C2
NDUFA4	3.52236e-18	0.271259	0.991	0.986	8.35293e-14	eltrombopag (10 µg/mL)	C2
RPL37A	4.8624e-18	0.25386	0.997	1	1.15307e-13	eltrombopag (10 µg/mL)	C2
ATP5F1C	6.07952e-18	0.301991	0.951	0.924	1.4417e-13	eltrombopag (10 µg/mL)	C2
SOX4	7.51662e-18	-0.358177	0.983	1	1.78249e-13	eltrombopag (10 µg/mL)	C2
MYC	7.85024e-18	0.544342	0.397	0.243	1.86161e-13	eltrombopag (10 µg/mL)	C2
SOCS2	7.85216e-18	0.346431	0.7	0.502	1.86206e-13	eltrombopag (10 µg/mL)	C2
CCT6A	1.24137e-17	0.309349	0.923	0.876	2.94379e-13	eltrombopag (10 µg/mL)	C2
PSMA2	1.33733e-17	0.283268	0.954	0.906	3.17134e-13	eltrombopag (10 µg/mL)	C2
AVP	3.40436e-17	0.514625	0.437	0.209	8.0731e-13	eltrombopag (10 µg/mL)	C2
CCT8	5.72193e-17	0.284063	0.957	0.94	1.3569e-12	eltrombopag (10 µg/mL)	C2
NDUFB8	6.23611e-17	0.284919	0.931	0.849	1.47883e-12	eltrombopag (10 µg/mL)	C2
COX6C	6.76997e-17	0.258731	0.986	0.975	1.60543e-12	eltrombopag (10 µg/mL)	C2
HMGA1	1.64626e-16	0.334927	0.92	0.902	3.90395e-12	eltrombopag (10 µg/mL)	C2
NASP	1.84637e-16	0.327554	0.923	0.851	4.37848e-12	eltrombopag (10 µg/mL)	C2
NDUFAB1	2.16108e-16	0.285827	0.834	0.761	5.12479e-12	eltrombopag (10 µg/mL)	C2
NDUFV2	2.27853e-16	0.293057	0.897	0.809	5.4033e-12	eltrombopag (10 µg/mL)	C2
PABPC4	2.71286e-16	0.315075	0.674	0.52	6.43327e-12	eltrombopag (10 µg/mL)	C2
EIF4A2	2.96505e-16	0.275954	0.977	0.947	7.03131e-12	eltrombopag (10 µg/mL)	C2
SNRPD1	3.06016e-16	0.302915	0.886	0.839	7.25686e-12	eltrombopag (10 µg/mL)	C2
NPW	4.64803e-16	0.258206	0.206	0.043	1.10223e-11	eltrombopag (10 µg/mL)	C2
SSB	5.25545e-16	0.277614	0.949	0.938	1.24628e-11	eltrombopag (10 µg/mL)	C2
SRSF9	8.78161e-16	0.261139	0.974	0.957	2.08247e-11	eltrombopag (10 µg/mL)	C2
NAP1L1	9.17133e-16	0.283599	0.989	0.988	2.17489e-11	eltrombopag (10 µg/mL)	C2
ANP32B	1.13715e-15	0.264402	0.994	0.993	2.69664e-11	eltrombopag (10 µg/mL)	C2
HSPE1	1.25855e-15	0.313582	0.9	0.853	2.98454e-11	eltrombopag (10 µg/mL)	C2
SERBP1	1.71613e-15	0.261745	0.983	0.984	4.06964e-11	eltrombopag (10 µg/mL)	C2
SNHG8	2.398e-15	0.314203	0.94	0.922	5.68662e-11	eltrombopag (10 µg/mL)	C2
EIF3A	2.50831e-15	0.300279	0.931	0.91	5.94821e-11	eltrombopag (10 µg/mL)	C2
XRCC6	2.62457e-15	0.278015	0.869	0.81	6.2239e-11	eltrombopag (10 µg/mL)	C2
C19orf48	2.82687e-15	0.320258	0.591	0.449	6.70363e-11	eltrombopag (10 µg/mL)	C2
ODC1	3.72767e-15	0.314917	0.457	0.246	8.83981e-11	eltrombopag (10 µg/mL)	C2
HNRNPA1P48	4.36875e-15	0.304739	0.651	0.457	1.03601e-10	eltrombopag (10 µg/mL)	C2
NDUFS5	7.02914e-15	0.272608	0.923	0.901	1.66689e-10	eltrombopag (10 µg/mL)	C2
PHB	8.40008e-15	0.285886	0.797	0.645	1.99199e-10	eltrombopag (10 µg/mL)	C2
PCBD1	8.69021e-15	0.297571	0.649	0.459	2.0608e-10	eltrombopag (10 µg/mL)	C2
PPP1CC	1.34258e-14	0.307534	0.777	0.617	3.18379e-10	eltrombopag (10 µg/mL)	C2
BRK1	1.47012e-14	0.251199	0.969	0.934	3.48624e-10	eltrombopag (10 µg/mL)	C2
APRT	1.72674e-14	0.269104	0.96	0.959	4.09479e-10	eltrombopag (10 µg/mL)	C2
IFITM2	2.1442e-14	0.276855	0.829	0.777	5.08476e-10	eltrombopag (10 µg/mL)	C2
PEBP1	2.5165e-14	0.261461	0.989	0.977	5.96764e-10	eltrombopag (10 µg/mL)	C2
PPIB	2.98144e-14	0.277187	0.946	0.899	7.07018e-10	eltrombopag (10 µg/mL)	C2
CCT5	3.29719e-14	0.284014	0.86	0.725	7.81897e-10	eltrombopag (10 µg/mL)	C2
MDH2	5.72137e-14	0.276592	0.891	0.794	1.35677e-09	eltrombopag (10 µg/mL)	C2
NDUFC2	6.31514e-14	0.250808	0.957	0.878	1.49757e-09	eltrombopag (10 µg/mL)	C2
MRPS24	7.28799e-14	0.280554	0.751	0.695	1.72827e-09	eltrombopag (10 µg/mL)	C2
TXN	1.32106e-13	0.250172	0.989	0.986	3.13277e-09	eltrombopag (10 µg/mL)	C2
SNRPA	1.58379e-13	0.283113	0.646	0.489	3.7558e-09	eltrombopag (10 µg/mL)	C2
SNU13	1.96775e-13	0.255033	0.9	0.856	4.66631e-09	eltrombopag (10 µg/mL)	C2
SSBP1	2.66532e-13	0.259716	0.909	0.851	6.32055e-09	eltrombopag (10 µg/mL)	C2
MRPL11	2.89853e-13	0.275789	0.683	0.525	6.87357e-09	eltrombopag (10 µg/mL)	C2
PSMB5	3.03389e-13	0.268268	0.809	0.684	7.19456e-09	eltrombopag (10 µg/mL)	C2
NHP2	3.81644e-13	0.258293	0.826	0.803	9.0503e-09	eltrombopag (10 µg/mL)	C2
ATP5MC1	4.18498e-13	0.284932	0.749	0.665	9.92427e-09	eltrombopag (10 µg/mL)	C2
SNRPE	4.19931e-13	0.253743	0.954	0.915	9.95825e-09	eltrombopag (10 µg/mL)	C2
KHDRBS1	4.3132e-13	0.260019	0.957	0.95	1.02283e-08	eltrombopag (10 µg/mL)	C2
SNHG3	4.62075e-13	0.310228	0.723	0.578	1.09577e-08	eltrombopag (10 µg/mL)	C2
SNRPB	7.30566e-13	0.271598	0.849	0.819	1.73246e-08	eltrombopag (10 µg/mL)	C2
MGST2	7.70229e-13	0.256938	0.703	0.534	1.82652e-08	eltrombopag (10 µg/mL)	C2
EIF5	8.75442e-13	0.261322	0.886	0.801	2.07602e-08	eltrombopag (10 µg/mL)	C2
CCDC85B	9.18004e-13	0.263225	0.774	0.661	2.17695e-08	eltrombopag (10 µg/mL)	C2
BZW2	9.99896e-13	0.259008	0.846	0.743	2.37115e-08	eltrombopag (10 µg/mL)	C2
ACTG1	1.00701e-12	0.259567	1	0.996	2.38801e-08	eltrombopag (10 µg/mL)	C2
COX7B	1.56321e-12	0.255579	0.903	0.855	3.707e-08	eltrombopag (10 µg/mL)	C2
PGK1	2.12642e-12	0.252873	0.926	0.883	5.04259e-08	eltrombopag (10 µg/mL)	C2
SNRPF	2.15185e-12	0.26677	0.857	0.819	5.1029e-08	eltrombopag (10 µg/mL)	C2
GIHCG	2.23575e-12	-0.336465	0.863	0.908	5.30186e-08	eltrombopag (10 µg/mL)	C2
SNHG5	2.91107e-12	0.291762	0.949	0.917	6.9033e-08	eltrombopag (10 µg/mL)	C2
GSTK1	3.40681e-12	0.257807	0.871	0.798	8.0789e-08	eltrombopag (10 µg/mL)	C2
NDUFA10	7.94997e-12	0.257316	0.78	0.654	1.88526e-07	eltrombopag (10 µg/mL)	C2
HSPB1	9.50141e-12	0.268609	0.794	0.691	2.25316e-07	eltrombopag (10 µg/mL)	C2
EIF5A	9.97919e-12	0.268547	0.817	0.798	2.36646e-07	eltrombopag (10 µg/mL)	C2
CANX	1.04125e-11	0.251072	0.949	0.874	2.46922e-07	eltrombopag (10 µg/mL)	C2
PPM1G	1.22416e-11	0.252751	0.783	0.69	2.90298e-07	eltrombopag (10 µg/mL)	C2
RBM3	1.2854e-11	0.26517	0.943	0.913	3.04819e-07	eltrombopag (10 µg/mL)	C2
CPNE3	1.5958e-11	0.265299	0.686	0.504	3.78427e-07	eltrombopag (10 µg/mL)	C2
CALM1	2.20513e-11	0.28119	0.823	0.711	5.22923e-07	eltrombopag (10 µg/mL)	C2
NRIP1	2.84001e-11	0.311689	0.94	0.91	6.73479e-07	eltrombopag (10 µg/mL)	C2
RWDD1	1.02282e-10	0.259849	0.794	0.67	2.4255e-06	eltrombopag (10 µg/mL)	C2
SRM	1.16081e-10	0.26221	0.623	0.511	2.75275e-06	eltrombopag (10 µg/mL)	C2
HBD	1.22124e-10	-0.262919	0.154	0.356	2.89606e-06	eltrombopag (10 µg/mL)	C2
LTA4H	1.23611e-10	0.253056	0.691	0.569	2.93131e-06	eltrombopag (10 µg/mL)	C2
PKM	2.30035e-10	0.267165	0.7	0.58	5.45505e-06	eltrombopag (10 µg/mL)	C2
PRKDC	4.67925e-10	0.255706	0.863	0.729	1.10964e-05	eltrombopag (10 µg/mL)	C2
FABP5	2.42279e-09	0.252857	0.814	0.787	5.74542e-05	eltrombopag (10 µg/mL)	C2
GNG11	6.62404e-09	0.29339	0.794	0.713	0.000157082	eltrombopag (10 µg/mL)	C2
HLA-DPA1	7.23561e-09	0.277142	0.914	0.895	0.000171585	eltrombopag (10 µg/mL)	C2
RHEX	1.85464e-07	-0.415115	0.291	0.482	0.0043981	eltrombopag (10 µg/mL)	C2
CPA3	1.12243e-06	-0.324829	0.34	0.539	0.0266174	eltrombopag (10 µg/mL)	C2
FAM30A	2.29435e-06	0.273989	0.589	0.477	0.0544082	eltrombopag (10 µg/mL)	C2
TPSAB1	0.000242536	-0.328944	0.089	0.149	1	eltrombopag (10 µg/mL)	C2

## Sheet: Table S4
	group	Ingenuity.Canonical.Pathways	-log(p-value)	Ratio	z-score	Molecules	Cluster
C1	rhTPO	EIF2 Signaling	43.1	0.167	0	ACTB,EIF1,EIF3I,EIF4A1,FAU,HNRNPA1,MYC,PPP1CC,RPL13A,RPL15,RPL22L1,RPL3,RPL30,RPL31,RPL34,RPL35A,RPL36,RPL36A,RPL37,RPL38,RPL39,RPL4,RPL41,RPL5,RPL6,RPL7,RPLP0,RPS10,RPS15A,RPS2,RPS21,RPS26,RPS27,RPS28,RPS29,RPS6,RPS7,RPS9	C1
C1	rhTPO	Oxidative Phosphorylation	14.1	0.126	1.069	ATP5F1C,ATP5F1E,ATP5MC3,ATP5PB,COX5A,COX7C,MT-CO1,MT-CO2,MT-CO3,MT-ND2,MT-ND3,MT-ND4L,NDUFAB1,NDUFV2	C1
C1	rhTPO	Regulation of eIF4 and p70S6K Signaling	12.3	0.0829		EIF1,EIF3I,EIF4A1,FAU,RPS10,RPS15A,RPS2,RPS21,RPS26,RPS27,RPS28,RPS29,RPS6,RPS7,RPS9	C1
C1	rhTPO	mTOR Signaling	11.2	0.0701		EIF3I,EIF4A1,EIF4B,FAU,RPS10,RPS15A,RPS2,RPS21,RPS26,RPS27,RPS28,RPS29,RPS6,RPS7,RPS9	C1
C1	rhTPO	Mitochondrial Dysfunction	11.2	0.0522	-1.414	ATP5F1C,ATP5F1E,ATP5MC3,ATP5PB,COX5A,COX7C,GSTP1,IDH2,MT-CO1,MT-CO2,MT-CO3,MT-ND2,MT-ND3,MT-ND4L,NDUFAB1,NDUFV2,PARK7,TOMM7	C1
C1	rhTPO	Coronavirus Pathogenesis Pathway	10.4	0.0686	0.535	EEF1A1,FAU,NPM1,RPS10,RPS15A,RPS2,RPS21,RPS26,RPS27,RPS28,RPS29,RPS6,RPS7,RPS9	C1
C1	rhTPO	Sirtuin Signaling Pathway	10.3	0.0546	0.632	ATP5F1C,ATP5F1E,ATP5PB,IDH2,LDHB,MT-ND2,MT-ND3,MT-ND4L,MYC,NDUFAB1,NDUFV2,SLC25A5,SLC25A6,TOMM7,TUBA1B,TUBA1C	C1
C1	rhTPO	Neutrophil Extracellular Trap Signaling Pathway	5.7	0.0315	0.277	ATP5F1C,ATP5F1E,ATP5PB,H4C3,IGHM,MT-ND2,MT-ND3,MT-ND4L,NDUFAB1,NDUFV2,SLC25A5,SLC25A6,TOMM7	C1
C1	rhTPO	Estrogen Receptor Signaling	4.99	0.0293	0	ATP5F1C,ATP5F1E,ATP5PB,CFL1,HSP90AB1,MDK,MT-ND2,MT-ND3,MT-ND4L,MYC,NDUFAB1,NDUFV2	C1
C1	rhTPO	Remodeling of Epithelial Adherens Junctions	4.18	0.0735		ACTB,ACTG1,TUBA1B,TUBA1C,TUBB	C1
C1	rhTPO	Glucocorticoid Receptor Signaling	4.13	0.0223		ACTB,ATP5F1C,ATP5F1E,ATP5PB,HLA-DPA1,HSP90AB1,HSPA8,MT-ND2,MT-ND3,MT-ND4L,MYC,NDUFAB1,NDUFV2	C1
C1	rhTPO	Granzyme A Signaling	3.97	0.0667	0.447	MT-ND2,MT-ND3,MT-ND4L,NDUFAB1,NDUFV2	C1
C1	rhTPO	Coronavirus Replication Pathway	3.75	0.0889	2	HNRNPA1,TUBA1B,TUBA1C,TUBB	C1
C1	rhTPO	Xenobiotic Metabolism AHR Signaling Pathway	3.67	0.0575	1.342	AHR,CYP1B1,GSTO1,GSTP1,HSP90AB1	C1
C1	rhTPO	CSDE1 Signaling Pathway	3.39	0.0714	2	HNRNPC,MYC,PABPC4,VIM	C1
C1	rhTPO	Aryl Hydrocarbon Receptor Signaling	3.31	0.0377		AHR,CYP1B1,GSTO1,GSTP1,HSP90AB1,MYC	C1
C1	rhTPO	HER-2 Signaling in Breast Cancer	3.25	0.0308	-0.378	COX5A,COX7C,MT-CO1,MT-CO2,MT-CO3,MYC,RPS6	C1
C1	rhTPO	Germ Cell-Sertoli Cell Junction Signaling	3.16	0.0353		ACTB,ACTG1,CFL1,TUBA1B,TUBA1C,TUBB	C1
C1	rhTPO	NRF2-mediated Oxidative Stress Response	3.14	0.0295		ACTB,ACTG1,GSTO1,GSTP1,HSP90AB1,PPIB,PRDX1	C1
C1	rhTPO	MicroRNA Biogenesis Signaling Pathway	2.94	0.0321	1.633	HNRNPA1,HSP90AB1,HSPA8,MYC,RAN,SRSF3	C1
C1	rhTPO	ILK Signaling	2.78	0.0299	2.236	ACTB,ACTG1,CFL1,MYC,TMSB10/TMSB4X,VIM	C1
C1	rhTPO	BAG2 Signaling Pathway	2.72	0.0476		HSPA8,MYC,PSMA2,PSMB5	C1
C1	rhTPO	HIF1α Signaling	2.71	0.0288	1.342	HSPA8,LDHB,PKM,RAN,RPS6,VIM	C1
C1	rhTPO	Actin Cytoskeleton Signaling	2.36	0.0246	1.633	ACTB,ACTG1,BRK1,CFL1,PFN1,TMSB10/TMSB4X	C1
C1	rhTPO	Chaperone Mediated Autophagy Signaling Pathway	2.15	0.0156	-1.265	EEF1A1,EIF4A1,HSP90AB1,HSPA8,IDH2,MTRNR2L12,MYC,PARK7,PSMA2,PSMB5	C1
C1	rhTPO	RHOA Signaling	2.12	0.0323	2	ACTB,ACTG1,CFL1,PFN1	C1
C1	rhTPO	Induction of Apoptosis by HIV1	2.11	0.0462		SLC25A3,SLC25A5,SLC25A6	C1
C1	rhTPO	Gap Junction Signaling	2.09	0.0253		ACTB,ACTG1,TUBA1B,TUBA1C,TUBB	C1
C1	rhTPO	14-3-3-mediated Signaling	2.08	0.0315		TUBA1B,TUBA1C,TUBB,VIM	C1
C1	rhTPO	Huntington's Disease Signaling	2.06	0.0212		ATP5F1C,ATP5F1E,ATP5PB,HSPA8,PSMA2,PSMB5	C1
C1	rhTPO	Pyrimidine Deoxyribonucleotides De Novo Biosynthesis I	2.05	0.087		NME2,TYMS	C1
C1	rhTPO	Sertoli Cell-Sertoli Cell Junction Signaling	2.02	0.0243		ACTB,ACTG1,TUBA1B,TUBA1C,TUBB	C1
C1	rhTPO	Caveolar-mediated Endocytosis Signaling	1.94	0.04		ACTB,ACTG1,CD48	C1
C1	rhTPO	Glycolysis I	1.91	0.0741		GAPDH,PKM	C1
C1	rhTPO	Role of JAK family kinases in IL-6-type Cytokine Signaling	1.88	0.038		HSP90AB1,MYC,TIMP1	C1
C1	rhTPO	Necroptosis Signaling Pathway	1.78	0.0256	0	SLC25A3,SLC25A5,SLC25A6,TOMM7	C1
C1	rhTPO	Phagosome Maturation	1.76	0.0253		PRDX1,TUBA1B,TUBA1C,TUBB	C1
C1	rhTPO	NADH Repair	1.73	0.333		GAPDH	C1
C1	rhTPO	Ascorbate Recycling (Cytosolic)	1.73	0.333		GSTO1	C1
C1	rhTPO	Acute Myeloid Leukemia Signaling	1.71	0.033		IDH2,MYC,PIM1	C1
C1	rhTPO	Glutathione-mediated Detoxification	1.65	0.0541		GSTO1,GSTP1	C1
C1	rhTPO	Complement System	1.65	0.0541		C1QBP,CFH	C1
C1	rhTPO	Aldosterone Signaling in Epithelial Cells	1.64	0.0233		AHCY,HSP90AB1,HSPA8,HSPD1	C1
C1	rhTPO	VEGF Signaling	1.62	0.0303		ACTB,ACTG1,EIF1	C1
C1	rhTPO	Antigen Presentation Pathway	1.61	0.0513		HLA-DPA1,PSMB5	C1
C1	rhTPO	Mechanisms of Viral Exit from Host Cells	1.57	0.0488		ACTB,ACTG1	C1
C1	rhTPO	Protein Ubiquitination Pathway	1.55	0.0183		HSP90AB1,HSPA8,HSPD1,PSMA2,PSMB5	C1
C1	rhTPO	Arsenate Detoxification I (Glutaredoxin)	1.51	0.2		GSTO1	C1
C1	rhTPO	dTMP De Novo Biosynthesis	1.51	0.2		TYMS	C1
C1	rhTPO	Xenobiotic Metabolism PXR Signaling Pathway	1.49	0.0208	1	GSTO1,GSTP1,HSP90AB1,PPP1CC	C1
C1	rhTPO	Regulation of Actin-based Motility by Rho	1.45	0.0261		ACTB,CFL1,PFN1	C1
C1	rhTPO	Xenobiotic Metabolism Signaling	1.45	0.0172		AHR,CYP1B1,GSTO1,GSTP1,HSP90AB1	C1
C1	rhTPO	Neuregulin Signaling	1.43	0.0256		HSP90AB1,MYC,RPS6	C1
C1	rhTPO	Pyruvate Fermentation to Lactate	1.43	0.167		LDHB	C1
C1	rhTPO	ID1 Signaling Pathway	1.43	0.0199	2	MYC,PARK7,TYMS,VIM	C1
C1	rhTPO	Virus Entry via Endocytic Pathways	1.42	0.0254		ACTB,ACTG1,AP2S1	C1
C1	rhTPO	Macrophage Alternative Activation Signaling Pathway	1.42	0.0198	1	H4C3,HLA-DPA1,IGHM,MYC	C1
C1	rhTPO	Clathrin-mediated Endocytosis Signaling	1.38	0.0192		ACTB,ACTG1,AP2S1,HSPA8	C1
C1	rhTPO	FAT10 Signaling Pathway	1.32	0.0357		PSMA2,PSMB5	C1
C1	rhTPO	MSP-RON Signaling Pathway	1.29	0.0345		ACTB,ACTG1	C1
C1	rhTPO	STAT3 Pathway	1.28	0.0222		MYC,PIM1,SOCS2	C1
C1	rhTPO	Role of PKR in Interferon Induction and Antiviral Response	1.27	0.0221		HSP90AB1,HSPA8,NPM1	C1
C1	rhTPO	Xenobiotic Metabolism General Signaling Pathway	1.22	0.021		AHR,GSTO1,GSTP1	C1
C1	rhTPO	Purine Nucleotides De Novo Biosynthesis II	1.18	0.0909		IMPDH2	C1
C1	rhTPO	Cell Cycle: G1/S Checkpoint Regulation	1.17	0.0294		MYC,RPL5	C1
C1	rhTPO	Cellular Effects of Sildenafil (Viagra)	1.17	0.02		ACTB,ACTG1,PABPC4	C1
C1	rhTPO	NAD Signaling Pathway	1.16	0.0199		HSPD1,IDH2,LDHB	C1
C1	rhTPO	Agrin Interactions at Neuromuscular Junction	1.16	0.029		ACTB,ACTG1	C1
C1	rhTPO	IL-10 Signaling	1.14	0.0195		AHR,HLA-DPA1,PKM	C1
C1	rhTPO	Urate Biosynthesis/Inosine 5'-phosphate Degradation	1.08	0.0714		IMPDH2	C1
C1	rhTPO	IL-7 Signaling Pathway	1.07	0.0256		IGHM,MYC	C1
C1	rhTPO	Signaling by Rho Family GTPases	1.07	0.015		ACTB,ACTG1,CFL1,VIM	C1
C1	rhTPO	Telomere Extension by Telomerase	1.05	0.0667		HNRNPA1	C1
C1	rhTPO	Ribonucleotide Reductase Signaling Pathway	1.04	0.0176		ACTB,MYC,YBX1	C1
C1	rhTPO	Parkinson's Signaling	1.02	0.0625		PARK7	C1
C1	rhTPO	Chronic Myeloid Leukemia Signaling	1.02	0.0144	1	HNRNPA1,HSP90AB1,MYC,RAN	C1
C1	rhTPO	RAN Signaling	0.996	0.0588		RAN	C1
C1	rhTPO	Immunogenic Cell Death Signaling Pathway	0.967	0.0222		HSP90AB1,HSPA8	C1
C1	rhTPO	Crosstalk between Dendritic Cells and Natural Killer Cells	0.959	0.022		ACTB,ACTG1	C1
C1	rhTPO	Glutaryl-CoA Degradation	0.951	0.0526		PARK7	C1
C1	rhTPO	Purine Nucleotides Degradation II (Aerobic)	0.951	0.0526		IMPDH2	C1
C1	rhTPO	Macrophage Classical Activation Signaling Pathway	0.943	0.0159		HLA-DPA1,MT-CO1,PKM	C1
C1	rhTPO	Fcγ Receptor-mediated Phagocytosis in Macrophages and Monocytes	0.936	0.0213		ACTB,ACTG1	C1
C1	rhTPO	Xenobiotic Metabolism CAR Signaling Pathway	0.932	0.0157		GSTO1,GSTP1,HSP90AB1	C1
C1	rhTPO	Prolactin Signaling	0.928	0.0211		MYC,SOCS2	C1
C1	rhTPO	Leukocyte Extravasation Signaling	0.921	0.0155		ACTB,ACTG1,TIMP1	C1
C1	rhTPO	Death Receptor Signaling	0.917	0.0208		ACTB,ACTG1	C1
C1	rhTPO	Salvage Pathways of Pyrimidine Ribonucleotides	0.91	0.0206		NME2,PIM1	C1
C1	rhTPO	Natural Killer Cell Signaling	0.896	0.0152		CD48,CFL1,HSPA8	C1
C1	rhTPO	Pulmonary Healing Signaling Pathway	0.893	0.0151		CFL1,IDH2,MYC	C1
C1	rhTPO	Vitamin-C Transport	0.873	0.0435		GSTO1	C1
C1	rhTPO	Paxillin Signaling	0.842	0.0187		ACTB,ACTG1	C1
C1	rhTPO	Bupropion Degradation	0.839	0.04		CYP1B1	C1
C1	rhTPO	Telomerase Signaling	0.836	0.0185		HSP90AB1,MYC	C1
C1	rhTPO	Integrin Signaling	0.836	0.0142		ACTB,ACTG1,PFN1	C1
C1	rhTPO	Estrogen-mediated S-phase Entry	0.824	0.0385		MYC	C1
C1	rhTPO	Tryptophan Degradation III (Eukaryotic)	0.824	0.0385		PARK7	C1
C1	rhTPO	Methionine Degradation I (to Homocysteine)	0.824	0.0385		AHCY	C1
C1	rhTPO	DNA Methylation and Transcriptional Repression Signaling	0.812	0.0179		H4C3,MYC	C1
C1	rhTPO	Gluconeogenesis I	0.81	0.037		GAPDH	C1
C1	rhTPO	RHOGDI Signaling	0.801	0.0136		ACTB,ACTG1,CFL1	C1
C1	rhTPO	Prostate Cancer Signaling	0.799	0.0175		GSTP1,HSP90AB1	C1
C1	rhTPO	Cysteine Biosynthesis III (mammalia)	0.793	0.0357		AHCY	C1
C1	rhTPO	Glutathione Redox Reactions I	0.78	0.0345		GSTP1	C1
C1	rhTPO	Role of p14/p19ARF in Tumor Suppression	0.767	0.0333		NPM1	C1
C1	rhTPO	IL-9 Signaling	0.706	0.0286		SOCS2	C1
C1	rhTPO	RAC Signaling	0.678	0.0146		BRK1,CFL1	C1
C1	rhTPO	Pyrimidine Ribonucleotides Interconversion	0.676	0.0263		NME2	C1
C1	rhTPO	Axonal Guidance Signaling	0.674	0.00982		CFL1,PFN1,TUBA1B,TUBA1C,TUBB	C1
C1	rhTPO	Inhibition of Matrix Metalloproteases	0.666	0.0256		TIMP1	C1
C1	rhTPO	MSP-RON Signaling In Cancer Cells Pathway	0.664	0.0143		MYC,VIM	C1
C1	rhTPO	Hereditary Breast Cancer Signaling	0.654	0.0141		ACTB,NPM1	C1
C1	rhTPO	Pyrimidine Ribonucleotides De Novo Biosynthesis	0.646	0.0244		NME2	C1
C1	rhTPO	Superpathway of Methionine Degradation	0.646	0.0244		AHCY	C1
C1	rhTPO	Endocannabinoid Cancer Inhibition Pathway	0.633	0.0136		MYC,VIM	C1
C1	rhTPO	Acetone Degradation I (to Methylglyoxal)	0.627	0.0233		CYP1B1	C1
C1	rhTPO	Dilated Cardiomyopathy Signaling Pathway	0.62	0.0133		ACTB,ACTG1	C1
C1	rhTPO	BER (Base Excision Repair) Pathway	0.618	0.0227		MPG	C1
C1	rhTPO	Estrogen Biosynthesis	0.611	0.0222		CYP1B1	C1
C1	rhTPO	Type II Diabetes Mellitus Signaling	0.607	0.0131		PKM,SOCS2	C1
C1	rhTPO	eNOS Signaling	0.595	0.0128		HSP90AB1,HSPA8	C1
C1	rhTPO	Ephrin A Signaling	0.593	0.0213		CFL1	C1
C1	rhTPO	Spliceosomal Cycle	0.578	0.0204		HSPA8	C1
C1	rhTPO	Inhibition of ARE-Mediated mRNA Degradation Pathway	0.572	0.0123		PSMA2,PSMB5	C1
C1	rhTPO	MYC Mediated Apoptosis Signaling	0.57	0.02		MYC	C1
C1	rhTPO	FAT10 Cancer Signaling Pathway	0.57	0.02		EEF1A1	C1
C1	rhTPO	HOTAIR Regulatory Pathway	0.569	0.0123		MYC,VIM	C1
C1	rhTPO	Transcriptional Regulatory Network in Embryonic Stem Cells	0.542	0.0185		H4C3	C1
C1	rhTPO	WNT/β-catenin Signaling	0.53	0.0115		MYC,SOX4	C1
C1	rhTPO	Nicotine Degradation III	0.517	0.0172		CYP1B1	C1
C1	rhTPO	Cancer Drug Resistance By Drug Efflux	0.517	0.0172		YBX1	C1
C1	rhTPO	Tight Junction Signaling	0.513	0.0112		ACTB,ACTG1	C1
C1	rhTPO	Polyamine Regulation in Colon Cancer	0.51	0.0169		MYC	C1
C1	rhTPO	Primary Immunodeficiency Signaling	0.51	0.0169		IGHM	C1
C1	rhTPO	Endometrial Cancer Signaling	0.504	0.0167		MYC	C1
C1	rhTPO	GADD45 Signaling	0.504	0.0167		MYC	C1
C1	rhTPO	PCP (Planar Cell Polarity) Pathway	0.504	0.0167		PFN1	C1
C1	rhTPO	Synaptogenesis Signaling Pathway	0.504	0.00952		AP2S1,CFL1,HSPA8	C1
C1	rhTPO	Semaphorin Signaling in Neurons	0.499	0.0164		CFL1	C1
C1	rhTPO	Role of JAK2 in Hormone-like Cytokine Signaling	0.493	0.0161		SOCS2	C1
C1	rhTPO	Melatonin Degradation I	0.493	0.0161		CYP1B1	C1
C1	rhTPO	Thrombopoietin Signaling	0.487	0.0159		MYC	C1
C1	rhTPO	NOD1/2 Signaling Pathway	0.481	0.0106		HSP90AB1,HSPA8	C1
C1	rhTPO	Pulmonary Fibrosis Idiopathic Signaling Pathway	0.479	0.0092		ACTB,ACTG1,VIM	C1
C1	rhTPO	Activation of IRF by Cytosolic Pattern Recognition Receptors	0.476	0.0154		PPIB	C1
C1	rhTPO	ERB2-ERBB3 Signaling	0.476	0.0154		MYC	C1
C1	rhTPO	Pyridoxal 5'-phosphate Salvage Pathway	0.476	0.0154		PIM1	C1
C1	rhTPO	Nicotine Degradation II	0.471	0.0152		CYP1B1	C1
C1	rhTPO	Mitotic Roles of Polo-Like Kinase	0.466	0.0149		HSP90AB1	C1
C1	rhTPO	Superpathway of Melatonin Degradation	0.466	0.0149		CYP1B1	C1
C1	rhTPO	S100 Family Signaling Pathway	0.456	0.00777	0.816	ATP5F1C,ATP5F1E,IGHM,NCL,S100A11,S100A4	C1
C1	rhTPO	GM-CSF Signaling	0.45	0.0143		PIM1	C1
C1	rhTPO	Human Embryonic Stem Cell Pluripotency	0.447	0.00995		HSP90AB1,MYC	C1
C1	rhTPO	Growth Hormone Signaling	0.445	0.0141		SOCS2	C1
C1	rhTPO	Ephrin B Signaling	0.44	0.0139		CFL1	C1
C1	rhTPO	Glioma Invasiveness Signaling	0.435	0.0137		TIMP1	C1
C1	rhTPO	ERK5 Signaling	0.431	0.0135		MYC	C1
C1	rhTPO	Agranulocyte Adhesion and Diapedesis	0.424	0.00952		ACTB,ACTG1	C1
C1	rhTPO	Hypoxia Signaling in the Cardiovascular System	0.423	0.0132		HSP90AB1	C1
C1	rhTPO	ERK/MAPK Signaling	0.411	0.0093		MYC,PPP1CC	C1
C1	rhTPO	Maturity Onset Diabetes of Young (MODY) Signaling	0.409	0.0127		GAPDH	C1
C1	rhTPO	Thyroid Cancer Signaling	0.409	0.0127		MYC	C1
C1	rhTPO	Role of BRCA1 in DNA Damage Response	0.405	0.0125		ACTB	C1
C1	rhTPO	Dopamine Receptor Signaling	0.405	0.0125		PPP1CC	C1
C1	rhTPO	Chemokine Signaling	0.4	0.0123		CFL1	C1
C1	rhTPO	JAK/STAT Signaling	0.397	0.0122		SOCS2	C1
C1	rhTPO	Multiple Sclerosis Signaling Pathway	0.395	0.00901		GAS5,HLA-DPA1	C1
C1	rhTPO	HIPPO signaling	0.381	0.0116		PPP1CC	C1
C1	rhTPO	PDGF Signaling	0.377	0.0115		MYC	C1
C1	rhTPO	Regulation Of The Epithelial Mesenchymal Transition In Development Pathway	0.377	0.0115		S100A4	C1
C1	rhTPO	Unfolded protein response	0.366	0.0111		HSPA8	C1
C1	rhTPO	Apelin Adipocyte Signaling Pathway	0.359	0.0109		GSTP1	C1
C1	rhTPO	Pyroptosis Signaling Pathway	0.356	0.0108		GAS5	C1
C1	rhTPO	Small Cell Lung Cancer Signaling	0.345	0.0104		MYC	C1
C1	rhTPO	ATM Signaling	0.333	0.01		PPP1CC	C1
C1	rhTPO	LPS/IL-1 Mediated Inhibition of RXR Function	0.327	0.00787		GSTO1,GSTP1	C1
C1	rhTPO	Sumoylation Pathway	0.323	0.00971		RAN	C1
C1	rhTPO	Mouse Embryonic Stem Cell Pluripotency	0.32	0.00962		MYC	C1
C1	rhTPO	NER (Nucleotide Excision Repair, Enhanced Pathway)	0.32	0.00962		H4C3	C1
C1	rhTPO	IGF-1 Signaling	0.317	0.00952		SOCS2	C1
C1	rhTPO	PPAR Signaling	0.312	0.00935		HSP90AB1	C1
C1	rhTPO	PD-1, PD-L1 cancer immunotherapy pathway	0.312	0.00935		HLA-DPA1	C1
C1	rhTPO	Circadian Rhythm Signaling	0.302	0.00746		CIRBP,MYC	C1
C1	rhTPO	Kinetochore Metaphase Signaling Pathway	0.3	0.00901		PPP1CC	C1
C1	rhTPO	Insulin Secretion Signaling Pathway	0.295	0.00735		EIF1,EIF4A1	C1
C1	rhTPO	Breast Cancer Regulation by Stathmin1	0.294	0.00673	-1	PPP1CC,TUBA1B,TUBA1C,TUBB	C1
C1	rhTPO	Antioxidant Action of Vitamin C	0.292	0.00877		GSTO1	C1
C1	rhTPO	CDK5 Signaling	0.29	0.0087		PPP1CC	C1
C1	rhTPO	Bladder Cancer Signaling	0.287	0.00862		MYC	C1
C1	rhTPO	Role of Tissue Factor in Cancer	0.287	0.00862		CFL1	C1
C1	rhTPO	PAK Signaling	0.285	0.00855		CFL1	C1
C1	rhTPO	Opioid Signaling Pathway	0.282	0.00714		AP2S1,MYC	C1
C1	rhTPO	MSP-RON Signaling In Macrophages Pathway	0.28	0.0084		HLA-DPA1	C1
C1	rhTPO	Nitric Oxide Signaling in the Cardiovascular System	0.277	0.00833		HSP90AB1	C1
C1	rhTPO	p38 MAPK Signaling	0.277	0.00833		MYC	C1
C1	rhTPO	Th1 Pathway	0.272	0.0082		HLA-DPA1	C1
C1	rhTPO	Glioma Signaling	0.265	0.008		IDH2	C1
C1	rhTPO	Synaptic Long Term Potentiation	0.249	0.00758		PPP1CC	C1
C1	rhTPO	GABA Receptor Signaling	0.249	0.00758		AP2S1	C1
C1	rhTPO	P2Y Purigenic Receptor Signaling Pathway	0.248	0.00752		MYC	C1
C1	rhTPO	CCR3 Signaling in Eosinophils	0.246	0.00746		CFL1	C1
C1	rhTPO	SNARE Signaling Pathway	0.242	0.00735		HSPA8	C1
C1	rhTPO	Th2 Pathway	0.24	0.0073		HLA-DPA1	C1
C1	rhTPO	Reelin Signaling in Neurons	0.237	0.00725		CFL1	C1
C1	rhTPO	Iron homeostasis signaling pathway	0.237	0.00725		SLC40A1	C1
C1	rhTPO	White Adipose Tissue Browning Pathway	0.237	0.00725		LDHB	C1
C1	rhTPO	Insulin Receptor Signaling	0.234	0.00714		PPP1CC	C1
C1	rhTPO	Semaphorin Neuronal Repulsive Signaling Pathway	0.215	0.00667		CFL1	C1
C1	rhTPO	Factors Promoting Cardiogenesis in Vertebrates	0.21	0.00654		MYC	C1
C1	rhTPO	Epithelial Adherens Junction Signaling	0.203	0.00637		CFL1	C1
C1	rhTPO	Wound Healing Signaling Pathway	0	0.00397		VIM	C1
C1	rhTPO	Pathogen Induced Cytokine Storm Signaling Pathway	0	0.00539		HLA-DPA1,MYC	C1
C1	rhTPO	PPARα/RXRα Activation	0	0.00513		HSP90AB1	C1
C1	rhTPO	Acute Phase Response Signaling	0	0.00541		SOCS2	C1
C1	rhTPO	Hepatic Fibrosis / Hepatic Stellate Cell Activation	0	0.00515		TIMP1	C1
C1	rhTPO	RAR Activation	0	0.00488		ACTB	C1
C1	rhTPO	IL-12 Signaling and Production in Macrophages	0	0.00424		IGHM	C1
C1	rhTPO	Role of NFAT in Regulation of the Immune Response	0	0.00193		HLA-DPA1,IGHM	C1
C1	rhTPO	FcγRIIB Signaling in B Lymphocytes	0	0.00188		IGHM	C1
C1	rhTPO	Calcium-induced T Lymphocyte Apoptosis	0	0.00217		HLA-DPA1	C1
C1	rhTPO	IL-17 Signaling	0	0.00535		HSP90AB1	C1
C1	rhTPO	CTLA4 Signaling in Cytotoxic T Lymphocytes	0	0.00493		AHR,AP2S1,HLA-DPA1	C1
C1	rhTPO	T Helper Cell Differentiation	0	0.00212		HLA-DPA1	C1
C1	rhTPO	CD28 Signaling in T Helper Cells	0	0.00193		HLA-DPA1	C1
C1	rhTPO	IL-15 Signaling	0	0.00379		IGHM,MYC	C1
C1	rhTPO	Dendritic Cell Maturation	0	0.00336		HLA-DPA1,IGHM	C1
C1	rhTPO	Endothelin-1 Signaling	0	0.00515		MYC	C1
C1	rhTPO	ICOS-ICOSL Signaling in T Helper Cells	0	0.00197		HLA-DPA1	C1
C1	rhTPO	Molecular Mechanisms of Cancer	0	0.00222		MYC	C1
C1	rhTPO	Lipid Antigen Presentation by CD1	0	0.00241		AP2S1	C1
C1	rhTPO	Type I Diabetes Mellitus Signaling	0	0.00589		HLA-DPA1,HSPD1,SOCS2	C1
C1	rhTPO	Allograft Rejection Signaling	0	0.00411		HLA-DPA1,IGHM	C1
C1	rhTPO	Autoimmune Thyroid Disease Signaling	0	0.00437		HLA-DPA1,IGHM	C1
C1	rhTPO	Graft-versus-Host Disease Signaling	0	0.00224		HLA-DPA1	C1
C1	rhTPO	Production of Nitric Oxide and Reactive Oxygen Species in Macrophages	0	0.00524		PPP1CC	C1
C1	rhTPO	p70S6K Signaling	0	0.00344		IGHM,RPS6	C1
C1	rhTPO	Colorectal Cancer Metastasis Signaling	0	0.00369		MYC	C1
C1	rhTPO	G Protein Signaling Mediated by Tubby	0	0.00214		MYC	C1
C1	rhTPO	Communication between Innate and Adaptive Immune Cells	0	0.00107		IGHM	C1
C1	rhTPO	Systemic Lupus Erythematosus Signaling	0	0.00281		HNRNPC,IGHM,SNRPA	C1
C1	rhTPO	CDC42 Signaling	0	0.00347		CFL1,HLA-DPA1	C1
C1	rhTPO	FAK Signaling	0	0.00192		MYC,SOCS2	C1
C1	rhTPO	AMPK Signaling	0	0.00413		ACTB	C1
C1	rhTPO	Phospholipase C Signaling	0	0.000892		IGHM	C1
C1	rhTPO	Altered T Cell and B Cell Signaling in Rheumatoid Arthritis	0	0.00213		HLA-DPA1,IGHM	C1
C1	rhTPO	Protein Kinase A Signaling	0	0.00243		PPP1CC	C1
C1	rhTPO	Role of Macrophages, Fibroblasts and Endothelial Cells in Rheumatoid Arthritis	0	0.00602		IGHM,MYC	C1
C1	rhTPO	B Cell Development	0	0.00409		HLA-DPA1,IGHM	C1
C1	rhTPO	Glioblastoma Multiforme Signaling	0	0.00585		MYC	C1
C1	rhTPO	Regulation of IL-2 Expression in Activated and Anergic T Lymphocytes	0	0.00216		PABPC4	C1
C1	rhTPO	NUR77 Signaling in T Lymphocytes	0	0.00195		HLA-DPA1	C1
C1	rhTPO	PKCθ Signaling in T Lymphocytes	0	0.00179		HLA-DPA1	C1
C1	rhTPO	Antiproliferative Role of TOB in T Cell Signaling	0	0.00235		PABPC4	C1
C1	rhTPO	OX40 Signaling Pathway	0	0.00209		HLA-DPA1	C1
C1	rhTPO	PI3K Signaling in B Lymphocytes	0	0.00169		IGHM	C1
C1	rhTPO	Dopamine-DARPP32 Feedback in cAMP Signaling	0	0.00538		PPP1CC	C1
C1	rhTPO	Hematopoiesis from Pluripotent Stem Cells	0	0.00225		IGHM	C1
C1	rhTPO	D-myo-inositol-5-phosphate Metabolism	0	0.00513		PPP1CC	C1
C1	rhTPO	D-myo-inositol (1,4,5,6)-Tetrakisphosphate Biosynthesis	0	0.00559		PPP1CC	C1
C1	rhTPO	Superpathway of Inositol Phosphate Compounds	0	0.00427		PPP1CC	C1
C1	rhTPO	D-myo-inositol (3,4,5,6)-tetrakisphosphate Biosynthesis	0	0.00559		PPP1CC	C1
C1	rhTPO	3-phosphoinositide Degradation	0	0.00524		PPP1CC	C1
C1	rhTPO	3-phosphoinositide Biosynthesis	0	0.00488		PPP1CC	C1
C1	rhTPO	TEC Kinase Signaling	0	0.00346		ACTB,ACTG1	C1
C1	rhTPO	PI3K/AKT Signaling	0	0.005		HSP90AB1	C1
C1	rhTPO	Cardiac β-adrenergic Signaling	0	0.00556		PPP1CC	C1
C1	rhTPO	IL-4 Signaling	0	0.00173		HLA-DPA1	C1
C1	rhTPO	B Cell Receptor Signaling	0	0.00315		CFL1,IGHM	C1
C1	rhTPO	T Cell Receptor Signaling	0	0.00162		HLA-DPA1	C1
C1	rhTPO	Phagosome Formation	0	0.00288		CFL1,IGHM	C1
C1	rhTPO	Autophagy	0	0.00463		MYC	C1
C1	rhTPO	Th1 and Th2 Activation Pathway	0	0.00581		HLA-DPA1	C1
C1	rhTPO	Neuroinflammation Signaling Pathway	0	0.00315		HLA-DPA1	C1
C1	rhTPO	Adrenomedullin signaling pathway	0	0.00503		CFH	C1
C1	rhTPO	Th17 Activation Pathway	0	0.00413		AHR,HSP90AB1	C1
C1	rhTPO	Cardiac Hypertrophy Signaling (Enhanced)	0	0.00369		MYC,RPS6	C1
C1	rhTPO	T Cell Exhaustion Signaling Pathway	0	0.00176		HLA-DPA1	C1
C1	rhTPO	Systemic Lupus Erythematosus In T Cell Signaling Pathway	0	0.00156		HLA-DPA1	C1
C1	rhTPO	Systemic Lupus Erythematosus In B Cell Signaling Pathway	0	0.00276		IGHM,MYC	C1
C1	rhTPO	Hepatic Fibrosis Signaling Pathway	0	0.00473		MYC,TIMP1	C1
C1	rhTPO	Regulation Of The Epithelial Mesenchymal Transition By Growth Factors Pathway	0	0.00521		VIM	C1
C1	rhTPO	Tumor Microenvironment Pathway	0	0.00559		MYC	C1
C1	rhTPO	Ephrin Receptor Signaling	0	0.00495		CFL1	C1
C1	romiplostim	EIF2 Signaling	46.8	0.203	3.674	ACTB,EIF1,EIF3A,EIF3D,EIF3I,EIF3L,EIF4A1,HNRNPA1,MYC,PPP1CC,RALA,RPL10A,RPL13,RPL13A,RPL15,RPL17,RPL18A,RPL21,RPL22L1,RPL27A,RPL29,RPL3,RPL38,RPL39,RPL4,RPL5,RPL6,RPL7,RPL7A,RPL8,RPLP0,RPS16,RPS17,RPS18,RPS2,RPS20,RPS27,RPS3,RPS3A,RPS4X,RPS4Y1,RPS5,RPS6,RPS7,RPS9,RPSA	C1
C1	romiplostim	Regulation of eIF4 and p70S6K Signaling	17.3	0.122		EIF1,EIF3A,EIF3D,EIF3I,EIF3L,EIF4A1,RALA,RPS16,RPS17,RPS18,RPS2,RPS20,RPS27,RPS3,RPS3A,RPS4X,RPS4Y1,RPS5,RPS6,RPS7,RPS9,RPSA	C1
C1	romiplostim	mTOR Signaling	16.8	0.107	2	EIF3A,EIF3D,EIF3I,EIF3L,EIF4A1,EIF4B,RALA,RHOA,RPS16,RPS17,RPS18,RPS2,RPS20,RPS27,RPS3,RPS3A,RPS4X,RPS4Y1,RPS5,RPS6,RPS7,RPS9,RPSA	C1
C1	romiplostim	Oxidative Phosphorylation	16.5	0.162	3.771	ATP5F1A,ATP5F1B,ATP5F1C,ATP5F1D,ATP5MC3,ATP5PB,COX5A,MT-ATP6,MT-CO1,MT-CO2,MT-CO3,MT-ND3,MT-ND4,MT-ND5,NDUFAB1,NDUFB8,NDUFS3,NDUFV2	C1
C1	romiplostim	Sirtuin Signaling Pathway	12.9	0.0751	-0.535	APEX1,ATP5F1A,ATP5F1B,ATP5F1C,ATP5F1D,ATP5PB,IDH2,LDHB,MT-ATP6,MT-ND3,MT-ND4,MT-ND5,MYC,NDUFAB1,NDUFB8,NDUFS3,NDUFV2,SLC25A5,SLC25A6,TUBA1B,TUBA1C,XRCC5	C1
C1	romiplostim	Coronavirus Pathogenesis Pathway	11.8	0.0882	-3.771	CDK4,EEF1A1,NPM1,RPS16,RPS17,RPS18,RPS2,RPS20,RPS27,RPS3,RPS3A,RPS4X,RPS4Y1,RPS5,RPS6,RPS7,RPS9,RPSA	C1
C1	romiplostim	Estrogen Receptor Signaling	10.8	0.0562	2.496	ATP5F1A,ATP5F1B,ATP5F1C,ATP5F1D,ATP5PB,CFL1,DDX5,GNAS,GNG11,HSP90AB1,HSP90B1,MT-ATP6,MT-ND3,MT-ND4,MT-ND5,MYC,MYL6,NDUFAB1,NDUFB8,NDUFS3,NDUFV2,RALA,RHOA	C1
C1	romiplostim	Mitochondrial Dysfunction	10.6	0.0609	-4.146	ATP5F1A,ATP5F1B,ATP5F1C,ATP5F1D,ATP5MC3,ATP5PB,COX5A,GSTP1,IDH2,MT-ATP6,MT-CO1,MT-CO2,MT-CO3,MT-ND3,MT-ND4,MT-ND5,NDUFAB1,NDUFB8,NDUFS3,NDUFV2,PARK7	C1
C1	romiplostim	Glucocorticoid Receptor Signaling	8.54	0.0412		ACTB,ATP5F1A,ATP5F1B,ATP5F1C,ATP5F1D,ATP5PB,HLA-DPA1,HLA-DPB1,HLA-DRA,HLA-DRB1,HSP90AB1,HSP90B1,HSPA8,MT-ATP6,MT-ND3,MT-ND4,MT-ND5,MYC,NDUFAB1,NDUFB8,NDUFS3,NDUFV2,POLR2J2/POLR2J3,RALA	C1
C1	romiplostim	MicroRNA Biogenesis Signaling Pathway	8.35	0.0749	2.138	CSDE1,DDX5,HNRNPA1,HNRNPA2B1,HSP90AB1,HSP90B1,HSPA8,ILF2,ILF3,MYC,POLR2J2/POLR2J3,RALA,RAN,SRSF3	C1
C1	romiplostim	Neutrophil Extracellular Trap Signaling Pathway	6.18	0.0412	3.153	ATP5F1A,ATP5F1B,ATP5F1C,ATP5F1D,ATP5PB,H4C3,IGHM,MT-ATP6,MT-ND3,MT-ND4,MT-ND5,NDUFAB1,NDUFB8,NDUFS3,NDUFV2,SLC25A5,SLC25A6	C1
C1	romiplostim	Granzyme A Signaling	6.17	0.107	-2.121	APEX1,MT-ND3,MT-ND4,MT-ND5,NDUFAB1,NDUFB8,NDUFS3,NDUFV2	C1
C1	romiplostim	Huntington's Disease Signaling	6.11	0.0495		ATP5F1A,ATP5F1B,ATP5F1C,ATP5F1D,ATP5PB,CLTA,GNG11,HSPA8,POLR2J2/POLR2J3,PSMA2,PSMB1,PSMB5,PSMC5,PSMD4	C1
C1	romiplostim	Remodeling of Epithelial Adherens Junctions	5.36	0.103		ACTB,ACTG1,ARPC2,RALA,TUBA1B,TUBA1C,TUBB	C1
C1	romiplostim	BAG2 Signaling Pathway	4.75	0.0833		HSPA8,MYC,PSMA2,PSMB1,PSMB5,PSMC5,PSMD4	C1
C1	romiplostim	NRF2-mediated Oxidative Stress Response	4.66	0.0464	2.236	ACTB,ACTG1,AKR1A1,CCT7,GSTO1,GSTP1,HSP90AB1,HSP90B1,PPIB,PRDX1,RALA	C1
C1	romiplostim	Antigen Presentation Pathway	4.44	0.128		HLA-DPA1,HLA-DPB1,HLA-DRA,HLA-DRB1,PSMB5	C1
C1	romiplostim	Coronavirus Replication Pathway	4.13	0.111	1.342	HNRNPA1,IFITM2,TUBA1B,TUBA1C,TUBB	C1
C1	romiplostim	Glycolysis I	3.9	0.148	2	ENO1,GAPDH,PKM,TPI1	C1
C1	romiplostim	Gluconeogenesis I	3.9	0.148	2	ENO1,GAPDH,MDH1,MDH2	C1
C1	romiplostim	Actin Cytoskeleton Signaling	3.84	0.041	2.53	ACTB,ACTG1,ARPC2,BRK1,CFL1,MYL6,PFN1,RALA,RHOA,TMSB10/TMSB4X	C1
C1	romiplostim	Aryl Hydrocarbon Receptor Signaling	3.77	0.0503	0.447	AHR,CDK4,CYP1B1,GSTO1,GSTP1,HSP90AB1,HSP90B1,MYC	C1
C1	romiplostim	Xenobiotic Metabolism AHR Signaling Pathway	3.69	0.069	0.816	AHR,CYP1B1,GSTO1,GSTP1,HSP90AB1,HSP90B1	C1
C1	romiplostim	CSDE1 Signaling Pathway	3.68	0.0893	2.236	CSDE1,HNRNPC,MYC,PABPC4,VIM	C1
C1	romiplostim	FAT10 Signaling Pathway	3.68	0.0893		PSMA2,PSMB1,PSMB5,PSMC5,PSMD4	C1
C1	romiplostim	RHOA Signaling	3.67	0.0565	2.646	ACTB,ACTG1,ARPC2,CFL1,MYL6,PFN1,RHOA	C1
C1	romiplostim	Germ Cell-Sertoli Cell Junction Signaling	3.58	0.0471		ACTB,ACTG1,CFL1,RALA,RHOA,TUBA1B,TUBA1C,TUBB	C1
C1	romiplostim	Protein Ubiquitination Pathway	3.45	0.0366		HSP90AB1,HSP90B1,HSPA8,HSPD1,PSMA2,PSMB1,PSMB5,PSMC5,PSMD4,UBE2D3	C1
C1	romiplostim	Telomere Extension by Telomerase	3.42	0.2		HNRNPA1,HNRNPA2B1,XRCC5	C1
C1	romiplostim	ILK Signaling	3.09	0.0398	2.646	ACTB,ACTG1,CFL1,MYC,MYL6,RHOA,TMSB10/TMSB4X,VIM	C1
C1	romiplostim	Regulation of Actin-based Motility by Rho	3.04	0.0522	2.236	ACTB,ARPC2,CFL1,MYL6,PFN1,RHOA	C1
C1	romiplostim	HIF1α Signaling	3	0.0385	1.89	APEX1,HSPA8,LDHB,PKM,RALA,RAN,RPS6,VIM	C1
C1	romiplostim	Signaling by Rho Family GTPases	2.9	0.0337	2.646	ACTB,ACTG1,ARPC2,CFL1,GNAS,GNG11,MYL6,RHOA,VIM	C1
C1	romiplostim	RHOGDI Signaling	2.84	0.0364	-1.89	ACTB,ACTG1,ARPC2,CFL1,GNAS,GNG11,MYL6,RHOA	C1
C1	romiplostim	14-3-3-mediated Signaling	2.82	0.0472		RALA,TUBA1B,TUBA1C,TUBB,VIM,YWHAB	C1
C1	romiplostim	HER-2 Signaling in Breast Cancer	2.76	0.0352	0	CDK4,COX5A,MT-CO1,MT-CO2,MT-CO3,MYC,RALA,RPS6	C1
C1	romiplostim	Aspartate Degradation II	2.72	0.286		MDH1,MDH2	C1
C1	romiplostim	Crosstalk between Dendritic Cells and Natural Killer Cells	2.71	0.0549		ACTB,ACTG1,HLA-DRA,HLA-DRB1,ICAM3	C1
C1	romiplostim	Gap Junction Signaling	2.48	0.0354		ACTB,ACTG1,GNAS,RALA,TUBA1B,TUBA1C,TUBB	C1
C1	romiplostim	Macrophage Alternative Activation Signaling Pathway	2.44	0.0347	1.89	H4C3,HLA-DPA1,HLA-DPB1,HLA-DRA,HLA-DRB1,IGHM,MYC	C1
C1	romiplostim	IL-10 Signaling	2.4	0.039	-0.816	AHR,HLA-DPA1,HLA-DPB1,HLA-DRA,HLA-DRB1,PKM	C1
C1	romiplostim	Axonal Guidance Signaling	2.37	0.0236		ARPC2,CFL1,GNAS,GNG11,MYL6,PFN1,RALA,RHOA,RTN4,TUBA1B,TUBA1C,TUBB	C1
C1	romiplostim	Phagosome Maturation	2.34	0.038		HLA-DRA,HLA-DRB1,PRDX1,TUBA1B,TUBA1C,TUBB	C1
C1	romiplostim	Pentose Phosphate Pathway	2.31	0.182		PGLS,TALDO1	C1
C1	romiplostim	Inhibition of ARE-Mediated mRNA Degradation Pathway	2.29	0.037		PSMA2,PSMB1,PSMB5,PSMC5,PSMD4,YWHAB	C1
C1	romiplostim	Ephrin B Signaling	2.28	0.0556		CFL1,GNAS,GNG11,RHOA	C1
C1	romiplostim	Neuregulin Signaling	2.24	0.0427		HSP90AB1,HSP90B1,MYC,RALA,RPS6	C1
C1	romiplostim	Virus Entry via Endocytic Pathways	2.23	0.0424		ACTB,ACTG1,AP2S1,CLTA,RALA	C1
C1	romiplostim	CXCR4 Signaling	2.22	0.0357	2.449	EGR1,GNAS,GNG11,MYL6,RALA,RHOA	C1
C1	romiplostim	MSP-RON Signaling In Macrophages Pathway	2.21	0.042	-1.342	HLA-DPA1,HLA-DPB1,HLA-DRA,HLA-DRB1,RALA	C1
C1	romiplostim	Role of JAK family kinases in IL-6-type Cytokine Signaling	2.13	0.0506	2	HSP90AB1,HSP90B1,MYC,TIMP1	C1
C1	romiplostim	CCR3 Signaling in Eosinophils	2	0.0373		CFL1,GNAS,GNG11,RALA,RHOA	C1
C1	romiplostim	Macrophage Classical Activation Signaling Pathway	1.98	0.0317	1.633	HLA-DPA1,HLA-DPB1,HLA-DRA,HLA-DRB1,MT-CO1,PKM	C1
C1	romiplostim	RAC Signaling	1.96	0.0365	2.236	ARPC2,BRK1,CFL1,RALA,RHOA	C1
C1	romiplostim	Leukocyte Extravasation Signaling	1.94	0.0311	1.633	ACTB,ACTG1,ICAM3,MYL6,RHOA,TIMP1	C1
C1	romiplostim	Acute Myeloid Leukemia Signaling	1.92	0.044		IDH2,MYC,PIM1,RALA	C1
C1	romiplostim	Hereditary Breast Cancer Signaling	1.9	0.0352		ACTB,CDK4,NPM1,POLR2J2/POLR2J3,RALA	C1
C1	romiplostim	ID1 Signaling Pathway	1.86	0.0299	2.449	CDK4,EGR1,MYC,PARK7,RALA,VIM	C1
C1	romiplostim	Ephrin Receptor Signaling	1.85	0.0297	2.449	ARPC2,CFL1,GNAS,GNG11,RALA,RHOA	C1
C1	romiplostim	Sertoli Cell-Sertoli Cell Junction Signaling	1.81	0.0291		ACTB,ACTG1,RALA,TUBA1B,TUBA1C,TUBB	C1
C1	romiplostim	Cellular Effects of Sildenafil (Viagra)	1.8	0.0333		ACTB,ACTG1,GNAS,MYL6,PABPC4	C1
C1	romiplostim	VEGF Signaling	1.8	0.0404		ACTB,ACTG1,EIF1,RALA	C1
C1	romiplostim	NAD Signaling Pathway	1.79	0.0331	2	HSPD1,IDH2,LDHB,POLR2J2/POLR2J3,TIPARP	C1
C1	romiplostim	Clathrin-mediated Endocytosis Signaling	1.79	0.0288		ACTB,ACTG1,AP2S1,ARPC2,CLTA,HSPA8	C1
C1	romiplostim	Integrin Signaling	1.75	0.0283	2.449	ACTB,ACTG1,ARPC2,PFN1,RALA,RHOA	C1
C1	romiplostim	Epithelial Adherens Junction Signaling	1.73	0.0318	0.447	ARPC2,CFL1,RALA,RHOA,YWHAB	C1
C1	romiplostim	Chronic Myeloid Leukemia Signaling	1.72	0.0252	1.89	CDK4,HNRNPA1,HSP90AB1,HSP90B1,MYC,RALA,RAN	C1
C1	romiplostim	PD-1, PD-L1 cancer immunotherapy pathway	1.69	0.0374		HLA-DPA1,HLA-DPB1,HLA-DRA,HLA-DRB1	C1
C1	romiplostim	TCA Cycle II (Eukaryotic)	1.68	0.087		MDH1,MDH2	C1
C1	romiplostim	Telomerase Signaling	1.68	0.037	2	HSP90AB1,HSP90B1,MYC,RALA	C1
C1	romiplostim	Chaperone Mediated Autophagy Signaling Pathway	1.63	0.0187	-1.155	EEF1A1,EIF4A1,HSP90AB1,HSP90B1,HSPA8,IDH2,MYC,PARK7,PSMA2,PSMB1,PSMB5,TPT1	C1
C1	romiplostim	Xenobiotic Metabolism Signaling	1.62	0.0241		AHR,CYP1B1,GSTO1,GSTP1,HSP90AB1,HSP90B1,RALA	C1
C1	romiplostim	Prostate Cancer Signaling	1.6	0.0351		GSTP1,HSP90AB1,HSP90B1,RALA	C1
C1	romiplostim	Ribonucleotide Reductase Signaling Pathway	1.6	0.0294	2.236	ACTB,CDK4,MYC,TIPARP,YBX1	C1
C1	romiplostim	Induction of Apoptosis by HIV1	1.6	0.0462		SLC25A3,SLC25A5,SLC25A6	C1
C1	romiplostim	CDK5 Signaling	1.59	0.0348	1	EGR1,GNAS,PPP1CC,RALA	C1
C1	romiplostim	Estrogen-mediated S-phase Entry	1.58	0.0769		CDK4,MYC	C1
C1	romiplostim	Aldosterone Signaling in Epithelial Cells	1.58	0.0291		AHCY,HSP90AB1,HSP90B1,HSPA8,HSPD1	C1
C1	romiplostim	Cell Cycle: G1/S Checkpoint Regulation	1.55	0.0441		CDK4,MYC,RPL5	C1
C1	romiplostim	NADH Repair	1.54	0.333		GAPDH	C1
C1	romiplostim	Ascorbate Recycling (Cytosolic)	1.54	0.333		GSTO1	C1
C1	romiplostim	D-glucuronate Degradation I	1.54	0.333		AKR1A1	C1
C1	romiplostim	Adenine and Adenosine Salvage I	1.54	0.333		APRT	C1
C1	romiplostim	Tyrosine Biosynthesis IV	1.54	0.333		PCBD1	C1
C1	romiplostim	Agrin Interactions at Neuromuscular Junction	1.53	0.0435		ACTB,ACTG1,RALA	C1
C1	romiplostim	Tight Junction Signaling	1.51	0.0279		ACTB,ACTG1,CDK4,MYL6,RHOA	C1
C1	romiplostim	Th1 Pathway	1.51	0.0328		HLA-DPA1,HLA-DPB1,HLA-DRA,HLA-DRB1	C1
C1	romiplostim	Glioma Invasiveness Signaling	1.47	0.0411		RALA,RHOA,TIMP1	C1
C1	romiplostim	ERK5 Signaling	1.45	0.0405		MYC,RALA,YWHAB	C1
C1	romiplostim	Caveolar-mediated Endocytosis Signaling	1.44	0.04		ACTB,ACTG1,CD48	C1
C1	romiplostim	Hypoxia Signaling in the Cardiovascular System	1.42	0.0395		HSP90AB1,HSP90B1,UBE2D3	C1
C1	romiplostim	Eumelanin Biosynthesis	1.42	0.25		MIF	C1
C1	romiplostim	Phenylalanine Degradation I (Aerobic)	1.42	0.25		PCBD1	C1
C1	romiplostim	fMLP Signaling in Neutrophils	1.41	0.0305	2	ARPC2,GNAS,GNG11,RALA	C1
C1	romiplostim	Xenobiotic Metabolism PXR Signaling Pathway	1.4	0.026	0.447	GSTO1,GSTP1,HSP90AB1,HSP90B1,PPP1CC	C1
C1	romiplostim	STAT3 Pathway	1.37	0.0296		MYC,PIM1,RALA,SOCS2	C1
C1	romiplostim	Role of PKR in Interferon Induction and Antiviral Response	1.36	0.0294	-2	HSP90AB1,HSP90B1,HSPA8,NPM1	C1
C1	romiplostim	Chemokine Signaling	1.35	0.037		CFL1,RALA,RHOA	C1
C1	romiplostim	Th2 Pathway	1.35	0.0292		HLA-DPA1,HLA-DPB1,HLA-DRA,HLA-DRB1	C1
C1	romiplostim	Circadian Rhythm Signaling	1.33	0.0224		CIRBP,GNAS,GNG11,HLF,MYC,RALA	C1
C1	romiplostim	Arsenate Detoxification I (Glutaredoxin)	1.32	0.2		GSTO1	C1
C1	romiplostim	Pentose Phosphate Pathway (Oxidative Branch)	1.32	0.2		PGLS	C1
C1	romiplostim	MSP-RON Signaling In Cancer Cells Pathway	1.32	0.0286	2	MYC,RALA,VIM,YWHAB	C1
C1	romiplostim	Glutathione-mediated Detoxification	1.3	0.0541		GSTO1,GSTP1	C1
C1	romiplostim	Insulin Secretion Signaling Pathway	1.3	0.0221	2.449	EIF1,EIF4A1,GNAS,SRP14,SRP72,SSR4	C1
C1	romiplostim	Complement System	1.3	0.0541		C1QBP,CFH	C1
C1	romiplostim	Xenobiotic Metabolism General Signaling Pathway	1.29	0.028	2	AHR,GSTO1,GSTP1,RALA	C1
C1	romiplostim	Opioid Signaling Pathway	1.25	0.0214	1.633	AP2S1,CLTA,GNAS,GNG11,MYC,RALA	C1
C1	romiplostim	Pyruvate Fermentation to Lactate	1.25	0.167		LDHB	C1
C1	romiplostim	Pentose Phosphate Pathway (Non-oxidative Branch)	1.25	0.167		TALDO1	C1
C1	romiplostim	Immunogenic Cell Death Signaling Pathway	1.24	0.0333		HSP90AB1,HSP90B1,HSPA8	C1
C1	romiplostim	Dilated Cardiomyopathy Signaling Pathway	1.23	0.0267		ACTB,ACTG1,GNAS,MYL6	C1
C1	romiplostim	Mechanisms of Viral Exit from Host Cells	1.22	0.0488		ACTB,ACTG1	C1
C1	romiplostim	Actin Nucleation by ARP-WASP Complex	1.21	0.0323		ARPC2,RALA,RHOA	C1
C1	romiplostim	Fcγ Receptor-mediated Phagocytosis in Macrophages and Monocytes	1.2	0.0319		ACTB,ACTG1,ARPC2	C1
C1	romiplostim	Prolactin Signaling	1.19	0.0316		MYC,RALA,SOCS2	C1
C1	romiplostim	Multiple Sclerosis Signaling Pathway	1.18	0.0225	2.236	HLA-DPA1,HLA-DPB1,HLA-DRA,HLA-DRB1,TIPARP	C1
C1	romiplostim	eNOS Signaling	1.18	0.0256		GNAS,HSP90AB1,HSP90B1,HSPA8	C1
C1	romiplostim	Death Receptor Signaling	1.17	0.0312		ACTB,ACTG1,TIPARP	C1
C1	romiplostim	BER (Base Excision Repair) Pathway	1.17	0.0455		APEX1,MPG	C1
C1	romiplostim	Salvage Pathways of Pyrimidine Ribonucleotides	1.16	0.0309		CDK4,NME2,PIM1	C1
C1	romiplostim	Thrombin Signaling	1.16	0.0222		GNAS,GNG11,MYL6,RALA,RHOA	C1
C1	romiplostim	Ephrin A Signaling	1.12	0.0426		CFL1,RHOA	C1
C1	romiplostim	Sumoylation Pathway	1.1	0.0291		RAN,RHOA,SUMO2	C1
C1	romiplostim	Apelin Muscle Signaling Pathway	1.1	0.0417		GNAS,GNG11	C1
C1	romiplostim	IGF-1 Signaling	1.08	0.0286		RALA,SOCS2,YWHAB	C1
C1	romiplostim	Melanoma Signaling	1.07	0.04		CDK4,RALA	C1
C1	romiplostim	Glioblastoma Multiforme Signaling	1.07	0.0234		CDK4,MYC,RALA,RHOA	C1
C1	romiplostim	Paxillin Signaling	1.06	0.028		ACTB,ACTG1,RALA	C1
C1	romiplostim	PPAR Signaling	1.06	0.028		HSP90AB1,HSP90B1,RALA	C1
C1	romiplostim	Th1 and Th2 Activation Pathway	1.06	0.0233		HLA-DPA1,HLA-DPB1,HLA-DRA,HLA-DRB1	C1
C1	romiplostim	Synaptogenesis Signaling Pathway	1.06	0.019	0.816	AP2S1,ARPC2,CFL1,HSPA8,RALA,RHOA	C1
C1	romiplostim	α-Adrenergic Signaling	1.05	0.0275		GNAS,GNG11,RALA	C1
C1	romiplostim	DNA Methylation and Transcriptional Repression Signaling	1.02	0.0268		CDK4,H4C3,MYC	C1
C1	romiplostim	Cardiac β-adrenergic Signaling	1.01	0.0222		APEX1,GNAS,GNG11,PPP1CC	C1
C1	romiplostim	Pulmonary Fibrosis Idiopathic Signaling Pathway	1.01	0.0184	2	ACTB,ACTG1,EGR1,RALA,RHOA,VIM	C1
C1	romiplostim	Sucrose Degradation V (Mammalian)	0.991	0.0909		TPI1	C1
C1	romiplostim	Purine Nucleotides De Novo Biosynthesis II	0.991	0.0909		IMPDH2	C1
C1	romiplostim	Bladder Cancer Signaling	0.987	0.0259		CDK4,MYC,RALA	C1
C1	romiplostim	Role of Tissue Factor in Cancer	0.987	0.0259		CFL1,EGR1,RALA	C1
C1	romiplostim	PAK Signaling	0.979	0.0256		CFL1,MYL6,RALA	C1
C1	romiplostim	Protein Kinase A Signaling	0.971	0.017	1.633	APEX1,GNAS,GNG11,MYL6,PPP1CC,RHOA,YWHAB	C1
C1	romiplostim	MSP-RON Signaling Pathway	0.963	0.0345		ACTB,ACTG1	C1
C1	romiplostim	Cancer Drug Resistance By Drug Efflux	0.963	0.0345		RALA,YBX1	C1
C1	romiplostim	Cardiac Hypertrophy Signaling	0.955	0.0192	2.236	GNAS,GNG11,MYL6,RALA,RHOA	C1
C1	romiplostim	Polyamine Regulation in Colon Cancer	0.951	0.0339		MYC,RHOA	C1
C1	romiplostim	Endometrial Cancer Signaling	0.939	0.0333		MYC,RALA	C1
C1	romiplostim	GADD45 Signaling	0.939	0.0333		CDK4,MYC	C1
C1	romiplostim	PCP (Planar Cell Polarity) Pathway	0.939	0.0333		PFN1,RHOA	C1
C1	romiplostim	GNRH Signaling	0.936	0.0209	2	EGR1,GNAS,GNG11,RALA	C1
C1	romiplostim	Xenobiotic Metabolism CAR Signaling Pathway	0.936	0.0209	2	GSTO1,GSTP1,HSP90AB1,HSP90B1	C1
C1	romiplostim	Regulation Of The Epithelial Mesenchymal Transition By Growth Factors Pathway	0.932	0.0208	1	EGR1,RALA,RHOA,VIM	C1
C1	romiplostim	Semaphorin Signaling in Neurons	0.928	0.0328		CFL1,RHOA	C1
C1	romiplostim	PPARα/RXRα Activation	0.914	0.0205	-1	GNAS,HSP90AB1,HSP90B1,RALA	C1
C1	romiplostim	Glioma Signaling	0.914	0.024		CDK4,IDH2,RALA	C1
C1	romiplostim	Thrombopoietin Signaling	0.903	0.0317		MYC,RALA	C1
C1	romiplostim	Colorectal Cancer Metastasis Signaling	0.903	0.0185	2.236	GNAS,GNG11,MYC,RALA,RHOA	C1
C1	romiplostim	Endocannabinoid Developing Neuron Pathway	0.9	0.0236		GNG11,RALA,RHOA	C1
C1	romiplostim	Natural Killer Cell Signaling	0.896	0.0202	1	CD48,CFL1,HSPA8,RALA	C1
C1	romiplostim	DNA Double-Strand Break Repair by Non-Homologous End Joining	0.893	0.0714		XRCC5	C1
C1	romiplostim	Urate Biosynthesis/Inosine 5'-phosphate Degradation	0.893	0.0714		IMPDH2	C1
C1	romiplostim	Pulmonary Healing Signaling Pathway	0.889	0.0201	2	CFL1,IDH2,MYC,RALA	C1
C1	romiplostim	G Beta Gamma Signaling	0.883	0.0233		GNAS,GNG11,RALA	C1
C1	romiplostim	ERB2-ERBB3 Signaling	0.883	0.0308		MYC,RALA	C1
C1	romiplostim	Pyridoxal 5'-phosphate Salvage Pathway	0.883	0.0308		CDK4,PIM1	C1
C1	romiplostim	PI3K/AKT Signaling	0.883	0.02	2	HSP90AB1,HSP90B1,RALA,YWHAB	C1
C1	romiplostim	Human Embryonic Stem Cell Pluripotency	0.879	0.0199	2	HSP90AB1,HSP90B1,MYC,RALA	C1
C1	romiplostim	GABA Receptor Signaling	0.863	0.0227		AP2S1,GNAS,GNG11	C1
C1	romiplostim	Mitotic Roles of Polo-Like Kinase	0.86	0.0299		HSP90AB1,HSP90B1	C1
C1	romiplostim	Gα12/13 Signaling	0.857	0.0226		MYL6,RALA,RHOA	C1
C1	romiplostim	P2Y Purigenic Receptor Signaling Pathway	0.857	0.0226		GNG11,MYC,RALA	C1
C1	romiplostim	Parkinson's Signaling	0.842	0.0625		PARK7	C1
C1	romiplostim	IL-8 Signaling	0.83	0.019	2	GNAS,GNG11,RALA,RHOA	C1
C1	romiplostim	Agranulocyte Adhesion and Diapedesis	0.83	0.019		ACTB,ACTG1,CD34,MYL6	C1
C1	romiplostim	GM-CSF Signaling	0.83	0.0286		PIM1,RALA	C1
C1	romiplostim	Reelin Signaling in Neurons	0.821	0.0217		ARPC2,CFL1,RHOA	C1
C1	romiplostim	RAN Signaling	0.815	0.0588		RAN	C1
C1	romiplostim	Gαi Signaling	0.81	0.0214		GNAS,GNG11,RALA	C1
C1	romiplostim	ERK/MAPK Signaling	0.804	0.0186		MYC,PPP1CC,RALA,YWHAB	C1
C1	romiplostim	Apelin Endothelial Signaling Pathway	0.801	0.0213		GNAS,GNG11,RALA	C1
C1	romiplostim	Macropinocytosis Signaling	0.775	0.0263		RALA,RHOA	C1
C1	romiplostim	Glutaryl-CoA Degradation	0.772	0.0526		PARK7	C1
C1	romiplostim	Purine Nucleotides Degradation II (Aerobic)	0.772	0.0526		IMPDH2	C1
C1	romiplostim	Antiproliferative Role of Somatostatin Receptor 2	0.764	0.026		GNG11,RALA	C1
C1	romiplostim	Endocannabinoid Cancer Inhibition Pathway	0.764	0.0204		MYC,RHOA,VIM	C1
C1	romiplostim	IL-7 Signaling Pathway	0.757	0.0256		IGHM,MYC	C1
C1	romiplostim	Thyroid Cancer Signaling	0.747	0.0253		MYC,RALA	C1
C1	romiplostim	Semaphorin Neuronal Repulsive Signaling Pathway	0.747	0.02		CFL1,MYL6,RHOA	C1
C1	romiplostim	Dopamine Receptor Signaling	0.74	0.025		PCBD1,PPP1CC	C1
C1	romiplostim	Endoplasmic Reticulum Stress Pathway	0.733	0.0476		HSP90B1	C1
C1	romiplostim	JAK/STAT Signaling	0.724	0.0244		RALA,SOCS2	C1
C1	romiplostim	Relaxin Signaling	0.719	0.0194		APEX1,GNAS,GNG11	C1
C1	romiplostim	Necroptosis Signaling Pathway	0.712	0.0192		SLC25A3,SLC25A5,SLC25A6	C1
C1	romiplostim	PEDF Signaling	0.708	0.0238		RALA,RHOA	C1
C1	romiplostim	CDC42 Signaling	0.703	0.0139	2	ARPC2,CFL1,HLA-DPA1,HLA-DPB1,HLA-DRA,HLA-DRB1,MYL6,RALA	C1
C1	romiplostim	Pyrimidine Deoxyribonucleotides De Novo Biosynthesis I	0.697	0.0435		NME2	C1
C1	romiplostim	Vitamin-C Transport	0.697	0.0435		GSTO1	C1
C1	romiplostim	HIPPO signaling	0.693	0.0233		PPP1CC,YWHAB	C1
C1	romiplostim	PDGF Signaling	0.684	0.023		MYC,RALA	C1
C1	romiplostim	Bupropion Degradation	0.666	0.04		CYP1B1	C1
C1	romiplostim	Regulation of Cellular Mechanics by Calpain Protease	0.664	0.0222		CDK4,RALA	C1
C1	romiplostim	Unfolded protein response	0.664	0.0222		HSP90B1,HSPA8	C1
C1	romiplostim	Role of Macrophages, Fibroblasts and Endothelial Cells in Rheumatoid Arthritis	0.656	0.0151		IGHM,MIF,MYC,RALA,RHOA	C1
C1	romiplostim	Breast Cancer Regulation by Stathmin1	0.656	0.0135	0.707	CDK4,GNG11,PPP1CC,RALA,RHOA,TUBA1B,TUBA1C,TUBB	C1
C1	romiplostim	Tryptophan Degradation III (Eukaryotic)	0.65	0.0385		PARK7	C1
C1	romiplostim	Methionine Degradation I (to Homocysteine)	0.65	0.0385		AHCY	C1
C1	romiplostim	Androgen Signaling	0.646	0.0178		GNAS,GNG11,POLR2J2/POLR2J3	C1
C1	romiplostim	Gαq Signaling	0.64	0.0176		GNAS,GNG11,RHOA	C1
C1	romiplostim	Non-Small Cell Lung Cancer Signaling	0.635	0.0213		CDK4,RALA	C1
C1	romiplostim	Tryptophan Degradation X (Mammalian, via Tryptamine)	0.635	0.037		AKR1A1	C1
C1	romiplostim	Small Cell Lung Cancer Signaling	0.622	0.0208		CDK4,MYC	C1
C1	romiplostim	IL-1 Signaling	0.622	0.0208		GNAS,GNG11	C1
C1	romiplostim	Cysteine Biosynthesis III (mammalia)	0.622	0.0357		AHCY	C1
C1	romiplostim	CTLA4 Signaling in Cytotoxic T Lymphocytes	0.62	0.0132	-0.707	AHR,AP2S1,CLTA,HLA-DPA1,HLA-DPB1,HLA-DRA,HLA-DRB1,RALA	C1
C1	romiplostim	Melanocyte Development and Pigmentation Signaling	0.609	0.0204		GNAS,RALA	C1
C1	romiplostim	Glutathione Redox Reactions I	0.609	0.0345		GSTP1	C1
C1	romiplostim	UVA-Induced MAPK Signaling	0.609	0.0204		RALA,TIPARP	C1
C1	romiplostim	Role of p14/p19ARF in Tumor Suppression	0.595	0.0333		NPM1	C1
C1	romiplostim	Mouse Embryonic Stem Cell Pluripotency	0.572	0.0192		MYC,RALA	C1
C1	romiplostim	Methylglyoxal Degradation III	0.572	0.0312		AKR1A1	C1
C1	romiplostim	NER (Nucleotide Excision Repair, Enhanced Pathway)	0.572	0.0192		H4C3,POLR2J2/POLR2J3	C1
C1	romiplostim	IL-17 Signaling	0.564	0.016		HSP90AB1,HSP90B1,RALA	C1
C1	romiplostim	Molecular Mechanisms of Cancer	0.564	0.0133		CDK4,GNAS,GNG11,MYC,RALA,RHOA	C1
C1	romiplostim	Cardiac Hypertrophy Signaling (Enhanced)	0.561	0.0129	2.646	APEX1,GNAS,GNG11,MYC,RALA,RHOA,RPS6	C1
C1	romiplostim	NOD1/2 Signaling Pathway	0.556	0.0159		HSP90AB1,HSP90B1,HSPA8	C1
C1	romiplostim	IL-9 Signaling	0.539	0.0286		SOCS2	C1
C1	romiplostim	Ethanol Degradation II	0.539	0.0286		AKR1A1	C1
C1	romiplostim	Nucleotide Excision Repair Pathway	0.539	0.0286		POLR2J2/POLR2J3	C1
C1	romiplostim	Endothelin-1 Signaling	0.536	0.0155		GNAS,MYC,RALA	C1
C1	romiplostim	Pathogen Induced Cytokine Storm Signaling Pathway	0.535	0.0135	2.236	HLA-DPA1,HLA-DPB1,HLA-DRA,HLA-DRB1,MYC	C1
C1	romiplostim	Oxytocin Signaling Pathway	0.533	0.0142	2	GNG11,MYL6,RALA,RHOA	C1
C1	romiplostim	Regulation of the Epithelial-Mesenchymal Transition Pathway	0.532	0.0154		EGR1,RALA,RHOA	C1
C1	romiplostim	MIF-mediated Glucocorticoid Regulation	0.529	0.0278		MIF	C1
C1	romiplostim	Interferon Signaling	0.529	0.0278		IFITM2	C1
C1	romiplostim	Noradrenaline and Adrenaline Degradation	0.519	0.027		AKR1A1	C1
C1	romiplostim	Adrenomedullin signaling pathway	0.517	0.0151		CFH,GNAS,RALA	C1
C1	romiplostim	Cell Cycle Regulation by BTG Family Proteins	0.509	0.0263		CDK4	C1
C1	romiplostim	Pyrimidine Ribonucleotides Interconversion	0.509	0.0263		NME2	C1
C1	romiplostim	Inhibition of Matrix Metalloproteases	0.499	0.0256		TIMP1	C1
C1	romiplostim	GPCR-Mediated Nutrient Sensing in Enteroendocrine Cells	0.498	0.0169		GNAS,GNG11	C1
C1	romiplostim	RAR Activation	0.495	0.0146		ACTB,PSMC5,RPL7A	C1
C1	romiplostim	Cholecystokinin/Gastrin-mediated Signaling	0.493	0.0168		RALA,RHOA	C1
C1	romiplostim	NGF Signaling	0.488	0.0167		RALA,RHOA	C1
C1	romiplostim	Nitric Oxide Signaling in the Cardiovascular System	0.488	0.0167		HSP90AB1,HSP90B1	C1
C1	romiplostim	Pyrimidine Ribonucleotides De Novo Biosynthesis	0.481	0.0244		NME2	C1
C1	romiplostim	Superpathway of Methionine Degradation	0.481	0.0244		AHCY	C1
C1	romiplostim	S100 Family Signaling Pathway	0.475	0.0117	2.333	ATP5F1A,ATP5F1B,ATP5F1C,ATP5F1D,IGHM,NCL,RHOA,S100A11,S100A4	C1
C1	romiplostim	Oncostatin M Signaling	0.465	0.0233		RALA	C1
C1	romiplostim	Acetone Degradation I (to Methylglyoxal)	0.465	0.0233		CYP1B1	C1
C1	romiplostim	Pancreatic Adenocarcinoma Signaling	0.461	0.0159		CDK4,RALA	C1
C1	romiplostim	Gαs Signaling	0.461	0.0159		GNAS,GNG11	C1
C1	romiplostim	MIF Regulation of Innate Immunity	0.457	0.0227		MIF	C1
C1	romiplostim	Estrogen Biosynthesis	0.45	0.0222		CYP1B1	C1
C1	romiplostim	Serotonin Receptor Signaling	0.45	0.0222		PCBD1	C1
C1	romiplostim	tRNA Splicing	0.441	0.0217		APEX1	C1
C1	romiplostim	Synaptic Long Term Potentiation	0.435	0.0152		PPP1CC,RALA	C1
C1	romiplostim	Ferroptosis Signaling Pathway	0.435	0.0152		PEBP1,RALA	C1
C1	romiplostim	iNOS Signaling	0.434	0.0213		HMGA1	C1
C1	romiplostim	Neuroinflammation Signaling Pathway	0.432	0.0126		HLA-DPA1,HLA-DPB1,HLA-DRA,HLA-DRB1	C1
C1	romiplostim	Role of NFAT in Cardiac Hypertrophy	0.431	0.0134		GNAS,GNG11,RALA	C1
C1	romiplostim	Type I Diabetes Mellitus Signaling	0.428	0.0118		HLA-DPA1,HLA-DPB1,HLA-DRA,HLA-DRB1,HSPD1,SOCS2	C1
C1	romiplostim	PFKFB4 Signaling Pathway	0.427	0.0208		GNAS	C1
C1	romiplostim	Spliceosomal Cycle	0.42	0.0204		HSPA8	C1
C1	romiplostim	SNARE Signaling Pathway	0.419	0.0147		HSPA8,MYL6	C1
C1	romiplostim	MYC Mediated Apoptosis Signaling	0.413	0.02		MYC	C1
C1	romiplostim	Assembly of RNA Polymerase II Complex	0.413	0.02		POLR2J2/POLR2J3	C1
C1	romiplostim	Cell Cycle: G2/M DNA Damage Checkpoint Regulation	0.413	0.02		YWHAB	C1
C1	romiplostim	FAT10 Cancer Signaling Pathway	0.413	0.02		EEF1A1	C1
C1	romiplostim	White Adipose Tissue Browning Pathway	0.411	0.0145		GNAS,LDHB	C1
C1	romiplostim	UVC-Induced MAPK Signaling	0.407	0.0196		RALA	C1
C1	romiplostim	Hepatic Fibrosis Signaling Pathway	0.407	0.0118	2.236	MYC,MYL6,RALA,RHOA,TIMP1	C1
C1	romiplostim	Insulin Receptor Signaling	0.403	0.0143		PPP1CC,RALA	C1
C1	romiplostim	Transcriptional Regulatory Network in Embryonic Stem Cells	0.387	0.0185		H4C3	C1
C1	romiplostim	AMPK Signaling	0.379	0.0124		ACTB,GNAS,GNG11	C1
C1	romiplostim	Cell Cycle Control of Chromosomal Replication	0.376	0.0179		CDK4	C1
C1	romiplostim	CNTF Signaling	0.37	0.0175		RALA	C1
C1	romiplostim	Nicotine Degradation III	0.365	0.0172		CYP1B1	C1
C1	romiplostim	Factors Promoting Cardiogenesis in Vertebrates	0.359	0.0131		MYC,RHOA	C1
C1	romiplostim	Primary Immunodeficiency Signaling	0.359	0.0169		IGHM	C1
C1	romiplostim	Type II Diabetes Mellitus Signaling	0.359	0.0131		PKM,SOCS2	C1
C1	romiplostim	Retinoic acid Mediated Apoptosis Signaling	0.354	0.0167		TIPARP	C1
C1	romiplostim	Role of JAK2 in Hormone-like Cytokine Signaling	0.343	0.0161		SOCS2	C1
C1	romiplostim	Melatonin Degradation I	0.343	0.0161		CYP1B1	C1
C1	romiplostim	IL-2 Signaling	0.343	0.0161		RALA	C1
C1	romiplostim	Ovarian Cancer Signaling	0.342	0.0127		CDK4,RALA	C1
C1	romiplostim	Autoimmune Thyroid Disease Signaling	0.339	0.0109		HLA-DPA1,HLA-DPB1,HLA-DRA,HLA-DRB1,IGHM	C1
C1	romiplostim	Activation of IRF by Cytosolic Pattern Recognition Receptors	0.328	0.0154		PPIB	C1
C1	romiplostim	HOTAIR Regulatory Pathway	0.327	0.0123		MYC,VIM	C1
C1	romiplostim	Nicotine Degradation II	0.323	0.0152		CYP1B1	C1
C1	romiplostim	Glutamate Receptor Signaling	0.323	0.0152		GNG11	C1
C1	romiplostim	Superpathway of Melatonin Degradation	0.319	0.0149		CYP1B1	C1
C1	romiplostim	HMGB1 Signaling	0.316	0.012		RALA,RHOA	C1
C1	romiplostim	ERBB4 Signaling	0.314	0.0147		RALA	C1
C1	romiplostim	Role of JAK1 and JAK3 in γc Cytokine Signaling	0.31	0.0145		RALA	C1
C1	romiplostim	SPINK1 General Cancer Pathway	0.31	0.0145		RALA	C1
C1	romiplostim	Growth Hormone Signaling	0.301	0.0141		SOCS2	C1
C1	romiplostim	Serotonin Degradation	0.301	0.0141		AKR1A1	C1
C1	romiplostim	WNT/β-catenin Signaling	0.297	0.0115		MYC,SOX4	C1
C1	romiplostim	Allograft Rejection Signaling	0.291	0.0103		HLA-DPA1,HLA-DPB1,HLA-DRA,HLA-DRB1,IGHM	C1
C1	romiplostim	B Cell Development	0.287	0.0102		HLA-DPA1,HLA-DPB1,HLA-DRA,HLA-DRB1,IGHM	C1
C1	romiplostim	GPCR-Mediated Integration of Enteroendocrine Signaling Exemplified by an L Cell	0.285	0.0133		GNAS	C1
C1	romiplostim	Tumor Microenvironment Pathway	0.284	0.0112		MYC,RALA	C1
C1	romiplostim	Angiopoietin Signaling	0.281	0.0132		RALA	C1
C1	romiplostim	GDNF Family Ligand-Receptor Interactions	0.281	0.0132		RALA	C1
C1	romiplostim	VDR/RXR Activation	0.273	0.0128		PSMC5	C1
C1	romiplostim	NF-κB Activation by Viruses	0.273	0.0128		RALA	C1
C1	romiplostim	Neurotrophin/TRK Signaling	0.273	0.0128		RALA	C1
C1	romiplostim	Acute Phase Response Signaling	0.269	0.0108		RALA,SOCS2	C1
C1	romiplostim	IL-3 Signaling	0.269	0.0127		RALA	C1
C1	romiplostim	Maturity Onset Diabetes of Young (MODY) Signaling	0.269	0.0127		GAPDH	C1
C1	romiplostim	Renal Cell Carcinoma Signaling	0.269	0.0127		RALA	C1
C1	romiplostim	Dopamine-DARPP32 Feedback in cAMP Signaling	0.267	0.0108		GNAS,PPP1CC	C1
C1	romiplostim	Role of BRCA1 in DNA Damage Response	0.266	0.0125		ACTB	C1
C1	romiplostim	Estrogen-Dependent Breast Cancer Signaling	0.262	0.0123		RALA	C1
C1	romiplostim	FLT3 Signaling in Hematopoietic Progenitor Cells	0.259	0.0122		RALA	C1
C1	romiplostim	Production of Nitric Oxide and Reactive Oxygen Species in Macrophages	0.256	0.0105		PPP1CC,RHOA	C1
C1	romiplostim	TR/RXR Activation	0.252	0.0119		ENO1	C1
C1	romiplostim	Role of MAPK Signaling in the Pathogenesis of Influenza	0.252	0.0119		RALA	C1
C1	romiplostim	VEGF Family Ligand-Receptor Interactions	0.252	0.0119		RALA	C1
C1	romiplostim	Hepatic Fibrosis / Hepatic Stellate Cell Activation	0.249	0.0103		MYL6,TIMP1	C1
C1	romiplostim	LPS-stimulated MAPK Signaling	0.249	0.0118		RALA	C1
C1	romiplostim	Cyclins and Cell Cycle Regulation	0.249	0.0118		CDK4	C1
C1	romiplostim	Regulation Of The Epithelial Mesenchymal Transition In Development Pathway	0.243	0.0115		S100A4	C1
C1	romiplostim	Synaptic Long Term Depression	0.24	0.0101		GNAS,RALA	C1
C1	romiplostim	Oxytocin In Brain Signaling Pathway	0.239	0.0101		GNG11,RALA	C1
C1	romiplostim	Ceramide Signaling	0.23	0.011		RALA	C1
C1	romiplostim	BMP signaling pathway	0.23	0.011		RALA	C1
C1	romiplostim	Apelin Adipocyte Signaling Pathway	0.227	0.0109		GSTP1	C1
C1	romiplostim	Pyroptosis Signaling Pathway	0.224	0.0108		RHOA	C1
C1	romiplostim	ERBB Signaling	0.224	0.0108		RALA	C1
C1	romiplostim	TGF-β Signaling	0.215	0.0104		RALA	C1
C1	romiplostim	p53 Signaling	0.21	0.0102		CDK4	C1
C1	romiplostim	Apelin Cardiomyocyte Signaling Pathway	0.208	0.0101		MYL6	C1
C1	romiplostim	ATM Signaling	0.205	0.01		PPP1CC	C1
C1	romiplostim	Neurovascular Coupling Signaling Pathway	0	0.00431		RHOA	C1
C1	romiplostim	Wound Healing Signaling Pathway	0	0.00794		RALA,VIM	C1
C1	romiplostim	CLEAR Signaling Pathway	0	0.00702		RALA,YWHAB	C1
C1	romiplostim	IL-13 Signaling Pathway	0	0.00862		RHOA	C1
C1	romiplostim	Role Of Chondrocytes In Rheumatoid Arthritis Signaling Pathway	0	0.00709		EGR1	C1
C1	romiplostim	Role Of Osteoclasts In Rheumatoid Arthritis Signaling Pathway	0	0.00647		RALA,RHOA	C1
C1	romiplostim	Amyotrophic Lateral Sclerosis Signaling	0	0.00862		SSR4	C1
C1	romiplostim	Fc Epsilon RI Signaling	0	0.00847		RALA	C1
C1	romiplostim	IL-33 Signaling Pathway	0	0.00538		ICAM3	C1
C1	romiplostim	Myelination Signaling Pathway	0	0.00612		RALA,RHOA	C1
C1	romiplostim	LPS/IL-1 Mediated Inhibition of RXR Function	0	0.00787		GSTO1,GSTP1	C1
C1	romiplostim	Erythropoietin Signaling Pathway	0	0.00565		RALA	C1
C1	romiplostim	IL-12 Signaling and Production in Macrophages	0	0.00847		IGHM,XRCC5	C1
C1	romiplostim	Role of NFAT in Regulation of the Immune Response	0	0.00771	2	GNAS,GNG11,HLA-DPA1,HLA-DPB1,HLA-DRA,HLA-DRB1,IGHM,RALA	C1
C1	romiplostim	FcγRIIB Signaling in B Lymphocytes	0	0.00375		IGHM,RALA	C1
C1	romiplostim	CCR5 Signaling in Macrophages	0	0.00401		GNAS,GNG11	C1
C1	romiplostim	Calcium-induced T Lymphocyte Apoptosis	0	0.0087		HLA-DPA1,HLA-DPB1,HLA-DRA,HLA-DRB1	C1
C1	romiplostim	T Helper Cell Differentiation	0	0.00849		HLA-DPA1,HLA-DPB1,HLA-DRA,HLA-DRB1	C1
C1	romiplostim	CD28 Signaling in T Helper Cells	0	0.00967		ARPC2,HLA-DPA1,HLA-DPB1,HLA-DRA,HLA-DRB1	C1
C1	romiplostim	IL-15 Signaling	0	0.00568		IGHM,MYC,RALA	C1
C1	romiplostim	Dendritic Cell Maturation	0	0.00839	2	HLA-DPA1,HLA-DPB1,HLA-DRA,HLA-DRB1,IGHM	C1
C1	romiplostim	Renin-Angiotensin Signaling	0	0.00826		RALA	C1
C1	romiplostim	ICOS-ICOSL Signaling in T Helper Cells	0	0.00789		HLA-DPA1,HLA-DPB1,HLA-DRA,HLA-DRB1	C1
C1	romiplostim	Lipid Antigen Presentation by CD1	0	0.00241		AP2S1	C1
C1	romiplostim	Corticotropin Releasing Hormone Signaling	0	0.00658		GNAS	C1
C1	romiplostim	HGF Signaling	0	0.00758		RALA	C1
C1	romiplostim	Role of NANOG in Mammalian Embryonic Stem Cell Pluripotency	0	0.00806		RALA	C1
C1	romiplostim	CREB Signaling in Neurons	0	0.00659		GNAS,GNG11,POLR2J2/POLR2J3,RALA	C1
C1	romiplostim	Graft-versus-Host Disease Signaling	0	0.00897		HLA-DPA1,HLA-DPB1,HLA-DRA,HLA-DRB1	C1
C1	romiplostim	p70S6K Signaling	0	0.00688		IGHM,RALA,RPS6,YWHAB	C1
C1	romiplostim	G Protein Signaling Mediated by Tubby	0	0.00641		GNAS,GNG11,MYC	C1
C1	romiplostim	Communication between Innate and Adaptive Immune Cells	0	0.00322		HLA-DRA,HLA-DRB1,IGHM	C1
C1	romiplostim	Sphingosine-1-phosphate Signaling	0	0.00833		RHOA	C1
C1	romiplostim	Systemic Lupus Erythematosus Signaling	0	0.00562		HNRNPA2B1,HNRNPC,IGHM,RALA,SNRPA,SNRPB	C1
C1	romiplostim	FAK Signaling	0	0.0048	0.447	ARPC2,MYC,RALA,RHOA,SOCS2	C1
C1	romiplostim	Phospholipase C Signaling	0	0.00624	2	GNAS,GNG11,IGHM,MYL6,PEBP1,RALA,RHOA	C1
C1	romiplostim	Altered T Cell and B Cell Signaling in Rheumatoid Arthritis	0	0.00532		HLA-DPA1,HLA-DPB1,HLA-DRA,HLA-DRB1,IGHM	C1
C1	romiplostim	Regulation of IL-2 Expression in Activated and Anergic T Lymphocytes	0	0.00433		PABPC4,RALA	C1
C1	romiplostim	NUR77 Signaling in T Lymphocytes	0	0.0078		HLA-DPA1,HLA-DPB1,HLA-DRA,HLA-DRB1	C1
C1	romiplostim	PKCθ Signaling in T Lymphocytes	0	0.00896		HLA-DPA1,HLA-DPB1,HLA-DRA,HLA-DRB1,RALA	C1
C1	romiplostim	Antiproliferative Role of TOB in T Cell Signaling	0	0.00235		PABPC4	C1
C1	romiplostim	OX40 Signaling Pathway	0	0.00837		HLA-DPA1,HLA-DPB1,HLA-DRA,HLA-DRB1	C1
C1	romiplostim	PI3K Signaling in B Lymphocytes	0	0.00338		IGHM,RALA	C1
C1	romiplostim	Hematopoiesis from Pluripotent Stem Cells	0	0.00225		IGHM	C1
C1	romiplostim	D-myo-inositol-5-phosphate Metabolism	0	0.00513		PPP1CC	C1
C1	romiplostim	D-myo-inositol (1,4,5,6)-Tetrakisphosphate Biosynthesis	0	0.00559		PPP1CC	C1
C1	romiplostim	Superpathway of Inositol Phosphate Compounds	0	0.00427		PPP1CC	C1
C1	romiplostim	D-myo-inositol (3,4,5,6)-tetrakisphosphate Biosynthesis	0	0.00559		PPP1CC	C1
C1	romiplostim	3-phosphoinositide Degradation	0	0.00524		PPP1CC	C1
C1	romiplostim	3-phosphoinositide Biosynthesis	0	0.00488		PPP1CC	C1
C1	romiplostim	Antioxidant Action of Vitamin C	0	0.00877		GSTO1	C1
C1	romiplostim	Sperm Motility	0	0.00778		GNAS,GNG11	C1
C1	romiplostim	TEC Kinase Signaling	0	0.00865	2	ACTB,ACTG1,GNAS,GNG11,RHOA	C1
C1	romiplostim	SAPK/JNK Signaling	0	0.00398		GNG11,RALA	C1
C1	romiplostim	PTEN Signaling	0	0.00662		RALA	C1
C1	romiplostim	IL-4 Signaling	0	0.00867	2.236	HLA-DPA1,HLA-DPB1,HLA-DRA,HLA-DRB1,RALA	C1
C1	romiplostim	B Cell Receptor Signaling	0	0.0063		CFL1,EGR1,IGHM,RALA	C1
C1	romiplostim	cAMP-mediated signaling	0	0.00847		APEX1,GNAS	C1
C1	romiplostim	p38 MAPK Signaling	0	0.00833		MYC	C1
C1	romiplostim	Apoptosis Signaling	0	0.00962		RALA	C1
C1	romiplostim	NF-κB Signaling	0	0.00175		RALA	C1
C1	romiplostim	T Cell Receptor Signaling	0	0.00812	2.236	HLA-DPA1,HLA-DPB1,HLA-DRA,HLA-DRB1,RALA	C1
C1	romiplostim	G-Protein Coupled Receptor Signaling	0	0.00711	1.342	APEX1,GNAS,GNG11,MYL6,RALA	C1
C1	romiplostim	IL-6 Signaling	0	0.00775		RALA	C1
C1	romiplostim	Phagosome Formation	0	0.00863	1.633	ARPC2,CFL1,IGHM,MYL6,RALA,RHOA	C1
C1	romiplostim	Autophagy	0	0.00926		MYC,RALA	C1
C1	romiplostim	Iron homeostasis signaling pathway	0	0.00725		SLC40A1	C1
C1	romiplostim	Th17 Activation Pathway	0	0.0062		AHR,HSP90AB1,HSP90B1	C1
C1	romiplostim	Endocannabinoid Neuronal Synapse Pathway	0	0.00671		GNG11	C1
C1	romiplostim	T Cell Exhaustion Signaling Pathway	0	0.00882		HLA-DPA1,HLA-DPB1,HLA-DRA,HLA-DRB1,RALA	C1
C1	romiplostim	Systemic Lupus Erythematosus In T Cell Signaling Pathway	0	0.00933	1.633	HLA-DPA1,HLA-DPB1,HLA-DRA,HLA-DRB1,RALA,RHOA	C1
C1	romiplostim	Systemic Lupus Erythematosus In B Cell Signaling Pathway	0	0.00414		IGHM,MYC,RALA	C1
C1	romiplostim	Senescence Pathway	0	0.00669		CDK4,RALA	C1
C1	romiplostim	Kinetochore Metaphase Signaling Pathway	0	0.00901		PPP1CC	C1
C1	romiplostim	Calcium Signaling	0	0.00455		MYL6	C1
C1	romiplostim	Role of MAPK Signaling in Promoting the Pathogenesis of Influenza	0	0.00877		RALA	C1
C1	eltrombopag (1 µg/mL)	EIF2 Signaling	8.26	0.0264	-2	MYC,RPL34,RPL38,RPL39,RPS27,RPS29	C1
C1	eltrombopag (1 µg/mL)	STAT3 Pathway	4.01	0.0222		MYC,PIM1,SOCS2	C1
C1	eltrombopag (1 µg/mL)	Acute Myeloid Leukemia Signaling	2.77	0.022		MYC,PIM1	C1
C1	eltrombopag (1 µg/mL)	Prolactin Signaling	2.73	0.0211		MYC,SOCS2	C1
C1	eltrombopag (1 µg/mL)	Aryl Hydrocarbon Receptor Signaling	2.29	0.0126		CYP1B1,MYC	C1
C1	eltrombopag (1 µg/mL)	WNT/β-catenin Signaling	2.22	0.0115		MYC,SOX4	C1
C1	eltrombopag (1 µg/mL)	Regulation of eIF4 and p70S6K Signaling	2.18	0.011		RPS27,RPS29	C1
C1	eltrombopag (1 µg/mL)	Coronavirus Pathogenesis Pathway	2.08	0.0098		RPS27,RPS29	C1
C1	eltrombopag (1 µg/mL)	mTOR Signaling	2.04	0.00935		RPS27,RPS29	C1
C1	eltrombopag (1 µg/mL)	Bupropion Degradation	1.77	0.04		CYP1B1	C1
C1	eltrombopag (1 µg/mL)	Estrogen-mediated S-phase Entry	1.76	0.0385		MYC	C1
C1	eltrombopag (1 µg/mL)	IL-9 Signaling	1.63	0.0286		SOCS2	C1
C1	eltrombopag (1 µg/mL)	Acetone Degradation I (to Methylglyoxal)	1.54	0.0233		CYP1B1	C1
C1	eltrombopag (1 µg/mL)	Estrogen Biosynthesis	1.52	0.0222		CYP1B1	C1
C1	eltrombopag (1 µg/mL)	Estrogen Receptor Signaling	1.51	0.00489		MDK,MYC	C1
C1	eltrombopag (1 µg/mL)	MYC Mediated Apoptosis Signaling	1.48	0.02		MYC	C1
C1	eltrombopag (1 µg/mL)	CSDE1 Signaling Pathway	1.43	0.0179		MYC	C1
C1	eltrombopag (1 µg/mL)	Nicotine Degradation III	1.41	0.0172		CYP1B1	C1
C1	eltrombopag (1 µg/mL)	Polyamine Regulation in Colon Cancer	1.41	0.0169		MYC	C1
C1	eltrombopag (1 µg/mL)	Endometrial Cancer Signaling	1.4	0.0167		MYC	C1
C1	eltrombopag (1 µg/mL)	GADD45 Signaling	1.4	0.0167		MYC	C1
C1	eltrombopag (1 µg/mL)	Role of JAK2 in Hormone-like Cytokine Signaling	1.39	0.0161		SOCS2	C1
C1	eltrombopag (1 µg/mL)	Melatonin Degradation I	1.39	0.0161		CYP1B1	C1
C1	eltrombopag (1 µg/mL)	Thrombopoietin Signaling	1.38	0.0159		MYC	C1
C1	eltrombopag (1 µg/mL)	Induction of Apoptosis by HIV1	1.36	0.0154		SLC25A3	C1
C1	eltrombopag (1 µg/mL)	ERB2-ERBB3 Signaling	1.36	0.0154		MYC	C1
C1	eltrombopag (1 µg/mL)	Pyridoxal 5'-phosphate Salvage Pathway	1.36	0.0154		PIM1	C1
C1	eltrombopag (1 µg/mL)	Nicotine Degradation II	1.36	0.0152		CYP1B1	C1
C1	eltrombopag (1 µg/mL)	Superpathway of Melatonin Degradation	1.35	0.0149		CYP1B1	C1
C1	eltrombopag (1 µg/mL)	Cell Cycle: G1/S Checkpoint Regulation	1.35	0.0147		MYC	C1
C1	eltrombopag (1 µg/mL)	Type I Diabetes Mellitus Signaling	1.34	0.00393		HSPD1,SOCS2	C1
C1	eltrombopag (1 µg/mL)	GM-CSF Signaling	1.33	0.0143		PIM1	C1
C1	eltrombopag (1 µg/mL)	Growth Hormone Signaling	1.33	0.0141		SOCS2	C1
C1	eltrombopag (1 µg/mL)	ERK5 Signaling	1.31	0.0135		MYC	C1
C1	eltrombopag (1 µg/mL)	IL-7 Signaling Pathway	1.29	0.0128		MYC	C1
C1	eltrombopag (1 µg/mL)	Thyroid Cancer Signaling	1.28	0.0127		MYC	C1
C1	eltrombopag (1 µg/mL)	Role of JAK family kinases in IL-6-type Cytokine Signaling	1.28	0.0127		MYC	C1
C1	eltrombopag (1 µg/mL)	JAK/STAT Signaling	1.27	0.0122		SOCS2	C1
C1	eltrombopag (1 µg/mL)	BAG2 Signaling Pathway	1.26	0.0119		MYC	C1
C1	eltrombopag (1 µg/mL)	PDGF Signaling	1.24	0.0115		MYC	C1
C1	eltrombopag (1 µg/mL)	Xenobiotic Metabolism AHR Signaling Pathway	1.24	0.0115		CYP1B1	C1
C1	eltrombopag (1 µg/mL)	Small Cell Lung Cancer Signaling	1.2	0.0104		MYC	C1
C1	eltrombopag (1 µg/mL)	Salvage Pathways of Pyrimidine Ribonucleotides	1.2	0.0103		PIM1	C1
C1	eltrombopag (1 µg/mL)	Mouse Embryonic Stem Cell Pluripotency	1.17	0.00962		MYC	C1
C1	eltrombopag (1 µg/mL)	IGF-1 Signaling	1.16	0.00952		SOCS2	C1
C1	eltrombopag (1 µg/mL)	Telomerase Signaling	1.15	0.00926		MYC	C1
C1	eltrombopag (1 µg/mL)	DNA Methylation and Transcriptional Repression Signaling	1.13	0.00893		MYC	C1
C1	eltrombopag (1 µg/mL)	Bladder Cancer Signaling	1.12	0.00862		MYC	C1
C1	eltrombopag (1 µg/mL)	Neuregulin Signaling	1.12	0.00855		MYC	C1
C1	eltrombopag (1 µg/mL)	p38 MAPK Signaling	1.11	0.00833		MYC	C1
C1	eltrombopag (1 µg/mL)	P2Y Purigenic Receptor Signaling Pathway	1.06	0.00752		MYC	C1
C1	eltrombopag (1 µg/mL)	MSP-RON Signaling In Cancer Cells Pathway	1.04	0.00714		MYC	C1
C1	eltrombopag (1 µg/mL)	Endocannabinoid Cancer Inhibition Pathway	1.02	0.0068		MYC	C1
C1	eltrombopag (1 µg/mL)	NAD Signaling Pathway	1.01	0.00662		HSPD1	C1
C1	eltrombopag (1 µg/mL)	Factors Promoting Cardiogenesis in Vertebrates	1	0.00654		MYC	C1
C1	eltrombopag (1 µg/mL)	Type II Diabetes Mellitus Signaling	1	0.00654		SOCS2	C1
C1	eltrombopag (1 µg/mL)	Necroptosis Signaling Pathway	0.996	0.00641		SLC25A3	C1
C1	eltrombopag (1 µg/mL)	HOTAIR Regulatory Pathway	0.979	0.00613		MYC	C1
C1	eltrombopag (1 µg/mL)	Ribonucleotide Reductase Signaling Pathway	0.963	0.00588		MYC	C1
C1	eltrombopag (1 µg/mL)	Aldosterone Signaling in Epithelial Cells	0.959	0.00581		HSPD1	C1
C1	eltrombopag (1 µg/mL)	Glioblastoma Multiforme Signaling	0.959	0.00585		MYC	C1
C1	eltrombopag (1 µg/mL)	Tumor Microenvironment Pathway	0.939	0.00559		MYC	C1
C1	eltrombopag (1 µg/mL)	Acute Phase Response Signaling	0.928	0.00541		SOCS2	C1
C1	eltrombopag (1 µg/mL)	MicroRNA Biogenesis Signaling Pathway	0.921	0.00535		MYC	C1
C1	eltrombopag (1 µg/mL)	Endothelin-1 Signaling	0.907	0.00515		MYC	C1
C1	eltrombopag (1 µg/mL)	Pulmonary Healing Signaling Pathway	0.896	0.00503		MYC	C1
C1	eltrombopag (1 µg/mL)	ID1 Signaling Pathway	0.893	0.00498		MYC	C1
C1	eltrombopag (1 µg/mL)	Human Embryonic Stem Cell Pluripotency	0.893	0.00498		MYC	C1
C1	eltrombopag (1 µg/mL)	ILK Signaling	0.893	0.00498		MYC	C1
C1	eltrombopag (1 µg/mL)	Macrophage Alternative Activation Signaling Pathway	0.889	0.00495		MYC	C1
C1	eltrombopag (1 µg/mL)	ERK/MAPK Signaling	0.866	0.00465		MYC	C1
C1	eltrombopag (1 µg/mL)	Autophagy	0.863	0.00463		MYC	C1
C1	eltrombopag (1 µg/mL)	HER-2 Signaling in Breast Cancer	0.845	0.00441		MYC	C1
C1	eltrombopag (1 µg/mL)	FAK Signaling	0.81	0.00192		MYC,SOCS2	C1
C1	eltrombopag (1 µg/mL)	Circadian Rhythm Signaling	0.777	0.00373		MYC	C1
C1	eltrombopag (1 µg/mL)	Colorectal Cancer Metastasis Signaling	0.772	0.00369		MYC	C1
C1	eltrombopag (1 µg/mL)	Protein Ubiquitination Pathway	0.77	0.00366		HSPD1	C1
C1	eltrombopag (1 µg/mL)	Chronic Myeloid Leukemia Signaling	0.762	0.0036		MYC	C1
C1	eltrombopag (1 µg/mL)	Opioid Signaling Pathway	0.759	0.00357		MYC	C1
C1	eltrombopag (1 µg/mL)	Xenobiotic Metabolism Signaling	0.745	0.00344		CYP1B1	C1
C1	eltrombopag (1 µg/mL)	Sirtuin Signaling Pathway	0.742	0.00341		MYC	C1
C1	eltrombopag (1 µg/mL)	Role of Macrophages, Fibroblasts and Endothelial Cells in Rheumatoid Arthritis	0.693	0.00301		MYC	C1
C1	eltrombopag (1 µg/mL)	Pathogen Induced Cytokine Storm Signaling Pathway	0.65	0.0027		MYC	C1
C1	eltrombopag (1 µg/mL)	Hepatic Fibrosis Signaling Pathway	0.6	0.00236		MYC	C1
C1	eltrombopag (1 µg/mL)	Molecular Mechanisms of Cancer	0.577	0.00222		MYC	C1
C1	eltrombopag (1 µg/mL)	G Protein Signaling Mediated by Tubby	0.562	0.00214		MYC	C1
C1	eltrombopag (1 µg/mL)	IL-15 Signaling	0.517	0.00189		MYC	C1
C1	eltrombopag (1 µg/mL)	Cardiac Hypertrophy Signaling (Enhanced)	0.507	0.00185		MYC	C1
C1	eltrombopag (1 µg/mL)	Glucocorticoid Receptor Signaling	0.483	0.00172		MYC	C1
C1	eltrombopag (1 µg/mL)	Chaperone Mediated Autophagy Signaling Pathway	0.447	0.00156		MYC	C1
C1	eltrombopag (1 µg/mL)	Systemic Lupus Erythematosus In B Cell Signaling Pathway	0.406	0.00138		MYC	C1
C1	eltrombopag (10 µg/mL)	EIF2 Signaling	24.6	0.0969	3.464	EIF1,EIF4A1,HNRNPA1,RPL13A,RPL15,RPL21,RPL22L1,RPL23,RPL27A,RPL3,RPL4,RPL6,RPL7,RPLP0,RPS16,RPS17,RPS2,RPS20,RPS6,RPS7,RPS9,RPSA	C1
C1	eltrombopag (10 µg/mL)	mTOR Signaling	9.34	0.0514		EIF4A1,EIF4B,RAC1,RPS16,RPS17,RPS2,RPS20,RPS6,RPS7,RPS9,RPSA	C1
C1	eltrombopag (10 µg/mL)	Regulation of eIF4 and p70S6K Signaling	8.83	0.0552		EIF1,EIF4A1,RPS16,RPS17,RPS2,RPS20,RPS6,RPS7,RPS9,RPSA	C1
C1	eltrombopag (10 µg/mL)	Coronavirus Pathogenesis Pathway	8.33	0.049	-3.162	EEF1A1,NPM1,RPS16,RPS17,RPS2,RPS20,RPS6,RPS7,RPS9,RPSA	C1
C1	eltrombopag (10 µg/mL)	Oxidative Phosphorylation	6.71	0.0631	2.646	ATP5MC3,MT-ATP6,MT-CO1,MT-CO2,MT-ND4,MT-ND5,NDUFV2	C1
C1	eltrombopag (10 µg/mL)	Mitochondrial Dysfunction	4.35	0.0232	-2.828	ATP5MC3,GSTP1,MT-ATP6,MT-CO1,MT-CO2,MT-ND4,MT-ND5,NDUFV2	C1
C1	eltrombopag (10 µg/mL)	CSDE1 Signaling Pathway	4.24	0.0714	2	HNRNPC,PABPC4,RAC1,VIM	C1
C1	eltrombopag (10 µg/mL)	Sirtuin Signaling Pathway	3.94	0.0239	-1	MT-ATP6,MT-ND4,MT-ND5,NDUFV2,SLC25A5,SLC25A6,TUBA1B	C1
C1	eltrombopag (10 µg/mL)	Neutrophil Extracellular Trap Signaling Pathway	3.81	0.0194	2.828	IGHM,MT-ATP6,MT-ND4,MT-ND5,NDUFV2,RAC1,SLC25A5,SLC25A6	C1
C1	eltrombopag (10 µg/mL)	Xenobiotic Metabolism AHR Signaling Pathway	3.5	0.046	1	CYP1B1,GSTO1,GSTP1,HSP90AB1	C1
C1	eltrombopag (10 µg/mL)	Aldosterone Signaling in Epithelial Cells	3.33	0.0291		AHCY,HSP90AB1,HSPA8,HSPD1,HSPE1	C1
C1	eltrombopag (10 µg/mL)	Coronavirus Replication Pathway	3.2	0.0667		HNRNPA1,TUBA1B,TUBB	C1
C1	eltrombopag (10 µg/mL)	MicroRNA Biogenesis Signaling Pathway	3.17	0.0267	2.236	HNRNPA1,HSP90AB1,HSPA8,RAN,SRSF3	C1
C1	eltrombopag (10 µg/mL)	HIF1α Signaling	2.96	0.024		HSPA8,RAC1,RAN,RPS6,VIM	C1
C1	eltrombopag (10 µg/mL)	Induction of Apoptosis by HIV1	2.73	0.0462		SLC25A3,SLC25A5,SLC25A6	C1
C1	eltrombopag (10 µg/mL)	NRF2-mediated Oxidative Stress Response	2.71	0.0211		ACTG1,GSTO1,GSTP1,HSP90AB1,PRDX1	C1
C1	eltrombopag (10 µg/mL)	Remodeling of Epithelial Adherens Junctions	2.68	0.0441		ACTG1,TUBA1B,TUBB	C1
C1	eltrombopag (10 µg/mL)	Granzyme A Signaling	2.55	0.04		MT-ND4,MT-ND5,NDUFV2	C1
C1	eltrombopag (10 µg/mL)	Phagosome Maturation	2.54	0.0253		PRDX1,RAC1,TUBA1B,TUBB	C1
C1	eltrombopag (10 µg/mL)	Aryl Hydrocarbon Receptor Signaling	2.53	0.0252		CYP1B1,GSTO1,GSTP1,HSP90AB1	C1
C1	eltrombopag (10 µg/mL)	Germ Cell-Sertoli Cell Junction Signaling	2.42	0.0235		ACTG1,RAC1,TUBA1B,TUBB	C1
C1	eltrombopag (10 µg/mL)	Role of p14/p19ARF in Tumor Suppression	2.25	0.0667		NPM1,RAC1	C1
C1	eltrombopag (10 µg/mL)	Glucocorticoid Receptor Signaling	2.22	0.012		HSP90AB1,HSPA8,MT-ATP6,MT-ND4,MT-ND5,NDUFV2,RAC1	C1
C1	eltrombopag (10 µg/mL)	Sertoli Cell-Sertoli Cell Junction Signaling	2.13	0.0194		ACTG1,RAC1,TUBA1B,TUBB	C1
C1	eltrombopag (10 µg/mL)	Clathrin-mediated Endocytosis Signaling	2.11	0.0192		ACTG1,HSPA8,RAC1,TFRC	C1
C1	eltrombopag (10 µg/mL)	Glutathione-mediated Detoxification	2.08	0.0541		GSTO1,GSTP1	C1
C1	eltrombopag (10 µg/mL)	Complement System	2.08	0.0541		C1QBP,CFH	C1
C1	eltrombopag (10 µg/mL)	Virus Entry via Endocytic Pathways	2.01	0.0254		ACTG1,RAC1,TFRC	C1
C1	eltrombopag (10 µg/mL)	NADH Repair	1.95	0.333		GAPDH	C1
C1	eltrombopag (10 µg/mL)	Ascorbate Recycling (Cytosolic)	1.95	0.333		GSTO1	C1
C1	eltrombopag (10 µg/mL)	14-3-3-mediated Signaling	1.92	0.0236		TUBA1B,TUBB,VIM	C1
C1	eltrombopag (10 µg/mL)	STAT3 Pathway	1.85	0.0222		PIM1,RAC1,SOCS2	C1
C1	eltrombopag (10 µg/mL)	Role of PKR in Interferon Induction and Antiviral Response	1.84	0.0221		HSP90AB1,HSPA8,NPM1	C1
C1	eltrombopag (10 µg/mL)	Eumelanin Biosynthesis	1.83	0.25		MIF	C1
C1	eltrombopag (10 µg/mL)	Arsenate Detoxification I (Glutaredoxin)	1.73	0.2		GSTO1	C1
C1	eltrombopag (10 µg/mL)	Estrogen Receptor Signaling	1.73	0.0122		HSP90AB1,MT-ATP6,MT-ND4,MT-ND5,NDUFV2	C1
C1	eltrombopag (10 µg/mL)	Protein Ubiquitination Pathway	1.72	0.0147		HSP90AB1,HSPA8,HSPD1,HSPE1	C1
C1	eltrombopag (10 µg/mL)	Chronic Myeloid Leukemia Signaling	1.69	0.0144	1	HNRNPA1,HSP90AB1,RAC1,RAN	C1
C1	eltrombopag (10 µg/mL)	Necroptosis Signaling Pathway	1.69	0.0192		SLC25A3,SLC25A5,SLC25A6	C1
C1	eltrombopag (10 µg/mL)	Xenobiotic Metabolism Signaling	1.63	0.0137		CYP1B1,GSTO1,GSTP1,HSP90AB1	C1
C1	eltrombopag (10 µg/mL)	Agrin Interactions at Neuromuscular Junction	1.56	0.029		ACTG1,RAC1	C1
C1	eltrombopag (10 µg/mL)	NOD1/2 Signaling Pathway	1.47	0.0159		HSP90AB1,HSPA8,RAC1	C1
C1	eltrombopag (10 µg/mL)	Xenobiotic Metabolism CAR Signaling Pathway	1.46	0.0157		GSTO1,GSTP1,HSP90AB1	C1
C1	eltrombopag (10 µg/mL)	Xenobiotic Metabolism PXR Signaling Pathway	1.45	0.0156		GSTO1,GSTP1,HSP90AB1	C1
C1	eltrombopag (10 µg/mL)	Gap Junction Signaling	1.42	0.0152		ACTG1,TUBA1B,TUBB	C1
C1	eltrombopag (10 µg/mL)	ILK Signaling	1.4	0.0149		ACTG1,RAC1,VIM	C1
C1	eltrombopag (10 µg/mL)	Purine Nucleotides De Novo Biosynthesis II	1.39	0.0909		IMPDH2	C1
C1	eltrombopag (10 µg/mL)	Immunogenic Cell Death Signaling Pathway	1.35	0.0222		HSP90AB1,HSPA8	C1
C1	eltrombopag (10 µg/mL)	Apelin Adipocyte Signaling Pathway	1.33	0.0217		GSTP1,RAC1	C1
C1	eltrombopag (10 µg/mL)	Fcγ Receptor-mediated Phagocytosis in Macrophages and Monocytes	1.32	0.0213		ACTG1,RAC1	C1
C1	eltrombopag (10 µg/mL)	Salvage Pathways of Pyrimidine Ribonucleotides	1.29	0.0206		NME2,PIM1	C1
C1	eltrombopag (10 µg/mL)	Urate Biosynthesis/Inosine 5'-phosphate Degradation	1.29	0.0714		IMPDH2	C1
C1	eltrombopag (10 µg/mL)	VEGF Signaling	1.28	0.0202		ACTG1,EIF1	C1
C1	eltrombopag (10 µg/mL)	HER-2 Signaling in Breast Cancer	1.27	0.0132		MT-CO1,MT-CO2,RPS6	C1
C1	eltrombopag (10 µg/mL)	Telomere Extension by Telomerase	1.26	0.0667		HNRNPA1	C1
C1	eltrombopag (10 µg/mL)	Sumoylation Pathway	1.25	0.0194		RAC1,RAN	C1
C1	eltrombopag (10 µg/mL)	Paxillin Signaling	1.22	0.0187		ACTG1,RAC1	C1
C1	eltrombopag (10 µg/mL)	RAN Signaling	1.21	0.0588		RAN	C1
C1	eltrombopag (10 µg/mL)	Prostate Cancer Signaling	1.17	0.0175		GSTP1,HSP90AB1	C1
C1	eltrombopag (10 µg/mL)	Purine Nucleotides Degradation II (Aerobic)	1.16	0.0526		IMPDH2	C1
C1	eltrombopag (10 µg/mL)	Neuregulin Signaling	1.15	0.0171		HSP90AB1,RPS6	C1
C1	eltrombopag (10 µg/mL)	Signaling by Rho Family GTPases	1.11	0.0112		ACTG1,RAC1,VIM	C1
C1	eltrombopag (10 µg/mL)	Pyrimidine Deoxyribonucleotides De Novo Biosynthesis I	1.08	0.0435		NME2	C1
C1	eltrombopag (10 µg/mL)	Vitamin-C Transport	1.08	0.0435		GSTO1	C1
C1	eltrombopag (10 µg/mL)	Ferroptosis Signaling Pathway	1.06	0.0152		PEBP1,TFRC	C1
C1	eltrombopag (10 µg/mL)	Bupropion Degradation	1.05	0.04		CYP1B1	C1
C1	eltrombopag (10 µg/mL)	Chaperone Mediated Autophagy Signaling Pathway	1.03	0.00778	1.342	EEF1A1,EIF4A1,HSP90AB1,HSPA8,RAC1	C1
C1	eltrombopag (10 µg/mL)	Methionine Degradation I (to Homocysteine)	1.03	0.0385		AHCY	C1
C1	eltrombopag (10 µg/mL)	Glycolysis I	1.02	0.037		GAPDH	C1
C1	eltrombopag (10 µg/mL)	Gluconeogenesis I	1.02	0.037		GAPDH	C1
C1	eltrombopag (10 µg/mL)	Cysteine Biosynthesis III (mammalia)	1	0.0357		AHCY	C1
C1	eltrombopag (10 µg/mL)	Xenobiotic Metabolism General Signaling Pathway	1	0.014		GSTO1,GSTP1	C1
C1	eltrombopag (10 µg/mL)	Glutathione Redox Reactions I	0.987	0.0345		GSTP1	C1
C1	eltrombopag (10 µg/mL)	Cellular Effects of Sildenafil (Viagra)	0.967	0.0133		ACTG1,PABPC4	C1
C1	eltrombopag (10 µg/mL)	eNOS Signaling	0.939	0.0128		HSP90AB1,HSPA8	C1
C1	eltrombopag (10 µg/mL)	IL-9 Signaling	0.91	0.0286		SOCS2	C1
C1	eltrombopag (10 µg/mL)	MIF-mediated Glucocorticoid Regulation	0.9	0.0278		MIF	C1
C1	eltrombopag (10 µg/mL)	Role of Macrophages, Fibroblasts and Endothelial Cells in Rheumatoid Arthritis	0.896	0.00904		IGHM,MIF,RAC1	C1
C1	eltrombopag (10 µg/mL)	Pyrimidine Ribonucleotides Interconversion	0.879	0.0263		NME2	C1
C1	eltrombopag (10 µg/mL)	Mechanisms of Viral Exit from Host Cells	0.848	0.0244		ACTG1	C1
C1	eltrombopag (10 µg/mL)	Pyrimidine Ribonucleotides De Novo Biosynthesis	0.848	0.0244		NME2	C1
C1	eltrombopag (10 µg/mL)	Superpathway of Methionine Degradation	0.848	0.0244		AHCY	C1
C1	eltrombopag (10 µg/mL)	Tight Junction Signaling	0.842	0.0112		ACTG1,RAC1	C1
C1	eltrombopag (10 µg/mL)	Acetone Degradation I (to Methylglyoxal)	0.827	0.0233		CYP1B1	C1
C1	eltrombopag (10 µg/mL)	MIF Regulation of Innate Immunity	0.818	0.0227		MIF	C1
C1	eltrombopag (10 µg/mL)	Estrogen Biosynthesis	0.81	0.0222		CYP1B1	C1
C1	eltrombopag (10 µg/mL)	S100 Family Signaling Pathway	0.793	0.00648	0.447	IGHM,NCL,RAC1,S100A11,S100A4	C1
C1	eltrombopag (10 µg/mL)	Ephrin A Signaling	0.793	0.0213		RAC1	C1
C1	eltrombopag (10 µg/mL)	Regulation Of The Epithelial Mesenchymal Transition By Growth Factors Pathway	0.793	0.0104		RAC1,VIM	C1
C1	eltrombopag (10 µg/mL)	Leukocyte Extravasation Signaling	0.79	0.0104		ACTG1,RAC1	C1
C1	eltrombopag (10 µg/mL)	Spliceosomal Cycle	0.777	0.0204		HSPA8	C1
C1	eltrombopag (10 µg/mL)	Natural Killer Cell Signaling	0.772	0.0101		HSPA8,RAC1	C1
C1	eltrombopag (10 µg/mL)	FAT10 Cancer Signaling Pathway	0.767	0.02		EEF1A1	C1
C1	eltrombopag (10 µg/mL)	Integrin Signaling	0.728	0.00943		ACTG1,RAC1	C1
C1	eltrombopag (10 µg/mL)	MSP-RON Signaling Pathway	0.71	0.0172		ACTG1	C1
C1	eltrombopag (10 µg/mL)	Nicotine Degradation III	0.71	0.0172		CYP1B1	C1
C1	eltrombopag (10 µg/mL)	Cancer Drug Resistance By Drug Efflux	0.71	0.0172		YBX1	C1
C1	eltrombopag (10 µg/mL)	Primary Immunodeficiency Signaling	0.703	0.0169		IGHM	C1
C1	eltrombopag (10 µg/mL)	RHOGDI Signaling	0.703	0.00909		ACTG1,RAC1	C1
C1	eltrombopag (10 µg/mL)	PCP (Planar Cell Polarity) Pathway	0.697	0.0167		RAC1	C1
C1	eltrombopag (10 µg/mL)	Semaphorin Signaling in Neurons	0.69	0.0164		RAC1	C1
C1	eltrombopag (10 µg/mL)	Role of JAK2 in Hormone-like Cytokine Signaling	0.684	0.0161		SOCS2	C1
C1	eltrombopag (10 µg/mL)	Melatonin Degradation I	0.684	0.0161		CYP1B1	C1
C1	eltrombopag (10 µg/mL)	Pyridoxal 5'-phosphate Salvage Pathway	0.666	0.0154		PIM1	C1
C1	eltrombopag (10 µg/mL)	Nicotine Degradation II	0.66	0.0152		CYP1B1	C1
C1	eltrombopag (10 µg/mL)	IL-12 Signaling and Production in Macrophages	0.658	0.00847		IGHM,RAC1	C1
C1	eltrombopag (10 µg/mL)	Mitotic Roles of Polo-Like Kinase	0.654	0.0149		HSP90AB1	C1
C1	eltrombopag (10 µg/mL)	Superpathway of Melatonin Degradation	0.654	0.0149		CYP1B1	C1
C1	eltrombopag (10 µg/mL)	GM-CSF Signaling	0.638	0.0143		PIM1	C1
C1	eltrombopag (10 µg/mL)	Actin Cytoskeleton Signaling	0.636	0.0082		ACTG1,RAC1	C1
C1	eltrombopag (10 µg/mL)	Growth Hormone Signaling	0.633	0.0141		SOCS2	C1
C1	eltrombopag (10 µg/mL)	Ephrin B Signaling	0.627	0.0139		RAC1	C1
C1	eltrombopag (10 µg/mL)	Netrin Signaling	0.627	0.0139		RAC1	C1
C1	eltrombopag (10 µg/mL)	Glioma Invasiveness Signaling	0.622	0.0137		RAC1	C1
C1	eltrombopag (10 µg/mL)	Wound Healing Signaling Pathway	0.616	0.00794		RAC1,VIM	C1
C1	eltrombopag (10 µg/mL)	LPS/IL-1 Mediated Inhibition of RXR Function	0.611	0.00787		GSTO1,GSTP1	C1
C1	eltrombopag (10 µg/mL)	Caveolar-mediated Endocytosis Signaling	0.611	0.0133		ACTG1	C1
C1	eltrombopag (10 µg/mL)	GDNF Family Ligand-Receptor Interactions	0.607	0.0132		RAC1	C1
C1	eltrombopag (10 µg/mL)	Hypoxia Signaling in the Cardiovascular System	0.607	0.0132		HSP90AB1	C1
C1	eltrombopag (10 µg/mL)	Macropinocytosis Signaling	0.607	0.0132		RAC1	C1
C1	eltrombopag (10 µg/mL)	IL-7 Signaling Pathway	0.597	0.0128		IGHM	C1
C1	eltrombopag (10 µg/mL)	IL-3 Signaling	0.592	0.0127		RAC1	C1
C1	eltrombopag (10 µg/mL)	Maturity Onset Diabetes of Young (MODY) Signaling	0.592	0.0127		GAPDH	C1
C1	eltrombopag (10 µg/mL)	Renal Cell Carcinoma Signaling	0.592	0.0127		RAC1	C1
C1	eltrombopag (10 µg/mL)	Role of JAK family kinases in IL-6-type Cytokine Signaling	0.592	0.0127		HSP90AB1	C1
C1	eltrombopag (10 µg/mL)	JAK/STAT Signaling	0.578	0.0122		SOCS2	C1
C1	eltrombopag (10 µg/mL)	Insulin Secretion Signaling Pathway	0.57	0.00735		EIF1,EIF4A1	C1
C1	eltrombopag (10 µg/mL)	PEDF Signaling	0.569	0.0119		RAC1	C1
C1	eltrombopag (10 µg/mL)	BAG2 Signaling Pathway	0.569	0.0119		HSPA8	C1
C1	eltrombopag (10 µg/mL)	LPS-stimulated MAPK Signaling	0.565	0.0118		RAC1	C1
C1	eltrombopag (10 µg/mL)	FGF Signaling	0.561	0.0116		RAC1	C1
C1	eltrombopag (10 µg/mL)	Regulation Of The Epithelial Mesenchymal Transition In Development Pathway	0.556	0.0115		S100A4	C1
C1	eltrombopag (10 µg/mL)	Unfolded protein response	0.544	0.0111		HSPA8	C1
C1	eltrombopag (10 µg/mL)	Acute Myeloid Leukemia Signaling	0.539	0.011		PIM1	C1
C1	eltrombopag (10 µg/mL)	Crosstalk between Dendritic Cells and Natural Killer Cells	0.539	0.011		ACTG1	C1
C1	eltrombopag (10 µg/mL)	Actin Nucleation by ARP-WASP Complex	0.532	0.0108		RAC1	C1
C1	eltrombopag (10 µg/mL)	Axonal Guidance Signaling	0.53	0.00589		RAC1,TUBA1B,TUBB	C1
C1	eltrombopag (10 µg/mL)	Prolactin Signaling	0.524	0.0105		SOCS2	C1
C1	eltrombopag (10 µg/mL)	Death Receptor Signaling	0.52	0.0104		ACTG1	C1
C1	eltrombopag (10 µg/mL)	IGF-1 Signaling	0.488	0.00952		SOCS2	C1
C1	eltrombopag (10 µg/mL)	Synaptogenesis Signaling Pathway	0.483	0.00635		HSPA8,RAC1	C1
C1	eltrombopag (10 µg/mL)	PPAR Signaling	0.481	0.00935		HSP90AB1	C1
C1	eltrombopag (10 µg/mL)	Telomerase Signaling	0.478	0.00926		HSP90AB1	C1
C1	eltrombopag (10 µg/mL)	Pulmonary Fibrosis Idiopathic Signaling Pathway	0.463	0.00613		ACTG1,VIM	C1
C1	eltrombopag (10 µg/mL)	Antioxidant Action of Vitamin C	0.46	0.00877		GSTO1	C1
C1	eltrombopag (10 µg/mL)	Regulation of Actin-based Motility by Rho	0.456	0.0087		RAC1	C1
C1	eltrombopag (10 µg/mL)	Amyotrophic Lateral Sclerosis Signaling	0.453	0.00862		RAC1	C1
C1	eltrombopag (10 µg/mL)	Role of Tissue Factor in Cancer	0.453	0.00862		RAC1	C1
C1	eltrombopag (10 µg/mL)	PAK Signaling	0.45	0.00855		RAC1	C1
C1	eltrombopag (10 µg/mL)	Fc Epsilon RI Signaling	0.447	0.00847		RAC1	C1
C1	eltrombopag (10 µg/mL)	Cholecystokinin/Gastrin-mediated Signaling	0.444	0.0084		RAC1	C1
C1	eltrombopag (10 µg/mL)	Sphingosine-1-phosphate Signaling	0.441	0.00833		RAC1	C1
C1	eltrombopag (10 µg/mL)	NGF Signaling	0.441	0.00833		RAC1	C1
C1	eltrombopag (10 µg/mL)	Nitric Oxide Signaling in the Cardiovascular System	0.441	0.00833		HSP90AB1	C1
C1	eltrombopag (10 µg/mL)	Renin-Angiotensin Signaling	0.439	0.00826		RAC1	C1
C1	eltrombopag (10 µg/mL)	RHOA Signaling	0.431	0.00806		ACTG1	C1
C1	eltrombopag (10 µg/mL)	Pancreatic Adenocarcinoma Signaling	0.425	0.00794		RAC1	C1
C1	eltrombopag (10 µg/mL)	GP6 Signaling Pathway	0.421	0.00787		RAC1	C1
C1	eltrombopag (10 µg/mL)	Endocannabinoid Developing Neuron Pathway	0.421	0.00787		RAC1	C1
C1	eltrombopag (10 µg/mL)	Breast Cancer Regulation by Stathmin1	0.418	0.00505		RAC1,TUBA1B,TUBB	C1
C1	eltrombopag (10 µg/mL)	fMLP Signaling in Neutrophils	0.411	0.00763		RAC1	C1
C1	eltrombopag (10 µg/mL)	HGF Signaling	0.409	0.00758		RAC1	C1
C1	eltrombopag (10 µg/mL)	CCR3 Signaling in Eosinophils	0.403	0.00746		RAC1	C1
C1	eltrombopag (10 µg/mL)	SNARE Signaling Pathway	0.399	0.00735		HSPA8	C1
C1	eltrombopag (10 µg/mL)	RAC Signaling	0.397	0.0073		RAC1	C1
C1	eltrombopag (10 µg/mL)	Reelin Signaling in Neurons	0.394	0.00725		RAC1	C1
C1	eltrombopag (10 µg/mL)	Iron homeostasis signaling pathway	0.394	0.00725		TFRC	C1
C1	eltrombopag (10 µg/mL)	MSP-RON Signaling In Cancer Cells Pathway	0.389	0.00714		VIM	C1
C1	eltrombopag (10 µg/mL)	Hereditary Breast Cancer Signaling	0.384	0.00704		NPM1	C1
C1	eltrombopag (10 µg/mL)	Endocannabinoid Cancer Inhibition Pathway	0.373	0.0068		VIM	C1
C1	eltrombopag (10 µg/mL)	Dilated Cardiomyopathy Signaling Pathway	0.367	0.00667		ACTG1	C1
C1	eltrombopag (10 µg/mL)	Semaphorin Neuronal Repulsive Signaling Pathway	0.367	0.00667		RAC1	C1
C1	eltrombopag (10 µg/mL)	NAD Signaling Pathway	0.365	0.00662		HSPD1	C1
C1	eltrombopag (10 µg/mL)	PTEN Signaling	0.365	0.00662		RAC1	C1
C1	eltrombopag (10 µg/mL)	Type II Diabetes Mellitus Signaling	0.361	0.00654		SOCS2	C1
C1	eltrombopag (10 µg/mL)	Epithelial Adherens Junction Signaling	0.352	0.00637		RAC1	C1
C1	eltrombopag (10 µg/mL)	HOTAIR Regulatory Pathway	0.34	0.00613		VIM	C1
C1	eltrombopag (10 µg/mL)	HMGB1 Signaling	0.333	0.00599		RAC1	C1
C1	eltrombopag (10 µg/mL)	CXCR4 Signaling	0.331	0.00595		RAC1	C1
C1	eltrombopag (10 µg/mL)	Hepatic Fibrosis Signaling Pathway	0.328	0.00473		RAC1,TFRC	C1
C1	eltrombopag (10 µg/mL)	Ribonucleotide Reductase Signaling Pathway	0.327	0.00588		YBX1	C1
C1	eltrombopag (10 µg/mL)	Gαq Signaling	0.327	0.00588		RAC1	C1
C1	eltrombopag (10 µg/mL)	Glioblastoma Multiforme Signaling	0.325	0.00585		RAC1	C1
C1	eltrombopag (10 µg/mL)	WNT/β-catenin Signaling	0.32	0.00575		SOX4	C1
C1	eltrombopag (10 µg/mL)	Erythropoietin Signaling Pathway	0.314	0.00565		RAC1	C1
C1	eltrombopag (10 µg/mL)	Tumor Microenvironment Pathway	0.311	0.00559		RAC1	C1
C1	eltrombopag (10 µg/mL)	Acute Phase Response Signaling	0.301	0.00541		SOCS2	C1
C1	eltrombopag (10 µg/mL)	IL-17 Signaling	0.298	0.00535		HSP90AB1	C1
C1	eltrombopag (10 µg/mL)	Macrophage Classical Activation Signaling Pathway	0.294	0.00529		MT-CO1	C1
C1	eltrombopag (10 µg/mL)	GNRH Signaling	0.292	0.00524		RAC1	C1
C1	eltrombopag (10 µg/mL)	Production of Nitric Oxide and Reactive Oxygen Species in Macrophages	0.292	0.00524		RAC1	C1
C1	eltrombopag (10 µg/mL)	Regulation of IL-2 Expression in Activated and Anergic T Lymphocytes	0.287	0.00433		PABPC4,RAC1	C1
C1	eltrombopag (10 µg/mL)	PPARα/RXRα Activation	0.285	0.00513		HSP90AB1	C1
C1	eltrombopag (10 µg/mL)	Pulmonary Healing Signaling Pathway	0.279	0.00503		RAC1	C1
C1	eltrombopag (10 µg/mL)	Adrenomedullin signaling pathway	0.279	0.00503		CFH	C1
C1	eltrombopag (10 µg/mL)	PI3K/AKT Signaling	0.277	0.005		HSP90AB1	C1
C1	eltrombopag (10 µg/mL)	ID1 Signaling Pathway	0.276	0.00498		VIM	C1
C1	eltrombopag (10 µg/mL)	Human Embryonic Stem Cell Pluripotency	0.276	0.00498		HSP90AB1	C1
C1	eltrombopag (10 µg/mL)	CDX Gastrointestinal Cancer Signaling Pathway	0.275	0.00495		RAC1	C1
C1	eltrombopag (10 µg/mL)	Macrophage Alternative Activation Signaling Pathway	0.275	0.00495		IGHM	C1
C1	eltrombopag (10 µg/mL)	Ephrin Receptor Signaling	0.275	0.00495		RAC1	C1
C1	eltrombopag (10 µg/mL)	RAR Activation	0.27	0.00488		RAC1	C1
C1	eltrombopag (10 µg/mL)	IL-8 Signaling	0.264	0.00476		RAC1	C1
C1	eltrombopag (10 µg/mL)	Agranulocyte Adhesion and Diapedesis	0.264	0.00476		ACTG1	C1
C1	eltrombopag (10 µg/mL)	ERK/MAPK Signaling	0.256	0.00465		RAC1	C1
C1	eltrombopag (10 µg/mL)	Type I Diabetes Mellitus Signaling	0.245	0.00393		HSPD1,SOCS2	C1
C1	eltrombopag (10 µg/mL)	Thrombin Signaling	0.244	0.00444		RAC1	C1
C1	eltrombopag (10 µg/mL)	Osteoarthritis Pathway	0.231	0.00424		RAC1	C1
C1	eltrombopag (10 µg/mL)	Cardiac Hypertrophy Signaling	0.204	0.00383		RAC1	C1
C1	eltrombopag (10 µg/mL)	Circadian Rhythm Signaling	0.197	0.00373		HLF	C1
C1	eltrombopag (10 µg/mL)	Role Of Osteoclasts In Rheumatoid Arthritis Signaling Pathway	0	0.00324		RAC1	C1
C1	eltrombopag (10 µg/mL)	Huntington's Disease Signaling	0	0.00353		HSPA8	C1
C1	eltrombopag (10 µg/mL)	Myelination Signaling Pathway	0	0.00306		RAC1	C1
C1	eltrombopag (10 µg/mL)	Role of NFAT in Regulation of the Immune Response	0	0.000964		IGHM	C1
C1	eltrombopag (10 µg/mL)	FcγRIIB Signaling in B Lymphocytes	0	0.00188		IGHM	C1
C1	eltrombopag (10 µg/mL)	CTLA4 Signaling in Cytotoxic T Lymphocytes	0	0.00164		RAC1	C1
C1	eltrombopag (10 µg/mL)	CD28 Signaling in T Helper Cells	0	0.00193		RAC1	C1
C1	eltrombopag (10 µg/mL)	IL-15 Signaling	0	0.00189		IGHM	C1
C1	eltrombopag (10 µg/mL)	Dendritic Cell Maturation	0	0.00168		IGHM	C1
C1	eltrombopag (10 µg/mL)	ICOS-ICOSL Signaling in T Helper Cells	0	0.00197		RAC1	C1
C1	eltrombopag (10 µg/mL)	Molecular Mechanisms of Cancer	0	0.00222		RAC1	C1
C1	eltrombopag (10 µg/mL)	Allograft Rejection Signaling	0	0.00205		IGHM	C1
C1	eltrombopag (10 µg/mL)	Autoimmune Thyroid Disease Signaling	0	0.00218		IGHM	C1
C1	eltrombopag (10 µg/mL)	p70S6K Signaling	0	0.00344		IGHM,RPS6	C1
C1	eltrombopag (10 µg/mL)	Colorectal Cancer Metastasis Signaling	0	0.00369		RAC1	C1
C1	eltrombopag (10 µg/mL)	Communication between Innate and Adaptive Immune Cells	0	0.00107		IGHM	C1
C1	eltrombopag (10 µg/mL)	Systemic Lupus Erythematosus Signaling	0	0.00187		HNRNPC,IGHM	C1
C1	eltrombopag (10 µg/mL)	FAK Signaling	0	0.00192		RAC1,SOCS2	C1
C1	eltrombopag (10 µg/mL)	Phospholipase C Signaling	0	0.00268		IGHM,PEBP1,RAC1	C1
C1	eltrombopag (10 µg/mL)	Altered T Cell and B Cell Signaling in Rheumatoid Arthritis	0	0.00106		IGHM	C1
C1	eltrombopag (10 µg/mL)	B Cell Development	0	0.00204		IGHM	C1
C1	eltrombopag (10 µg/mL)	PKCθ Signaling in T Lymphocytes	0	0.00179		RAC1	C1
C1	eltrombopag (10 µg/mL)	Antiproliferative Role of TOB in T Cell Signaling	0	0.00235		PABPC4	C1
C1	eltrombopag (10 µg/mL)	PI3K Signaling in B Lymphocytes	0	0.00338		IGHM,RAC1	C1
C1	eltrombopag (10 µg/mL)	Hematopoiesis from Pluripotent Stem Cells	0	0.00225		IGHM	C1
C1	eltrombopag (10 µg/mL)	TEC Kinase Signaling	0	0.00346		ACTG1,RAC1	C1
C1	eltrombopag (10 µg/mL)	SAPK/JNK Signaling	0	0.00199		RAC1	C1
C1	eltrombopag (10 µg/mL)	B Cell Receptor Signaling	0	0.00315		IGHM,RAC1	C1
C1	eltrombopag (10 µg/mL)	T Cell Receptor Signaling	0	0.00162		RAC1	C1
C1	eltrombopag (10 µg/mL)	G-Protein Coupled Receptor Signaling	0	0.00142		RAC1	C1
C1	eltrombopag (10 µg/mL)	Phagosome Formation	0	0.00288		IGHM,RAC1	C1
C1	eltrombopag (10 µg/mL)	Neuroinflammation Signaling Pathway	0	0.00315		RAC1	C1
C1	eltrombopag (10 µg/mL)	Opioid Signaling Pathway	0	0.00357		RAC1	C1
C1	eltrombopag (10 µg/mL)	Th17 Activation Pathway	0	0.00207		HSP90AB1	C1
C1	eltrombopag (10 µg/mL)	Cardiac Hypertrophy Signaling (Enhanced)	0	0.00185		RPS6	C1
C1	eltrombopag (10 µg/mL)	Systemic Lupus Erythematosus In T Cell Signaling Pathway	0	0.00156		RAC1	C1
C1	eltrombopag (10 µg/mL)	Systemic Lupus Erythematosus In B Cell Signaling Pathway	0	0.00276		IGHM,RAC1	C1
C2	rhTPO	EIF2 Signaling	39.9	0.198	1.347	EIF1,EIF3A,EIF3I,EIF4A1,HNRNPA1,MYC,PPP1CA,PPP1CC,RPL13A,RPL15,RPL18A,RPL22L1,RPL23,RPL26L1,RPL3,RPL30,RPL31,RPL34,RPL35A,RPL36,RPL36A,RPL37,RPL38,RPL39,RPL4,RPL5,RPL6,RPL7,RPL8,RPLP0,RPS10,RPS15A,RPS17,RPS2,RPS21,RPS27,RPS28,RPS29,RPS4Y1,RPS5,RPS6,RPS7,RPS9,RPSA,SOS1	C2
C2	rhTPO	Sirtuin Signaling Pathway	22.1	0.116	0.209	ATP5F1A,ATP5F1B,ATP5F1C,ATP5F1D,ATP5PB,IDH2,LDHA,LDHB,MT-ND2,MT-ND3,MT-ND4L,MT-ND5,MYC,NDUFAB1,NDUFB11,NDUFB8,NDUFS3,NDUFV1,NDUFV2,PARP1,PGK1,POLR1D,PRKDC,SLC25A5,SLC25A6,TOMM22,TOMM7,TRIM28,TUBA1B,TUBA1C,UCP2,VDAC1,XRCC5,XRCC6	C2
C2	rhTPO	Oxidative Phosphorylation	18.3	0.189	2.837	ATP5F1A,ATP5F1B,ATP5F1C,ATP5F1D,ATP5MC3,ATP5PB,COX5A,COX7C,MT-CO1,MT-CO2,MT-CO3,MT-ND2,MT-ND3,MT-ND4L,MT-ND5,NDUFAB1,NDUFB11,NDUFB8,NDUFS3,NDUFV1,NDUFV2	C2
C2	rhTPO	Mitochondrial Dysfunction	17.9	0.0928	-3.182	ATP5F1A,ATP5F1B,ATP5F1C,ATP5F1D,ATP5MC3,ATP5PB,CALM1 (includes others),COX5A,COX7C,GSTP1,GSTZ1,IDH2,MGST2,MT-CO1,MT-CO2,MT-CO3,MT-ND2,MT-ND3,MT-ND4L,MT-ND5,NDUFAB1,NDUFB11,NDUFB8,NDUFS3,NDUFV1,NDUFV2,PARK7,PRDX6,TOMM22,TOMM7,UCP2,VDAC1	C2
C2	rhTPO	Granzyme A Signaling	12.3	0.187	-1.604	MT-ND2,MT-ND3,MT-ND4L,MT-ND5,NDUFAB1,NDUFB11,NDUFB8,NDUFS3,NDUFV1,NDUFV2,NME1,PARP1,SET,XRCC6	C2
C2	rhTPO	Regulation of eIF4 and p70S6K Signaling	11.8	0.105		EIF1,EIF3A,EIF3I,EIF4A1,RPS10,RPS15A,RPS17,RPS2,RPS21,RPS27,RPS28,RPS29,RPS4Y1,RPS5,RPS6,RPS7,RPS9,RPSA,SOS1	C2
C2	rhTPO	mTOR Signaling	11.4	0.0935	2	EIF3A,EIF3I,EIF4A1,EIF4B,RAC1,RHOA,RPS10,RPS15A,RPS17,RPS2,RPS21,RPS27,RPS28,RPS29,RPS4Y1,RPS5,RPS6,RPS7,RPS9,RPSA	C2
C2	rhTPO	BAG2 Signaling Pathway	10.4	0.155		HSPA8,MYC,PSMA2,PSMA3,PSMA6,PSMA7,PSMB1,PSMB2,PSMB5,PSMB8,PSMC5,PSMD4,PSMD8	C2
C2	rhTPO	FAT10 Signaling Pathway	10	0.196		PSMA2,PSMA3,PSMA6,PSMA7,PSMB1,PSMB2,PSMB5,PSMB8,PSMC5,PSMD4,PSMD8	C2
C2	rhTPO	Estrogen Receptor Signaling	9.3	0.0587	1.732	ATP5F1A,ATP5F1B,ATP5F1C,ATP5F1D,ATP5PB,CFL1,GNAI2,HNRNPD,HSP90AB1,MT-ND2,MT-ND3,MT-ND4L,MT-ND5,MYC,NDUFAB1,NDUFB11,NDUFB8,NDUFS3,NDUFV1,NDUFV2,NRIP1,PRKDC,RHOA,SOS1	C2
C2	rhTPO	Coronavirus Pathogenesis Pathway	9	0.0833	-1.213	EEF1A1,KPNB1,NPM1,RPS10,RPS15A,RPS17,RPS2,RPS21,RPS27,RPS28,RPS29,RPS4Y1,RPS5,RPS6,RPS7,RPS9,RPSA	C2
C2	rhTPO	Neutrophil Extracellular Trap Signaling Pathway	8.5	0.0557	2.711	ATP5F1A,ATP5F1B,ATP5F1C,ATP5F1D,ATP5PB,H4C3,MT-ND2,MT-ND3,MT-ND4L,MT-ND5,NDUFAB1,NDUFB11,NDUFB8,NDUFS3,NDUFV1,NDUFV2,PRDX6,RAC1,SLC25A5,SLC25A6,TOMM22,TOMM7,VDAC1	C2
C2	rhTPO	Huntington's Disease Signaling	8.42	0.0671		ATP5F1A,ATP5F1B,ATP5F1C,ATP5F1D,ATP5PB,CLTA,HSPA8,PSMA2,PSMA3,PSMA6,PSMA7,PSMB1,PSMB2,PSMB5,PSMB8,PSMC5,PSMD4,PSMD8,SOS1	C2
C2	rhTPO	Protein Ubiquitination Pathway	7.11	0.0623		DNAJC7,HSP90AB1,HSPA8,HSPD1,PSMA2,PSMA3,PSMA6,PSMA7,PSMB1,PSMB2,PSMB5,PSMB8,PSMC5,PSMD4,PSMD8,UBE2L3,UBE2N	C2
C2	rhTPO	Inhibition of ARE-Mediated mRNA Degradation Pathway	5.97	0.0741		PSMA2,PSMA3,PSMA6,PSMA7,PSMB1,PSMB2,PSMB5,PSMB8,PSMC5,PSMD4,PSMD8,ZFP36L2	C2
C2	rhTPO	Glucocorticoid Receptor Signaling	5.82	0.0395		ATP5F1A,ATP5F1B,ATP5F1C,ATP5F1D,ATP5PB,CDKN1C,HLA-DPA1,HSP90AB1,HSPA8,MT-ND2,MT-ND3,MT-ND4L,MT-ND5,MYC,NDUFAB1,NDUFB11,NDUFB8,NDUFS3,NDUFV1,NDUFV2,NRIP1,RAC1,SOS1	C2
C2	rhTPO	CSDE1 Signaling Pathway	5.2	0.125	2.646	CSDE1,HNRNPC,HNRNPD,MYC,PABPC4,RAC1,VIM	C2
C2	rhTPO	Pyrimidine Deoxyribonucleotides De Novo Biosynthesis I	5.07	0.217	2.236	DUT,NME1,NME2,NME4,TYMS	C2
C2	rhTPO	Glycolysis I	4.71	0.185	2.236	ENO1,GAPDH,PGK1,PKM,TPI1	C2
C2	rhTPO	DNA Double-Strand Break Repair by Non-Homologous End Joining	4.65	0.286		PARP1,PRKDC,XRCC5,XRCC6	C2
C2	rhTPO	Telomere Extension by Telomerase	4.52	0.267		HNRNPA1,HNRNPA2B1,XRCC5,XRCC6	C2
C2	rhTPO	Xenobiotic Metabolism PXR Signaling Pathway	4.47	0.0573	2.111	ALDH1A1,CAT,DNAJC7,GSTO1,GSTP1,GSTZ1,HSP90AB1,MGST2,NRIP1,PPP1CA,PPP1CC	C2
C2	rhTPO	NRF2-mediated Oxidative Stress Response	4.3	0.0506	2	ACTG1,AKR7A2,CAT,CCT7,DNAJC7,GSTO1,GSTP1,GSTZ1,HSP90AB1,MGST2,PPIB,PRDX1	C2
C2	rhTPO	Xenobiotic Metabolism AHR Signaling Pathway	3.94	0.0805	1.89	ALDH1A1,GSTO1,GSTP1,GSTZ1,HSP90AB1,MGST2,NRIP1	C2
C2	rhTPO	MicroRNA Biogenesis Signaling Pathway	3.87	0.0535	1.265	CSDE1,HNRNPA1,HNRNPA2B1,HNRNPD,HSP90AB1,HSPA8,ILF2,MYC,RAN,SRSF3	C2
C2	rhTPO	Apelin Adipocyte Signaling Pathway	3.79	0.0761	2.449	CAT,GNAI2,GSTP1,GSTZ1,MGST2,PRDX6,RAC1	C2
C2	rhTPO	Coronavirus Replication Pathway	3.61	0.111	1.342	HNRNPA1,IFITM2,TUBA1B,TUBA1C,TUBB	C2
C2	rhTPO	Purine Nucleotides De Novo Biosynthesis II	3.52	0.273		ADSL,IMPDH2,PAICS	C2
C2	rhTPO	Gluconeogenesis I	3.46	0.148	2	ENO1,GAPDH,MDH2,PGK1	C2
C2	rhTPO	Glutathione Redox Reactions I	3.34	0.138	2	GSTP1,GSTZ1,MGST2,PRDX6	C2
C2	rhTPO	Ascorbate Recycling (Cytosolic)	3.33	0.667		GLRX,GSTO1	C2
C2	rhTPO	Inosine-5'-phosphate Biosynthesis II	3.33	0.667		ADSL,PAICS	C2
C2	rhTPO	Polyamine Regulation in Colon Cancer	3.06	0.0847	2.236	EIF5A,MYC,ODC1,RHOA,SRM	C2
C2	rhTPO	Aryl Hydrocarbon Receptor Signaling	3.03	0.0503		ALDH1A1,GSTO1,GSTP1,GSTZ1,HSP90AB1,MGST2,MYC,NRIP1	C2
C2	rhTPO	Glutathione-mediated Detoxification	2.93	0.108	2	GSTO1,GSTP1,GSTZ1,MGST2	C2
C2	rhTPO	RAN Signaling	2.93	0.176		KPNB1,RAN,RANBP1	C2
C2	rhTPO	Antigen Presentation Pathway	2.84	0.103		CANX,HLA-DPA1,PSMB5,PSMB8	C2
C2	rhTPO	Remodeling of Epithelial Adherens Junctions	2.78	0.0735		ACTG1,NME1,TUBA1B,TUBA1C,TUBB	C2
C2	rhTPO	Pyruvate Fermentation to Lactate	2.64	0.333		LDHA,LDHB	C2
C2	rhTPO	HER-2 Signaling in Breast Cancer	2.61	0.0396	0.333	COX5A,COX7C,KPNB1,MT-CO1,MT-CO2,MT-CO3,MYC,RPS6,SOS1	C2
C2	rhTPO	Hypoxia Signaling in the Cardiovascular System	2.57	0.0658		HSP90AB1,LDHA,P4HB,UBE2L3,UBE2N	C2
C2	rhTPO	Xenobiotic Metabolism CAR Signaling Pathway	2.52	0.0419	2.828	ALDH1A1,DNAJC7,GSTO1,GSTP1,GSTZ1,HSP90AB1,MGST2,NRIP1	C2
C2	rhTPO	Chaperone Mediated Autophagy Signaling Pathway	2.47	0.0264	-2.183	EEF1A1,EIF4A1,HSP90AB1,HSPA8,IDH2,MTRNR2L12,MYC,PARK7,PSMA2,PSMA3,PSMA6,PSMA7,PSMB1,PSMB2,PSMB5,PSMB8,RAC1	C2
C2	rhTPO	Phagosome Maturation	2.4	0.0443		CANX,PRDX1,PRDX6,RAC1,TUBA1B,TUBA1C,TUBB	C2
C2	rhTPO	HIF1α Signaling	2.3	0.0385	1.633	HSPA8,LDHA,LDHB,PKM,RAC1,RAN,RPS6,VIM	C2
C2	rhTPO	Germ Cell-Sertoli Cell Junction Signaling	2.23	0.0412		ACTG1,CFL1,RAC1,RHOA,TUBA1B,TUBA1C,TUBB	C2
C2	rhTPO	Xenobiotic Metabolism Signaling	1.93	0.0309		ALDH1A1,CAT,DNAJC7,GSTO1,GSTP1,GSTZ1,HSP90AB1,MGST2,NRIP1	C2
C2	rhTPO	Pyrimidine Ribonucleotides Interconversion	1.92	0.0789		NME1,NME2,NME4	C2
C2	rhTPO	Actin Cytoskeleton Signaling	1.91	0.0328	2.121	ACTG1,BRK1,CFL1,MSN,PFN1,RAC1,RHOA,SOS1	C2
C2	rhTPO	Ephrin B Signaling	1.89	0.0556		CFL1,GNAI2,RAC1,RHOA	C2
C2	rhTPO	Kinetochore Metaphase Signaling Pathway	1.88	0.045	0.447	ENSA,H2AZ1,MACROH2A1,PPP1CA,PPP1CC	C2
C2	rhTPO	Necroptosis Signaling Pathway	1.84	0.0385	0.816	SLC25A3,SLC25A5,SLC25A6,TOMM22,TOMM7,VDAC1	C2
C2	rhTPO	Pyrimidine Ribonucleotides De Novo Biosynthesis	1.83	0.0732		NME1,NME2,NME4	C2
C2	rhTPO	RAR Activation	1.81	0.0341		AKR1C3,ALDH1A1,NRIP1,PARP1,PNRC1,PSMC5,RAC1	C2
C2	rhTPO	Granzyme B Signaling	1.77	0.125		PARP1,PRKDC	C2
C2	rhTPO	Chemokine Signaling	1.72	0.0494	1	CALM1 (includes others),CFL1,GNAI2,RHOA	C2
C2	rhTPO	RHOA Signaling	1.69	0.0403	2.236	ACTG1,CFL1,MSN,PFN1,RHOA	C2
C2	rhTPO	Ephrin A Signaling	1.67	0.0638		CFL1,RAC1,RHOA	C2
C2	rhTPO	Aldosterone Signaling in Epithelial Cells	1.66	0.0349		AHCY,DNAJC7,HSP90AB1,HSPA8,HSPD1,SOS1	C2
C2	rhTPO	Chronic Myeloid Leukemia Signaling	1.6	0.0288	2.121	CALM1 (includes others),HNRNPA1,HSP90AB1,MYC,RAC1,RAN,SET,SOS1	C2
C2	rhTPO	Spermidine Biosynthesis I	1.6	0.5		SRM	C2
C2	rhTPO	Putrescine Biosynthesis III	1.6	0.5		ODC1	C2
C2	rhTPO	Unfolded protein response	1.57	0.0444		CANX,DNAJC7,HSPA8,P4HB	C2
C2	rhTPO	CCR3 Signaling in Eosinophils	1.56	0.0373		CALM1 (includes others),CFL1,GNAI2,RAC1,RHOA	C2
C2	rhTPO	Acute Myeloid Leukemia Signaling	1.55	0.044		IDH2,MYC,PIM1,SOS1	C2
C2	rhTPO	Vitamin-C Transport	1.47	0.087		GLRX,GSTO1	C2
C2	rhTPO	Salvage Pathways of Pyrimidine Ribonucleotides	1.46	0.0412		NME1,NME2,NME4,PIM1	C2
C2	rhTPO	Leukocyte Extravasation Signaling	1.45	0.0311	1.633	ACTG1,GNAI2,MSN,RAC1,RHOA,TIMP1	C2
C2	rhTPO	NADH Repair	1.43	0.333		GAPDH	C2
C2	rhTPO	Serine Biosynthesis	1.43	0.333		PHGDH	C2
C2	rhTPO	Hypusine Biosynthesis	1.43	0.333		EIF5A	C2
C2	rhTPO	Tyrosine Biosynthesis IV	1.43	0.333		PCBD1	C2
C2	rhTPO	Ethanol Degradation IV	1.41	0.08		ALDH1A1,CAT	C2
C2	rhTPO	Gap Junction Signaling	1.4	0.0303		ACTG1,GNAI2,SOS1,TUBA1B,TUBA1C,TUBB	C2
C2	rhTPO	PCP (Planar Cell Polarity) Pathway	1.4	0.05		PFN1,RAC1,RHOA	C2
C2	rhTPO	Sumoylation Pathway	1.38	0.0388		RAC1,RAN,RFC1,RHOA	C2
C2	rhTPO	Semaphorin Signaling in Neurons	1.38	0.0492		CFL1,RAC1,RHOA	C2
C2	rhTPO	ILK Signaling	1.37	0.0299	2	ACTG1,CFL1,MYC,RAC1,RHOA,VIM	C2
C2	rhTPO	LPS/IL-1 Mediated Inhibition of RXR Function	1.37	0.0276		ALDH1A1,CAT,FABP5,GSTO1,GSTP1,GSTZ1,MGST2	C2
C2	rhTPO	NAD Signaling Pathway	1.37	0.0331	2.236	HSPD1,IDH2,LDHA,LDHB,PARP1	C2
C2	rhTPO	NER (Nucleotide Excision Repair, Enhanced Pathway)	1.37	0.0385		H4C3,PRIM1,RFC1,UBE2N	C2
C2	rhTPO	Synaptogenesis Signaling Pathway	1.33	0.0254	1.134	AP2S1,CALM1 (includes others),CFL1,HSPA8,NAP1L1,RAC1,RHOA,SOS1	C2
C2	rhTPO	Induction of Apoptosis by HIV1	1.31	0.0462		SLC25A3,SLC25A5,SLC25A6	C2
C2	rhTPO	Eumelanin Biosynthesis	1.31	0.25		MIF	C2
C2	rhTPO	Phenylalanine Degradation I (Aerobic)	1.31	0.25		PCBD1	C2
C2	rhTPO	Signaling by Rho Family GTPases	1.28	0.0262	2.236	ACTG1,CFL1,GNAI2,MSN,RAC1,RHOA,VIM	C2
C2	rhTPO	Role of p14/p19ARF in Tumor Suppression	1.26	0.0667		NPM1,RAC1	C2
C2	rhTPO	Regulation of Actin-based Motility by Rho	1.24	0.0348		CFL1,PFN1,RAC1,RHOA	C2
C2	rhTPO	RHOGDI Signaling	1.22	0.0273	-1.342	ACTG1,CFL1,GNAI2,MSN,RAC1,RHOA	C2
C2	rhTPO	Neuregulin Signaling	1.22	0.0342		HSP90AB1,MYC,RPS6,SOS1	C2
C2	rhTPO	Methylglyoxal Degradation III	1.21	0.0625		AKR1C3,AKR7A2	C2
C2	rhTPO	Arsenate Detoxification I (Glutaredoxin)	1.21	0.2		GSTO1	C2
C2	rhTPO	Superpathway of Serine and Glycine Biosynthesis I	1.21	0.2		PHGDH	C2
C2	rhTPO	Glutathione Redox Reactions II	1.21	0.2		GLRX	C2
C2	rhTPO	dTMP De Novo Biosynthesis	1.21	0.2		TYMS	C2
C2	rhTPO	Tyrosine Degradation I	1.21	0.2		GSTZ1	C2
C2	rhTPO	Virus Entry via Endocytic Pathways	1.21	0.0339		ACTG1,AP2S1,CLTA,RAC1	C2
C2	rhTPO	Glioma Invasiveness Signaling	1.19	0.0411		RAC1,RHOA,TIMP1	C2
C2	rhTPO	Opioid Signaling Pathway	1.19	0.025	1.89	AP2S1,CALM1 (includes others),CLTA,GNAI2,MYC,RAC1,SOS1	C2
C2	rhTPO	Interferon Signaling	1.12	0.0556		IFITM2,PSMB8	C2
C2	rhTPO	14-3-3-mediated Signaling	1.11	0.0315		TUBA1B,TUBA1C,TUBB,VIM	C2
C2	rhTPO	Role of JAK family kinases in IL-6-type Cytokine Signaling	1.11	0.038		HSP90AB1,MYC,TIMP1	C2
C2	rhTPO	Dopamine Receptor Signaling	1.1	0.0375		PCBD1,PPP1CA,PPP1CC	C2
C2	rhTPO	Aspartate Degradation II	1.07	0.143		MDH2	C2
C2	rhTPO	TR/RXR Activation	1.05	0.0357		AKR1C3,ENO1,UCP2	C2
C2	rhTPO	STAT3 Pathway	1.04	0.0296		MYC,PIM1,RAC1,SOCS2	C2
C2	rhTPO	Production of Nitric Oxide and Reactive Oxygen Species in Macrophages	1.03	0.0262	-0.447	CAT,PPP1CA,PPP1CC,RAC1,RHOA	C2
C2	rhTPO	RAC Signaling	1.02	0.0292	2	BRK1,CFL1,RAC1,RHOA	C2
C2	rhTPO	Superoxide Radicals Degradation	1.02	0.125		CAT	C2
C2	rhTPO	Retinoate Biosynthesis I	1.01	0.0476		AKR1C3,ALDH1A1	C2
C2	rhTPO	BER (Base Excision Repair) Pathway	0.975	0.0455		PARP1,RFC1	C2
C2	rhTPO	Pulmonary Healing Signaling Pathway	0.971	0.0251	2.236	CFL1,IDH2,MYC,RAC1,SOS1	C2
C2	rhTPO	Xenobiotic Metabolism General Signaling Pathway	0.971	0.028	2	GSTO1,GSTP1,GSTZ1,MGST2	C2
C2	rhTPO	ID1 Signaling Pathway	0.955	0.0249	2.236	CDKN1C,MYC,PARK7,TYMS,VIM	C2
C2	rhTPO	Ephrin Receptor Signaling	0.951	0.0248	2.236	CFL1,GNAI2,RAC1,RHOA,SOS1	C2
C2	rhTPO	Actin Nucleation by ARP-WASP Complex	0.947	0.0323		RAC1,RHOA,SOS1	C2
C2	rhTPO	Role of OCT4 in Mammalian Embryonic Stem Cell Pluripotency	0.943	0.0435		PARP1,PHB1	C2
C2	rhTPO	Endocannabinoid Cancer Inhibition Pathway	0.939	0.0272	-1	GNAI2,MYC,RHOA,VIM	C2
C2	rhTPO	Prolactin Signaling	0.928	0.0316		MYC,SOCS2,SOS1	C2
C2	rhTPO	iNOS Signaling	0.928	0.0426		CALM1 (includes others),HMGA1	C2
C2	rhTPO	Sertoli Cell-Sertoli Cell Junction Signaling	0.924	0.0243		ACTG1,RAC1,TUBA1B,TUBA1C,TUBB	C2
C2	rhTPO	Clathrin-mediated Endocytosis Signaling	0.91	0.024		ACTG1,AP2S1,CLTA,HSPA8,RAC1	C2
C2	rhTPO	VEGF Signaling	0.889	0.0303		ACTG1,EIF1,SOS1	C2
C2	rhTPO	Sucrose Degradation V (Mammalian)	0.886	0.0909		TPI1	C2
C2	rhTPO	Integrin Signaling	0.886	0.0236	2.236	ACTG1,PFN1,RAC1,RHOA,SOS1	C2
C2	rhTPO	Insulin Secretion Signaling Pathway	0.886	0.0221	2.449	EIF1,EIF4A1,SPCS1,SRP14,SRP72,SSR3	C2
C2	rhTPO	ERK/MAPK Signaling	0.866	0.0233	-0.447	MYC,PPP1CA,PPP1CC,RAC1,SOS1	C2
C2	rhTPO	Assembly of RNA Polymerase I Complex	0.851	0.0833		POLR1D	C2
C2	rhTPO	Transcriptional Regulatory Network in Embryonic Stem Cells	0.83	0.037		H4C3,SET	C2
C2	rhTPO	Paxillin Signaling	0.818	0.028		ACTG1,RAC1,SOS1	C2
C2	rhTPO	γ-glutamyl Cycle	0.818	0.0769		GGCT	C2
C2	rhTPO	PPAR Signaling	0.818	0.028		HSP90AB1,NRIP1,SOS1	C2
C2	rhTPO	Telomerase Signaling	0.81	0.0278		HSP90AB1,MYC,SOS1	C2
C2	rhTPO	Cell Cycle Control of Chromosomal Replication	0.804	0.0357		CDT1,PRIM1	C2
C2	rhTPO	Urate Biosynthesis/Inosine 5'-phosphate Degradation	0.79	0.0714		IMPDH2	C2
C2	rhTPO	DNA Methylation and Transcriptional Repression Signaling	0.777	0.0268		CHD4,H4C3,MYC	C2
C2	rhTPO	Gαq Signaling	0.777	0.0235		CALM1 (includes others),GNAI2,RAC1,RHOA	C2
C2	rhTPO	Glioblastoma Multiforme Signaling	0.77	0.0234	2	MYC,RAC1,RHOA,SOS1	C2
C2	rhTPO	Leukotriene Biosynthesis	0.762	0.0667		MGST2	C2
C2	rhTPO	Prostate Cancer Signaling	0.759	0.0263		GSTP1,HSP90AB1,SOS1	C2
C2	rhTPO	Endometrial Cancer Signaling	0.759	0.0333		MYC,SOS1	C2
C2	rhTPO	Antioxidant Action of Vitamin C	0.759	0.0263		GLRX,GSTO1,PRDX6	C2
C2	rhTPO	IL-12 Signaling and Production in Macrophages	0.75	0.0212	0.447	CALM1 (includes others),PRKDC,RAC1,XRCC5,XRCC6	C2
C2	rhTPO	Role of Tissue Factor in Cancer	0.745	0.0259		CFL1,P4HB,RAC1	C2
C2	rhTPO	PAK Signaling	0.738	0.0256		CFL1,RAC1,SOS1	C2
C2	rhTPO	Parkinson's Signaling	0.738	0.0625		PARK7	C2
C2	rhTPO	Thrombopoietin Signaling	0.726	0.0317		MYC,SOS1	C2
C2	rhTPO	Cholecystokinin/Gastrin-mediated Signaling	0.724	0.0252		RAC1,RHOA,SOS1	C2
C2	rhTPO	Sphingosine-1-phosphate Signaling	0.714	0.025		GNAI2,RAC1,RHOA	C2
C2	rhTPO	NGF Signaling	0.714	0.025		RAC1,RHOA,SOS1	C2
C2	rhTPO	Axonal Guidance Signaling	0.712	0.0177		CFL1,GNAI2,PFN1,RAC1,RHOA,SOS1,TUBA1B,TUBA1C,TUBB	C2
C2	rhTPO	ERB2-ERBB3 Signaling	0.706	0.0308		MYC,SOS1	C2
C2	rhTPO	Mismatch Repair in Eukaryotes	0.69	0.0556		RFC1	C2
C2	rhTPO	Bile Acid Biosynthesis, Neutral Pathway	0.69	0.0556		AKR1C3	C2
C2	rhTPO	Dopamine-DARPP32 Feedback in cAMP Signaling	0.682	0.0215	-1	CALM1 (includes others),GNAI2,PPP1CA,PPP1CC	C2
C2	rhTPO	Glioma Signaling	0.68	0.024		CALM1 (includes others),IDH2,SOS1	C2
C2	rhTPO	Cell Cycle: G1/S Checkpoint Regulation	0.676	0.0294		MYC,RPL5	C2
C2	rhTPO	Glutaryl-CoA Degradation	0.67	0.0526		PARK7	C2
C2	rhTPO	Purine Nucleotides Degradation II (Aerobic)	0.67	0.0526		IMPDH2	C2
C2	rhTPO	Endocannabinoid Developing Neuron Pathway	0.668	0.0236		GNAI2,RAC1,RHOA	C2
C2	rhTPO	Agrin Interactions at Neuromuscular Junction	0.666	0.029		ACTG1,RAC1	C2
C2	rhTPO	GM-CSF Signaling	0.658	0.0286		PIM1,SOS1	C2
C2	rhTPO	Eicosanoid Signaling	0.658	0.0286		AKR1C3,PRDX6	C2
C2	rhTPO	GNRH Signaling	0.656	0.0209		CALM1 (includes others),GNAI2,RAC1,SOS1	C2
C2	rhTPO	Regulation Of The Epithelial Mesenchymal Transition By Growth Factors Pathway	0.652	0.0208	1	RAC1,RHOA,SOS1,VIM	C2
C2	rhTPO	fMLP Signaling in Neutrophils	0.642	0.0229		CALM1 (includes others),GNAI2,RAC1	C2
C2	rhTPO	Melatonin Signaling	0.64	0.0278		CALM1 (includes others),GNAI2	C2
C2	rhTPO	Endothelin-1 Signaling	0.64	0.0206		GNAI2,MYC,PRDX6,SOS1	C2
C2	rhTPO	Synaptic Long Term Potentiation	0.635	0.0227		CALM1 (includes others),PPP1CA,PPP1CC	C2
C2	rhTPO	Ferroptosis Signaling Pathway	0.635	0.0227		H2AZ1,MACROH2A1,PEBP1	C2
C2	rhTPO	Cardiac Hypertrophy Signaling	0.633	0.0192	1	CALM1 (includes others),GNAI2,RAC1,RHOA,SOS1	C2
C2	rhTPO	Androgen Biosynthesis	0.631	0.0476		AKR1C3	C2
C2	rhTPO	Histamine Degradation	0.631	0.0476		ALDH1A1	C2
C2	rhTPO	Fatty Acid α-oxidation	0.631	0.0476		ALDH1A1	C2
C2	rhTPO	Natural Killer Cell Signaling	0.622	0.0202	1	CFL1,HSPA8,RAC1,SOS1	C2
C2	rhTPO	Putrescine Degradation III	0.614	0.0455		ALDH1A1	C2
C2	rhTPO	Role of PKR in Interferon Induction and Antiviral Response	0.611	0.0221		HSP90AB1,HSPA8,NPM1	C2
C2	rhTPO	Human Embryonic Stem Cell Pluripotency	0.606	0.0199	2	HSP90AB1,MYC,NOG,SOS1	C2
C2	rhTPO	GDNF Family Ligand-Receptor Interactions	0.606	0.0263		RAC1,SOS1	C2
C2	rhTPO	Macropinocytosis Signaling	0.606	0.0263		RAC1,RHOA	C2
C2	rhTPO	Reelin Signaling in Neurons	0.599	0.0217		CFL1,RAC1,RHOA	C2
C2	rhTPO	The Visual Cycle	0.597	0.0435		AKR1C3	C2
C2	rhTPO	TCA Cycle II (Eukaryotic)	0.597	0.0435		MDH2	C2
C2	rhTPO	Colorectal Cancer Metastasis Signaling	0.592	0.0185	2	GNAI2,MYC,RAC1,RHOA,SOS1	C2
C2	rhTPO	IL-7 Signaling Pathway	0.59	0.0256		MYC,SOS1	C2
C2	rhTPO	Insulin Receptor Signaling	0.587	0.0214		PPP1CA,PPP1CC,SOS1	C2
C2	rhTPO	MSP-RON Signaling In Cancer Cells Pathway	0.587	0.0214		MYC,SOS1,VIM	C2
C2	rhTPO	IL-3 Signaling	0.582	0.0253		RAC1,SOS1	C2
C2	rhTPO	Maturity Onset Diabetes of Young (MODY) Signaling	0.582	0.0253		GAPDH,UCP2	C2
C2	rhTPO	Renal Cell Carcinoma Signaling	0.582	0.0253		RAC1,SOS1	C2
C2	rhTPO	JAK/STAT Signaling	0.559	0.0244		SOCS2,SOS1	C2
C2	rhTPO	Estrogen-mediated S-phase Entry	0.551	0.0385		MYC	C2
C2	rhTPO	Tryptophan Degradation III (Eukaryotic)	0.551	0.0385		PARK7	C2
C2	rhTPO	Methionine Degradation I (to Homocysteine)	0.551	0.0385		AHCY	C2
C2	rhTPO	PEDF Signaling	0.545	0.0238		RAC1,RHOA	C2
C2	rhTPO	Hepatic Fibrosis Signaling Pathway	0.545	0.0165	2.646	CALM1 (includes others),GNAI2,MYC,RAC1,RHOA,SOS1,TIMP1	C2
C2	rhTPO	Tryptophan Degradation X (Mammalian, via Tryptamine)	0.538	0.037		ALDH1A1	C2
C2	rhTPO	Cellular Effects of Sildenafil (Viagra)	0.533	0.02		ACTG1,CALM1 (includes others),PABPC4	C2
C2	rhTPO	Semaphorin Neuronal Repulsive Signaling Pathway	0.533	0.02		CFL1,RAC1,RHOA	C2
C2	rhTPO	HIPPO signaling	0.53	0.0233		PPP1CA,PPP1CC	C2
C2	rhTPO	FGF Signaling	0.53	0.0233		RAC1,SOS1	C2
C2	rhTPO	Cysteine Biosynthesis III (mammalia)	0.524	0.0357		AHCY	C2
C2	rhTPO	PDGF Signaling	0.524	0.023		MYC,SOS1	C2
C2	rhTPO	Factors Promoting Cardiogenesis in Vertebrates	0.519	0.0196		MYC,NOG,RHOA	C2
C2	rhTPO	Immunogenic Cell Death Signaling Pathway	0.504	0.0222		HSP90AB1,HSPA8	C2
C2	rhTPO	eNOS Signaling	0.504	0.0192		CALM1 (includes others),HSP90AB1,HSPA8	C2
C2	rhTPO	Thrombin Signaling	0.502	0.0178		GNAI2,RAC1,RHOA,SOS1	C2
C2	rhTPO	Epithelial Adherens Junction Signaling	0.499	0.0191		CFL1,RAC1,RHOA	C2
C2	rhTPO	BMP signaling pathway	0.498	0.022		NOG,SOS1	C2
C2	rhTPO	Pyroptosis Signaling Pathway	0.485	0.0215		GAS5,RHOA	C2
C2	rhTPO	Fcγ Receptor-mediated Phagocytosis in Macrophages and Monocytes	0.479	0.0213		ACTG1,RAC1	C2
C2	rhTPO	Dopamine Degradation	0.478	0.0312		ALDH1A1	C2
C2	rhTPO	Death Receptor Signaling	0.467	0.0208		ACTG1,PARP1	C2
C2	rhTPO	CXCR4 Signaling	0.451	0.0179		GNAI2,RAC1,RHOA	C2
C2	rhTPO	Apelin Cardiomyocyte Signaling Pathway	0.45	0.0202		CAT,GNAI2	C2
C2	rhTPO	IL-9 Signaling	0.446	0.0286		SOCS2	C2
C2	rhTPO	Ethanol Degradation II	0.446	0.0286		ALDH1A1	C2
C2	rhTPO	ATM Signaling	0.445	0.02		PPP1CC,TRIM28	C2
C2	rhTPO	Ribonucleotide Reductase Signaling Pathway	0.442	0.0176		MYC,PARP1,YBX1	C2
C2	rhTPO	MIF-mediated Glucocorticoid Regulation	0.437	0.0278		MIF	C2
C2	rhTPO	Noradrenaline and Adrenaline Degradation	0.427	0.027		ALDH1A1	C2
C2	rhTPO	Complement System	0.427	0.027		C1QBP	C2
C2	rhTPO	Mouse Embryonic Stem Cell Pluripotency	0.424	0.0192		MYC,SOS1	C2
C2	rhTPO	IGF-1 Signaling	0.418	0.019		SOCS2,SOS1	C2
C2	rhTPO	Inhibition of Matrix Metalloproteases	0.409	0.0256		TIMP1	C2
C2	rhTPO	Wound Healing Signaling Pathway	0.408	0.0159	1	RAC1,SOS1,TPSAB1/TPSB2,VIM	C2
C2	rhTPO	Tight Junction Signaling	0.407	0.0168		ACTG1,RAC1,RHOA	C2
C2	rhTPO	D-myo-inositol (1,4,5,6)-Tetrakisphosphate Biosynthesis	0.407	0.0168		PPP1CA,PPP1CC,SET	C2
C2	rhTPO	D-myo-inositol (3,4,5,6)-tetrakisphosphate Biosynthesis	0.407	0.0168		PPP1CA,PPP1CC,SET	C2
C2	rhTPO	Cardiac β-adrenergic Signaling	0.403	0.0167		GNAI2,PPP1CA,PPP1CC	C2
C2	rhTPO	α-Adrenergic Signaling	0.399	0.0183		CALM1 (includes others),GNAI2	C2
C2	rhTPO	Mechanisms of Viral Exit from Host Cells	0.393	0.0244		ACTG1	C2
C2	rhTPO	Superpathway of Methionine Degradation	0.393	0.0244		AHCY	C2
C2	rhTPO	Role of Macrophages, Fibroblasts and Endothelial Cells in Rheumatoid Arthritis	0.391	0.0151		CALM1 (includes others),MIF,MYC,RAC1,RHOA	C2
C2	rhTPO	IL-33 Signaling Pathway	0.381	0.0161		H2AZ1,MACROH2A1,TPSAB1/TPSB2	C2
C2	rhTPO	Oncostatin M Signaling	0.377	0.0233		SOS1	C2
C2	rhTPO	Macrophage Classical Activation Signaling Pathway	0.371	0.0159		HLA-DPA1,MT-CO1,PKM	C2
C2	rhTPO	NOD1/2 Signaling Pathway	0.371	0.0159		HSP90AB1,HSPA8,RAC1	C2
C2	rhTPO	CDK5 Signaling	0.371	0.0174		PPP1CA,PPP1CC	C2
C2	rhTPO	MIF Regulation of Innate Immunity	0.37	0.0227		MIF	C2
C2	rhTPO	Amyotrophic Lateral Sclerosis Signaling	0.367	0.0172		CAT,RAC1	C2
C2	rhTPO	3-phosphoinositide Degradation	0.365	0.0157		PPP1CA,PPP1CC,SET	C2
C2	rhTPO	Estrogen Biosynthesis	0.362	0.0222		AKR1C3	C2
C2	rhTPO	Serotonin Receptor Signaling	0.362	0.0222		PCBD1	C2
C2	rhTPO	Fc Epsilon RI Signaling	0.358	0.0169		RAC1,SOS1	C2
C2	rhTPO	MSP-RON Signaling In Macrophages Pathway	0.354	0.0168		HLA-DPA1,SOS1	C2
C2	rhTPO	D-myo-inositol-5-phosphate Metabolism	0.352	0.0154		PPP1CA,PPP1CC,SET	C2
C2	rhTPO	Nitric Oxide Signaling in the Cardiovascular System	0.35	0.0167		CALM1 (includes others),HSP90AB1	C2
C2	rhTPO	nNOS Signaling in Neurons	0.348	0.0213		CALM1 (includes others)	C2
C2	rhTPO	Retinol Biosynthesis	0.348	0.0213		AKR1C3	C2
C2	rhTPO	Renin-Angiotensin Signaling	0.346	0.0165		RAC1,SOS1	C2
C2	rhTPO	nNOS Signaling in Skeletal Muscle Cells	0.341	0.0208		CALM1 (includes others)	C2
C2	rhTPO	Apelin Muscle Signaling Pathway	0.341	0.0208		GNAI2	C2
C2	rhTPO	Oxytocin In Brain Signaling Pathway	0.338	0.0151		CALM1 (includes others),GNAI2,PRDX6	C2
C2	rhTPO	Spliceosomal Cycle	0.334	0.0204		HSPA8	C2
C2	rhTPO	Macrophage Alternative Activation Signaling Pathway	0.33	0.0149		H4C3,HLA-DPA1,MYC	C2
C2	rhTPO	MYC Mediated Apoptosis Signaling	0.329	0.02		MYC	C2
C2	rhTPO	Cell Cycle: G2/M DNA Damage Checkpoint Regulation	0.329	0.02		PRKDC	C2
C2	rhTPO	FAT10 Cancer Signaling Pathway	0.329	0.02		EEF1A1	C2
C2	rhTPO	Breast Cancer Regulation by Stathmin1	0.325	0.0135	0	PPP1CA,PPP1CC,RAC1,RHOA,SOS1,TUBA1B,TUBA1C,TUBB	C2
C2	rhTPO	Oxytocin Signaling Pathway	0.323	0.0142	2	CALM1 (includes others),GNAI2,RHOA,SOS1	C2
C2	rhTPO	GP6 Signaling Pathway	0.322	0.0157		CALM1 (includes others),RAC1	C2
C2	rhTPO	3-phosphoinositide Biosynthesis	0.321	0.0146		PPP1CA,PPP1CC,SET	C2
C2	rhTPO	G Beta Gamma Signaling	0.315	0.0155		GNAI2,SOS1	C2
C2	rhTPO	IL-8 Signaling	0.306	0.0143		GNAI2,RAC1,RHOA	C2
C2	rhTPO	Agranulocyte Adhesion and Diapedesis	0.306	0.0143		ACTG1,GNAI2,MSN	C2
C2	rhTPO	HGF Signaling	0.305	0.0152		RAC1,SOS1	C2
C2	rhTPO	GABA Receptor Signaling	0.305	0.0152		AP2S1,GNAI2	C2
C2	rhTPO	Molecular Mechanisms of Cancer	0.301	0.0133		GNAI2,MYC,PRKDC,RAC1,RHOA,SOS1	C2
C2	rhTPO	Atherosclerosis Signaling	0.301	0.015		PRDX6,TPSAB1/TPSB2	C2
C2	rhTPO	P2Y Purigenic Receptor Signaling Pathway	0.301	0.015		GNAI2,MYC	C2
C2	rhTPO	EGF Signaling	0.294	0.0179		SOS1	C2
C2	rhTPO	SNARE Signaling Pathway	0.291	0.0147		CALM1 (includes others),HSPA8	C2
C2	rhTPO	CNTF Signaling	0.288	0.0175		SOS1	C2
C2	rhTPO	Oxidative Ethanol Degradation III	0.288	0.0175		ALDH1A1	C2
C2	rhTPO	Th2 Pathway	0.287	0.0146		CHD4,HLA-DPA1	C2
C2	rhTPO	Iron homeostasis signaling pathway	0.284	0.0145		LYRM4,SLC40A1	C2
C2	rhTPO	White Adipose Tissue Browning Pathway	0.284	0.0145		LDHA,LDHB	C2
C2	rhTPO	Role of CHK Proteins in Cell Cycle Checkpoint Control	0.283	0.0172		RFC1	C2
C2	rhTPO	MSP-RON Signaling Pathway	0.283	0.0172		ACTG1	C2
C2	rhTPO	Cancer Drug Resistance By Drug Efflux	0.283	0.0172		YBX1	C2
C2	rhTPO	Senescence Pathway	0.283	0.0134	1	CALM1 (includes others),CAT,PARP1,PPP1CA	C2
C2	rhTPO	Primary Immunodeficiency Signaling	0.278	0.0169		IGLL1/IGLL5	C2
C2	rhTPO	Triacylglycerol Degradation	0.278	0.0169		PRDX6	C2
C2	rhTPO	Gαi Signaling	0.277	0.0143		GNAI2,SOS1	C2
C2	rhTPO	Multiple Sclerosis Signaling Pathway	0.275	0.0135		GAS5,HLA-DPA1,PARP1	C2
C2	rhTPO	Apelin Endothelial Signaling Pathway	0.274	0.0142		CALM1 (includes others),GNAI2	C2
C2	rhTPO	Retinoic acid Mediated Apoptosis Signaling	0.273	0.0167		PARP1	C2
C2	rhTPO	GADD45 Signaling	0.273	0.0167		MYC	C2
C2	rhTPO	Hereditary Breast Cancer Signaling	0.272	0.0141		NPM1,RFC1	C2
C2	rhTPO	Role of NFAT in Cardiac Hypertrophy	0.27	0.0134		CALM1 (includes others),GNAI2,SOS1	C2
C2	rhTPO	Role of JAK2 in Hormone-like Cytokine Signaling	0.264	0.0161		SOCS2	C2
C2	rhTPO	IL-2 Signaling	0.264	0.0161		SOS1	C2
C2	rhTPO	Role Of Osteoclasts In Rheumatoid Arthritis Signaling Pathway	0.262	0.0129	2	CALM1 (includes others),RAC1,RHOA,SOS1	C2
C2	rhTPO	Neurovascular Coupling Signaling Pathway	0.251	0.0129		CALM1 (includes others),PRDX6,RHOA	C2
C2	rhTPO	PXR/RXR Activation	0.251	0.0154		ALDH1A1	C2
C2	rhTPO	Activation of IRF by Cytosolic Pattern Recognition Receptors	0.251	0.0154		PPIB	C2
C2	rhTPO	Pyridoxal 5'-phosphate Salvage Pathway	0.251	0.0154		PIM1	C2
C2	rhTPO	Role of PI3K/AKT Signaling in the Pathogenesis of Influenza	0.246	0.0152		GNAI2	C2
C2	rhTPO	Superpathway of Inositol Phosphate Compounds	0.246	0.0128		PPP1CA,PPP1CC,SET	C2
C2	rhTPO	Glutamate Receptor Signaling	0.246	0.0152		CALM1 (includes others)	C2
C2	rhTPO	PTEN Signaling	0.245	0.0132		RAC1,SOS1	C2
C2	rhTPO	Corticotropin Releasing Hormone Signaling	0.243	0.0132		CALM1 (includes others),GNAI2	C2
C2	rhTPO	Mitotic Roles of Polo-Like Kinase	0.243	0.0149		HSP90AB1	C2
C2	rhTPO	Type II Diabetes Mellitus Signaling	0.24	0.0131		PKM,SOCS2	C2
C2	rhTPO	ERBB4 Signaling	0.238	0.0147		SOS1	C2
C2	rhTPO	IL-10 Signaling	0.237	0.013		HLA-DPA1,PKM	C2
C2	rhTPO	Phospholipases	0.234	0.0145		PRDX6	C2
C2	rhTPO	Growth Hormone Signaling	0.226	0.0141		SOCS2	C2
C2	rhTPO	Serotonin Degradation	0.226	0.0141		ALDH1A1	C2
C2	rhTPO	Netrin Signaling	0.223	0.0139		RAC1	C2
C2	rhTPO	ERK5 Signaling	0.215	0.0135		MYC	C2
C2	rhTPO	Caveolar-mediated Endocytosis Signaling	0.212	0.0133		ACTG1	C2
C2	rhTPO	GPCR-Mediated Integration of Enteroendocrine Signaling Exemplified by an L Cell	0.212	0.0133		GNAI2	C2
C2	rhTPO	Angiopoietin Signaling	0.208	0.0132		SOS1	C2
C2	rhTPO	VDR/RXR Activation	0.202	0.0128		PSMC5	C2
C2	rhTPO	Neurotrophin/TRK Signaling	0.202	0.0128		SOS1	C2
C2	rhTPO	Thyroid Cancer Signaling	0.199	0.0127		MYC	C2
C2	rhTPO	Role of MAPK Signaling in Inhibiting the Pathogenesis of Influenza	0.199	0.0127		PRDX6	C2
C2	rhTPO	Dilated Cardiomyopathy Signaling Pathway	0	0.00667		ACTG1	C2
C2	rhTPO	Pulmonary Fibrosis Idiopathic Signaling Pathway	0	0.0123		ACTG1,RHOA,SOS1,VIM	C2
C2	rhTPO	IL-13 Signaling Pathway	0	0.00862		RHOA	C2
C2	rhTPO	CDX Gastrointestinal Cancer Signaling Pathway	0	0.00495		RAC1	C2
C2	rhTPO	Pathogen Induced Cytokine Storm Signaling Pathway	0	0.00539		HLA-DPA1,MYC	C2
C2	rhTPO	S100 Family Signaling Pathway	0	0.0117	1.667	ATP5F1A,ATP5F1B,ATP5F1C,ATP5F1D,CALM1 (includes others),NCL,RAC1,RHOA,S100A4	C2
C2	rhTPO	Circadian Rhythm Signaling	0	0.00746		GNAI2,MYC	C2
C2	rhTPO	Synaptic Long Term Depression	0	0.0101		GNAI2,PRDX6	C2
C2	rhTPO	Myelination Signaling Pathway	0	0.0122	1	CALM1 (includes others),RAC1,RHOA,SOS1	C2
C2	rhTPO	PPARα/RXRα Activation	0	0.0103		HSP90AB1,SOS1	C2
C2	rhTPO	p53 Signaling	0	0.0102		PRKDC	C2
C2	rhTPO	Acute Phase Response Signaling	0	0.0108		SOCS2,SOS1	C2
C2	rhTPO	Hepatic Fibrosis / Hepatic Stellate Cell Activation	0	0.00515		TIMP1	C2
C2	rhTPO	Role of BRCA1 in DNA Damage Response	0	0.0125		RFC1	C2
C2	rhTPO	Erythropoietin Signaling Pathway	0	0.0113		RAC1,SOS1	C2
C2	rhTPO	Role of NFAT in Regulation of the Immune Response	0	0.00482		CALM1 (includes others),GNAI2,HLA-DPA1,KPNB1,SOS1	C2
C2	rhTPO	FcγRIIB Signaling in B Lymphocytes	0	0.00188		SOS1	C2
C2	rhTPO	LPS-stimulated MAPK Signaling	0	0.0118		RAC1	C2
C2	rhTPO	CCR5 Signaling in Macrophages	0	0.00401		CALM1 (includes others),GNAI2	C2
C2	rhTPO	Calcium-induced T Lymphocyte Apoptosis	0	0.00435		CALM1 (includes others),HLA-DPA1	C2
C2	rhTPO	IL-17 Signaling	0	0.00535		HSP90AB1	C2
C2	rhTPO	CTLA4 Signaling in Cytotoxic T Lymphocytes	0	0.00658	0	AP2S1,CLTA,HLA-DPA1,RAC1	C2
C2	rhTPO	T Helper Cell Differentiation	0	0.00212		HLA-DPA1	C2
C2	rhTPO	CD28 Signaling in T Helper Cells	0	0.0058		CALM1 (includes others),HLA-DPA1,RAC1	C2
C2	rhTPO	IL-15 Signaling	0	0.00189		MYC	C2
C2	rhTPO	Dendritic Cell Maturation	0	0.00168		HLA-DPA1	C2
C2	rhTPO	Relaxin Signaling	0	0.00645		GNAI2	C2
C2	rhTPO	ICOS-ICOSL Signaling in T Helper Cells	0	0.00592		CALM1 (includes others),HLA-DPA1,RAC1	C2
C2	rhTPO	Lipid Antigen Presentation by CD1	0	0.00482		AP2S1,CANX	C2
C2	rhTPO	HMGB1 Signaling	0	0.012		RAC1,RHOA	C2
C2	rhTPO	FLT3 Signaling in Hematopoietic Progenitor Cells	0	0.0122		SOS1	C2
C2	rhTPO	Melanocyte Development and Pigmentation Signaling	0	0.0102		SOS1	C2
C2	rhTPO	Androgen Signaling	0	0.0118		CALM1 (includes others),GNAI2	C2
C2	rhTPO	Role of NANOG in Mammalian Embryonic Stem Cell Pluripotency	0	0.00806		SOS1	C2
C2	rhTPO	CREB Signaling in Neurons	0	0.00494		CALM1 (includes others),GNAI2,SOS1	C2
C2	rhTPO	Type I Diabetes Mellitus Signaling	0	0.00589		HLA-DPA1,HSPD1,SOCS2	C2
C2	rhTPO	Small Cell Lung Cancer Signaling	0	0.0104		MYC	C2
C2	rhTPO	Allograft Rejection Signaling	0	0.00205		HLA-DPA1	C2
C2	rhTPO	Autoimmune Thyroid Disease Signaling	0	0.00218		HLA-DPA1	C2
C2	rhTPO	Bladder Cancer Signaling	0	0.00862		MYC	C2
C2	rhTPO	Graft-versus-Host Disease Signaling	0	0.00224		HLA-DPA1	C2
C2	rhTPO	Non-Small Cell Lung Cancer Signaling	0	0.0106		SOS1	C2
C2	rhTPO	Gα12/13 Signaling	0	0.00752		RHOA	C2
C2	rhTPO	p70S6K Signaling	0	0.00516		GNAI2,RPS6,SOS1	C2
C2	rhTPO	Pancreatic Adenocarcinoma Signaling	0	0.00794		RAC1	C2
C2	rhTPO	G Protein Signaling Mediated by Tubby	0	0.00427		GNAI2,MYC	C2
C2	rhTPO	Crosstalk between Dendritic Cells and Natural Killer Cells	0	0.011		ACTG1	C2
C2	rhTPO	Systemic Lupus Erythematosus Signaling	0	0.00749		HNRNPA2B1,HNRNPC,LSM2,LSM4,SNRPA,SNRPB,SNRPD1,SOS1	C2
C2	rhTPO	CDC42 Signaling	0	0.00347		CFL1,HLA-DPA1	C2
C2	rhTPO	FAK Signaling	0	0.0048	0.447	MYC,RAC1,RHOA,SOCS2,SOS1	C2
C2	rhTPO	AMPK Signaling	0	0.00826		GNAI2,PPM1G	C2
C2	rhTPO	Role of Osteoblasts, Osteoclasts and Chondrocytes in Rheumatoid Arthritis	0	0.00439		CALM1 (includes others)	C2
C2	rhTPO	Phospholipase C Signaling	0	0.00446	2	CALM1 (includes others),PEBP1,RAC1,RHOA,SOS1	C2
C2	rhTPO	Altered T Cell and B Cell Signaling in Rheumatoid Arthritis	0	0.00106		HLA-DPA1	C2
C2	rhTPO	Protein Kinase A Signaling	0	0.0122	-0.447	CALM1 (includes others),GNAI2,PPP1CA,PPP1CC,RHOA	C2
C2	rhTPO	B Cell Development	0	0.00204		HLA-DPA1	C2
C2	rhTPO	IL-1 Signaling	0	0.0104		GNAI2	C2
C2	rhTPO	RANK Signaling in Osteoclasts	0	0.011		CALM1 (includes others)	C2
C2	rhTPO	Neuroprotective Role of THOP1 in Alzheimer's Disease	0	0.00826		TPSAB1/TPSB2	C2
C2	rhTPO	Regulation of IL-2 Expression in Activated and Anergic T Lymphocytes	0	0.00866	2	CALM1 (includes others),PABPC4,RAC1,SOS1	C2
C2	rhTPO	NUR77 Signaling in T Lymphocytes	0	0.0039		CALM1 (includes others),HLA-DPA1	C2
C2	rhTPO	PKCθ Signaling in T Lymphocytes	0	0.00538		HLA-DPA1,RAC1,SOS1	C2
C2	rhTPO	Role of MAPK Signaling in the Pathogenesis of Influenza	0	0.0119		PRDX6	C2
C2	rhTPO	Antiproliferative Role of TOB in T Cell Signaling	0	0.00235		PABPC4	C2
C2	rhTPO	OX40 Signaling Pathway	0	0.00209		HLA-DPA1	C2
C2	rhTPO	PI3K Signaling in B Lymphocytes	0	0.00338		CALM1 (includes others),RAC1	C2
C2	rhTPO	VEGF Family Ligand-Receptor Interactions	0	0.0119		SOS1	C2
C2	rhTPO	ERBB Signaling	0	0.0108		SOS1	C2
C2	rhTPO	Heparan Sulfate Biosynthesis	0	0.0114		PRDX6	C2
C2	rhTPO	Heparan Sulfate Biosynthesis (Late Stages)	0	0.0123		PRDX6	C2
C2	rhTPO	Gαs Signaling	0	0.00794		GNAI2	C2
C2	rhTPO	Granulocyte Adhesion and Diapedesis	0	0.0106		GNAI2,MSN	C2
C2	rhTPO	Regulation of the Epithelial-Mesenchymal Transition Pathway	0	0.0103		RHOA,SOS1	C2
C2	rhTPO	Sperm Motility	0	0.0117		CALM1 (includes others),GNAI2,PRDX6	C2
C2	rhTPO	TEC Kinase Signaling	0	0.00692		ACTG1,GNAI2,RAC1,RHOA	C2
C2	rhTPO	UVA-Induced MAPK Signaling	0	0.0102		PARP1	C2
C2	rhTPO	SAPK/JNK Signaling	0	0.00398		RAC1,SOS1	C2
C2	rhTPO	PI3K/AKT Signaling	0	0.01		HSP90AB1,SOS1	C2
C2	rhTPO	IL-4 Signaling	0	0.0052		GNAI2,HLA-DPA1,SOS1	C2
C2	rhTPO	B Cell Receptor Signaling	0	0.0063	2	CALM1 (includes others),CFL1,RAC1,SOS1	C2
C2	rhTPO	WNT/β-catenin Signaling	0	0.0115		MYC,SOX4	C2
C2	rhTPO	cAMP-mediated signaling	0	0.00847		CALM1 (includes others),GNAI2	C2
C2	rhTPO	p38 MAPK Signaling	0	0.00833		MYC	C2
C2	rhTPO	TGF-β Signaling	0	0.0104		SOS1	C2
C2	rhTPO	Apoptosis Signaling	0	0.00962		PARP1	C2
C2	rhTPO	NF-κB Signaling	0	0.00175		UBE2N	C2
C2	rhTPO	T Cell Receptor Signaling	0	0.00649		CALM1 (includes others),HLA-DPA1,RAC1,SOS1	C2
C2	rhTPO	G-Protein Coupled Receptor Signaling	0	0.00569	2	CALM1 (includes others),GNAI2,RAC1,SOS1	C2
C2	rhTPO	IL-6 Signaling	0	0.00775		SOS1	C2
C2	rhTPO	GPCR-Mediated Nutrient Sensing in Enteroendocrine Cells	0	0.00847		GNAI2	C2
C2	rhTPO	Phagosome Formation	0	0.00719	1.342	CFL1,PRDX6,RAC1,RHOA,SOS1	C2
C2	rhTPO	Autophagy	0	0.00926		CALM1 (includes others),MYC	C2
C2	rhTPO	PD-1, PD-L1 cancer immunotherapy pathway	0	0.00935		HLA-DPA1	C2
C2	rhTPO	Th1 and Th2 Activation Pathway	0	0.0116		CHD4,HLA-DPA1	C2
C2	rhTPO	Th1 Pathway	0	0.0082		HLA-DPA1	C2
C2	rhTPO	Osteoarthritis Pathway	0	0.00424		RAC1	C2
C2	rhTPO	Neuroinflammation Signaling Pathway	0	0.00631		HLA-DPA1,RAC1	C2
C2	rhTPO	Adrenomedullin signaling pathway	0	0.0101		CALM1 (includes others),SOS1	C2
C2	rhTPO	Th17 Activation Pathway	0	0.00207		HSP90AB1	C2
C2	rhTPO	Endocannabinoid Neuronal Synapse Pathway	0	0.00671		GNAI2	C2
C2	rhTPO	Cardiac Hypertrophy Signaling (Enhanced)	0	0.00923	2.236	CALM1 (includes others),GNAI2,MYC,RHOA,RPS6	C2
C2	rhTPO	T Cell Exhaustion Signaling Pathway	0	0.00176		HLA-DPA1	C2
C2	rhTPO	Systemic Lupus Erythematosus In T Cell Signaling Pathway	0	0.00933	1.633	GNAI2,HLA-DPA1,MSN,RAC1,RHOA,SOS1	C2
C2	rhTPO	Systemic Lupus Erythematosus In B Cell Signaling Pathway	0	0.00552	2	CALM1 (includes others),MYC,RAC1,SOS1	C2
C2	rhTPO	HOTAIR Regulatory Pathway	0	0.0123		MYC,VIM	C2
C2	rhTPO	Regulation Of The Epithelial Mesenchymal Transition In Development Pathway	0	0.0115		S100A4	C2
C2	rhTPO	Tumor Microenvironment Pathway	0	0.0112		MYC,RAC1	C2
C2	rhTPO	Calcium Signaling	0	0.00455		CALM1 (includes others)	C2
C2	rhTPO	Role of MAPK Signaling in Promoting the Pathogenesis of Influenza	0	0.00877		PRDX6	C2
C2	romiplostim	EIF2 Signaling	37.2	0.216	3.272	ACTB,EIF1,EIF3A,EIF3D,EIF3I,EIF3K,EIF3L,EIF4A1,HNRNPA1,MAP2K2,MYC,PPP1CC,RPL10A,RPL12,RPL13A,RPL15,RPL17,RPL18A,RPL21,RPL22L1,RPL23,RPL27A,RPL3,RPL34,RPL37,RPL38,RPL39,RPL4,RPL5,RPL6,RPL7,RPL7A,RPL8,RPLP0,RPS16,RPS17,RPS2,RPS20,RPS27,RPS3,RPS3A,RPS4X,RPS4Y1,RPS5,RPS6,RPS7,RPS9,RPSA,SOS1	C2
C2	romiplostim	Sirtuin Signaling Pathway	29.5	0.16	-1.461	APEX1,ATP5F1A,ATP5F1B,ATP5F1C,ATP5F1D,ATP5MC1,ATP5PB,H1-3,IDH2,LDHA,LDHB,MT-ATP6,MT-ND3,MT-ND4,MT-ND5,MYC,NDUFA10,NDUFA12,NDUFA4,NDUFAB1,NDUFB10,NDUFB11,NDUFB8,NDUFS2,NDUFS3,NDUFS5,NDUFS8,NDUFV1,NDUFV2,PARP1,PGK1,POLR1D,PRKDC,SDHC,SLC25A5,SLC25A6,TOMM22,TOMM6,TRIM28,TUBA1B,TUBA1C,UCP2,UQCRFS1,VDAC1,VDAC3,XRCC5,XRCC6	C2
C2	romiplostim	Oxidative Phosphorylation	27.3	0.279	5.209	ATP5F1A,ATP5F1B,ATP5F1C,ATP5F1D,ATP5MC1,ATP5MC3,ATP5PB,COX4I1,COX5A,MT-ATP6,MT-CO1,MT-CO2,MT-CO3,MT-ND3,MT-ND4,MT-ND5,NDUFA10,NDUFA12,NDUFA4,NDUFAB1,NDUFB10,NDUFB11,NDUFB8,NDUFS2,NDUFS3,NDUFS5,NDUFS8,NDUFV1,NDUFV2,SDHC,UQCRFS1	C2
C2	romiplostim	Mitochondrial Dysfunction	21.6	0.122	-5.246	ATP5F1A,ATP5F1B,ATP5F1C,ATP5F1D,ATP5MC1,ATP5MC3,ATP5PB,CALM1 (includes others),COX4I1,COX5A,GSTK1,GSTP1,IDH2,MGST2,MT-ATP6,MT-CO1,MT-CO2,MT-CO3,MT-ND3,MT-ND4,MT-ND5,NDUFA10,NDUFA12,NDUFA4,NDUFAB1,NDUFB10,NDUFB11,NDUFB8,NDUFS2,NDUFS3,NDUFS5,NDUFS8,NDUFV1,NDUFV2,PARK7,PRDX6,SDHC,TOMM22,UCP2,UQCRFS1,VDAC1,VDAC3	C2
C2	romiplostim	Granzyme A Signaling	21.5	0.307	-3.545	ANP32A,APEX1,H1-3,MT-ND3,MT-ND4,MT-ND5,NDUFA10,NDUFA12,NDUFA4,NDUFAB1,NDUFB10,NDUFB11,NDUFB8,NDUFS2,NDUFS3,NDUFS5,NDUFS8,NDUFV1,NDUFV2,NME1,PARP1,SET,XRCC6	C2
C2	romiplostim	BAG2 Signaling Pathway	18.9	0.262	0.816	HSP90AA1,HSPA4,HSPA8,HSPA9,MYC,PSMA2,PSMA3,PSMA6,PSMA7,PSMB1,PSMB2,PSMB3,PSMB4,PSMB5,PSMB6,PSMB7,PSMB8,PSMC3,PSMC5,PSMD4,PSMD8,PSME2	C2
C2	romiplostim	Estrogen Receptor Signaling	17.9	0.1	3.273	ATP5F1A,ATP5F1B,ATP5F1C,ATP5F1D,ATP5MC1,ATP5PB,CFL1,DDX5,GNAI2,GNAS,GNG11,HNRNPD,HSP90AA1,HSP90AB1,HSP90B1,MAP2K2,MT-ATP6,MT-ND3,MT-ND4,MT-ND5,MYC,MYL6,NDUFA10,NDUFA12,NDUFA4,NDUFAB1,NDUFB10,NDUFB11,NDUFB8,NDUFS2,NDUFS3,NDUFS5,NDUFS8,NDUFV1,NDUFV2,NRIP1,PRKDC,RHOA,SDHC,SOS1,UQCRFS1	C2
C2	romiplostim	Huntington's Disease Signaling	16.5	0.117	1.342	ATP5F1A,ATP5F1B,ATP5F1C,ATP5F1D,ATP5MC1,ATP5PB,CLTA,GNG11,HSPA4,HSPA8,HSPA9,POLR2J2/POLR2J3,PSMA2,PSMA3,PSMA6,PSMA7,PSMB1,PSMB2,PSMB3,PSMB4,PSMB5,PSMB6,PSMB7,PSMB8,PSMC3,PSMC5,PSMD4,PSMD8,PSME2,SDHC,SOS1,UBB,UBC	C2
C2	romiplostim	FAT10 Signaling Pathway	15.9	0.304		PSMA2,PSMA3,PSMA6,PSMA7,PSMB1,PSMB2,PSMB3,PSMB4,PSMB5,PSMB6,PSMB7,PSMB8,PSMC3,PSMC5,PSMD4,PSMD8,PSME2	C2
C2	romiplostim	Protein Ubiquitination Pathway	15.2	0.114		HSP90AA1,HSP90AB1,HSP90B1,HSPA4,HSPA8,HSPA9,HSPB1,HSPD1,HSPE1,PSMA2,PSMA3,PSMA6,PSMA7,PSMB1,PSMB2,PSMB3,PSMB4,PSMB5,PSMB6,PSMB7,PSMB8,PSMC3,PSMC5,PSMD4,PSMD8,PSME2,UBB,UBC,UBE2D3,UBE2L3,UBE2N	C2
C2	romiplostim	Regulation of eIF4 and p70S6K Signaling	12.4	0.127		EIF1,EIF3A,EIF3D,EIF3I,EIF3K,EIF3L,EIF4A1,MAP2K2,RPS16,RPS17,RPS2,RPS20,RPS27,RPS3,RPS3A,RPS4X,RPS4Y1,RPS5,RPS6,RPS7,RPS9,RPSA,SOS1	C2
C2	romiplostim	Glucocorticoid Receptor Signaling	12	0.0687		ACTB,ATP5F1A,ATP5F1B,ATP5F1C,ATP5F1D,ATP5MC1,ATP5PB,GTF2A2,HLA-DPA1,HSP90AA1,HSP90AB1,HSP90B1,HSPA4,HSPA8,HSPA9,MAP2K2,MT-ATP6,MT-ND3,MT-ND4,MT-ND5,MYC,NDUFA10,NDUFA12,NDUFA4,NDUFAB1,NDUFB10,NDUFB11,NDUFB8,NDUFS2,NDUFS3,NDUFS5,NDUFS8,NDUFV1,NDUFV2,NRIP1,POLR2J2/POLR2J3,PTGES3,SDHC,SOS1,UQCRFS1	C2
C2	romiplostim	Neutrophil Extracellular Trap Signaling Pathway	11.7	0.0799	5.396	ATP5F1A,ATP5F1B,ATP5F1C,ATP5F1D,ATP5MC1,ATP5PB,MAP2K2,MT-ATP6,MT-ND3,MT-ND4,MT-ND5,NDUFA10,NDUFA12,NDUFA4,NDUFAB1,NDUFB10,NDUFB11,NDUFB8,NDUFS2,NDUFS3,NDUFS5,NDUFS8,NDUFV1,NDUFV2,PRDX6,SDHC,SLC25A5,SLC25A6,TOMM22,TOMM6,UQCRFS1,VDAC1,VDAC3	C2
C2	romiplostim	mTOR Signaling	10.1	0.103		EIF3A,EIF3D,EIF3I,EIF3K,EIF3L,EIF4A1,EIF4B,RHOA,RPS16,RPS17,RPS2,RPS20,RPS27,RPS3,RPS3A,RPS4X,RPS4Y1,RPS5,RPS6,RPS7,RPS9,RPSA	C2
C2	romiplostim	Inhibition of ARE-Mediated mRNA Degradation Pathway	8.89	0.111		PSMA2,PSMA3,PSMA6,PSMA7,PSMB1,PSMB2,PSMB3,PSMB4,PSMB5,PSMB6,PSMB7,PSMB8,PSMC3,PSMC5,PSMD4,PSMD8,PSME2,YWHAB	C2
C2	romiplostim	Coronavirus Pathogenesis Pathway	8.06	0.0931	-3.9	CDK4,EEF1A1,KPNB1,NPM1,PA2G4,RPS16,RPS17,RPS2,RPS20,RPS27,RPS3,RPS3A,RPS4X,RPS4Y1,RPS5,RPS6,RPS7,RPS9,RPSA	C2
C2	romiplostim	NRF2-mediated Oxidative Stress Response	7.01	0.0802	3	ACTB,ACTG1,AKR1A1,AKR7A2,CAT,CCT7,FTL,GSTK1,GSTO1,GSTP1,HSP90AA1,HSP90AB1,HSP90B1,MAP2K2,MGST2,PPIB,PRDX1,TXN,UBB	C2
C2	romiplostim	MicroRNA Biogenesis Signaling Pathway	6.38	0.0856	2.5	CSDE1,DDX5,HNRNPA1,HNRNPA2B1,HNRNPD,HSP90AA1,HSP90AB1,HSP90B1,HSPA8,ILF2,MYC,POLR2J2/POLR2J3,PTGES3,RAN,SRSF3,TPR	C2
C2	romiplostim	Xenobiotic Metabolism AHR Signaling Pathway	6.23	0.126	0.905	ALDH1A1,ALDH9A1,GSTK1,GSTO1,GSTP1,HSP90AA1,HSP90AB1,HSP90B1,MGST2,NRIP1,PTGES3	C2
C2	romiplostim	Aryl Hydrocarbon Receptor Signaling	5.8	0.0881	-0.378	ALDH1A1,ALDH9A1,CDK4,GSTK1,GSTO1,GSTP1,HSP90AA1,HSP90AB1,HSP90B1,HSPB1,MGST2,MYC,NRIP1,PTGES3	C2
C2	romiplostim	Pyrimidine Deoxyribonucleotides De Novo Biosynthesis I	5.53	0.261	2.449	CMPK2,DUT,NME1,NME2,NME4,TYMS	C2
C2	romiplostim	DNA Double-Strand Break Repair by Non-Homologous End Joining	5.44	0.357		PARP1,PRKDC,RAD50,XRCC5,XRCC6	C2
C2	romiplostim	Remodeling of Epithelial Adherens Junctions	5.37	0.132		ACTB,ACTG1,ACTR3,ARPC1B,ARPC2,NME1,TUBA1B,TUBA1C,TUBB	C2
C2	romiplostim	Telomere Extension by Telomerase	5.27	0.333		HNRNPA1,HNRNPA2B1,RAD50,XRCC5,XRCC6	C2
C2	romiplostim	Inosine-5'-phosphate Biosynthesis II	5.21	1		ADSL,ATIC,PAICS	C2
C2	romiplostim	Polyamine Regulation in Colon Cancer	4.91	0.136	2.121	EIF5A,MAP2K2,MYC,OAZ1,ODC1,RHOA,SMS,SRM	C2
C2	romiplostim	RHOA Signaling	4.72	0.0887	3.317	ACTB,ACTG1,ACTR3,ARPC1B,ARPC2,CFL1,MSN,MYL6,PFN1,RHOA,SEPTIN7	C2
C2	romiplostim	Purine Nucleotides De Novo Biosynthesis II	4.47	0.364	2	ADSL,ATIC,IMPDH2,PAICS	C2
C2	romiplostim	Signaling by Rho Family GTPases	4.4	0.0599	3.051	ACTB,ACTG1,ACTR3,ARPC1B,ARPC2,CFL1,GNAI2,GNAS,GNG11,MAP2K2,MSN,MYL6,RHOA,SEPTIN7,STMN1,VIM	C2
C2	romiplostim	TCA Cycle II (Eukaryotic)	4.27	0.217	2.236	FH,IDH3B,MDH1,MDH2,SDHC	C2
C2	romiplostim	Xenobiotic Metabolism PXR Signaling Pathway	4.21	0.0677	1.941	ALDH1A1,ALDH9A1,CAT,GSTK1,GSTO1,GSTP1,HSP90AA1,HSP90AB1,HSP90B1,MGST2,NRIP1,PPP1CC,PPP1R14B	C2
C2	romiplostim	Antigen Presentation Pathway	4.13	0.154		CALR,CANX,HLA-DPA1,PSMB5,PSMB6,PSMB8	C2
C2	romiplostim	Hypoxia Signaling in the Cardiovascular System	4.1	0.105		HSP90AA1,HSP90AB1,HSP90B1,LDHA,P4HB,UBE2D3,UBE2L3,UBE2N	C2
C2	romiplostim	Aldosterone Signaling in Epithelial Cells	4.06	0.0698		AHCY,HSP90AA1,HSP90AB1,HSP90B1,HSPA4,HSPA8,HSPA9,HSPB1,HSPD1,HSPE1,MAP2K2,SOS1	C2
C2	romiplostim	Glycolysis I	3.92	0.185	2.236	ENO1,GAPDH,PGK1,PKM,TPI1	C2
C2	romiplostim	Gluconeogenesis I	3.92	0.185	2.236	ENO1,GAPDH,MDH1,MDH2,PGK1	C2
C2	romiplostim	Coronavirus Replication Pathway	3.77	0.133	1.633	COPE,HNRNPA1,IFITM2,TUBA1B,TUBA1C,TUBB	C2
C2	romiplostim	Actin Cytoskeleton Signaling	3.72	0.0574	2.673	ACTB,ACTG1,ACTR3,ARPC1B,ARPC2,BRK1,CFL1,IQGAP2,MAP2K2,MSN,MYL6,PFN1,RHOA,SOS1	C2
C2	romiplostim	RAN Signaling	3.65	0.235	2	KPNB1,RAN,RANBP1,XPO1	C2
C2	romiplostim	RHOGDI Signaling	3.62	0.0591	-2.111	ACTB,ACTG1,ACTR3,ARHGDIB,ARPC1B,ARPC2,CFL1,GNAI2,GNAS,GNG11,MSN,MYL6,RHOA	C2
C2	romiplostim	Unfolded protein response	3.59	0.0889	2.828	CALR,CANX,HSP90B1,HSPA4,HSPA8,HSPA9,P4HB,XBP1	C2
C2	romiplostim	Chaperone Mediated Autophagy Signaling Pathway	3.39	0.0389	-2.2	EEF1A1,EIF4A1,HSP90AA1,HSP90AB1,HSP90B1,HSPA4,HSPA8,HSPA9,IDH2,MYC,PARK7,PSMA2,PSMA3,PSMA6,PSMA7,PSMB1,PSMB2,PSMB3,PSMB4,PSMB5,PSMB6,PSMB7,PSMB8,PSME2,TPT1	C2
C2	romiplostim	HIF1α Signaling	3.29	0.0577	1.508	APEX1,HSP90AA1,HSPA4,HSPA8,HSPA9,LDHA,LDHB,MAP2K2,PKM,RAN,RPS6,VIM	C2
C2	romiplostim	CSDE1 Signaling Pathway	3.25	0.107	2.449	CSDE1,HNRNPC,HNRNPD,MYC,PABPC4,VIM	C2
C2	romiplostim	Pyrimidine Ribonucleotides Interconversion	3.2	0.132	2.236	CMPK2,DHX9,NME1,NME2,NME4	C2
C2	romiplostim	Xenobiotic Metabolism CAR Signaling Pathway	3.06	0.0576	2.714	ALDH1A1,ALDH9A1,GSTK1,GSTO1,GSTP1,HSP90AA1,HSP90AB1,HSP90B1,MAP2K2,MGST2,NRIP1	C2
C2	romiplostim	Pyrimidine Ribonucleotides De Novo Biosynthesis	3.04	0.122	2.236	CMPK2,DHX9,NME1,NME2,NME4	C2
C2	romiplostim	Pentose Phosphate Pathway	3.04	0.273		PGLS,TALDO1,TKT	C2
C2	romiplostim	Xenobiotic Metabolism Signaling	2.96	0.0481		ALDH1A1,ALDH9A1,CAT,FTL,GSTK1,GSTO1,GSTP1,HSP90AA1,HSP90AB1,HSP90B1,MAP2K2,MGST2,NRIP1,PTGES3	C2
C2	romiplostim	HER-2 Signaling in Breast Cancer	2.96	0.0529	0.302	CDK4,COX4I1,COX5A,KPNB1,MAP2K2,MT-CO1,MT-CO2,MT-CO3,MYC,RPS6,SOS1,TPR	C2
C2	romiplostim	Regulation of Actin-based Motility by Rho	2.88	0.0696	2.646	ACTB,ACTR3,ARPC1B,ARPC2,CFL1,MYL6,PFN1,RHOA	C2
C2	romiplostim	Immunogenic Cell Death Signaling Pathway	2.86	0.0778	2.646	CALR,HSP90AA1,HSP90AB1,HSP90B1,HSPA4,HSPA8,HSPA9	C2
C2	romiplostim	Glutathione Redox Reactions I	2.73	0.138	2	GSTK1,GSTP1,MGST2,PRDX6	C2
C2	romiplostim	NAD Signaling Pathway	2.7	0.0596	2.828	ETFA,H1-3,HSPD1,IDH2,LDHA,LDHB,PARP1,POLR2J2/POLR2J3,TIPARP	C2
C2	romiplostim	Salvage Pathways of Pyrimidine Ribonucleotides	2.67	0.0722	2.449	CDK4,CMPK2,MAP2K2,NME1,NME2,NME4,PIM1	C2
C2	romiplostim	fMLP Signaling in Neutrophils	2.52	0.0611	2.828	ACTR3,ARPC1B,ARPC2,CALM1 (includes others),GNAI2,GNAS,GNG11,MAP2K2	C2
C2	romiplostim	Telomerase Signaling	2.41	0.0648	2.449	HSP90AA1,HSP90AB1,HSP90B1,MAP2K2,MYC,PTGES3,SOS1	C2
C2	romiplostim	RAC Signaling	2.4	0.0584	2.828	ACTR3,ARPC1B,ARPC2,BRK1,CFL1,IQGAP2,MAP2K2,RHOA	C2
C2	romiplostim	Androgen Signaling	2.37	0.0533		CALM1 (includes others),CALR,GNAI2,GNAS,GNG11,GTF2A2,HSP90AA1,HSPA4,POLR2J2/POLR2J3	C2
C2	romiplostim	Ephrin Receptor Signaling	2.35	0.0495	3.162	ACTR3,ARPC1B,ARPC2,CFL1,GNAI2,GNAS,GNG11,MAP2K2,RHOA,SOS1	C2
C2	romiplostim	Glutathione-mediated Detoxification	2.33	0.108	2	GSTK1,GSTO1,GSTP1,MGST2	C2
C2	romiplostim	Pyruvate Fermentation to Lactate	2.32	0.333		LDHA,LDHB	C2
C2	romiplostim	Pentose Phosphate Pathway (Non-oxidative Branch)	2.32	0.333		TALDO1,TKT	C2
C2	romiplostim	Prostate Cancer Signaling	2.28	0.0614		GSTP1,HSP90AA1,HSP90AB1,HSP90B1,MAP2K2,PA2G4,SOS1	C2
C2	romiplostim	Clathrin-mediated Endocytosis Signaling	2.27	0.0481		ACTB,ACTG1,ACTR3,AP2S1,ARPC1B,ARPC2,CLTA,HSPA8,UBB,UBC	C2
C2	romiplostim	Chronic Myeloid Leukemia Signaling	2.24	0.0432	2.887	CALM1 (includes others),CDK4,HNRNPA1,HSP90AA1,HSP90AB1,HSP90B1,MAP2K2,MYC,PA2G4,RAN,SET,SOS1	C2
C2	romiplostim	Neuregulin Signaling	2.22	0.0598	2	HSP90AA1,HSP90AB1,HSP90B1,MAP2K2,MYC,RPS6,SOS1	C2
C2	romiplostim	Endoplasmic Reticulum Stress Pathway	2.19	0.143		CALR,HSP90B1,XBP1	C2
C2	romiplostim	Aspartate Degradation II	2.17	0.286		MDH1,MDH2	C2
C2	romiplostim	Acute Myeloid Leukemia Signaling	2.17	0.0659		IDH2,IDH3B,MAP2K2,MYC,PIM1,SOS1	C2
C2	romiplostim	Apelin Adipocyte Signaling Pathway	2.15	0.0652	2.449	CAT,GNAI2,GSTK1,GSTP1,MGST2,PRDX6	C2
C2	romiplostim	eNOS Signaling	2.07	0.0513	-0.447	CALM1 (includes others),GNAS,HSP90AA1,HSP90AB1,HSP90B1,HSPA4,HSPA8,HSPA9	C2
C2	romiplostim	Necroptosis Signaling Pathway	2.07	0.0513	2.121	SLC25A3,SLC25A5,SLC25A6,TOMM22,TOMM6,UBC,VDAC1,VDAC3	C2
C2	romiplostim	Glioma Signaling	2.07	0.056		CALM1 (includes others),CDK4,IDH2,IDH3B,MAP2K2,PA2G4,SOS1	C2
C2	romiplostim	Death Receptor Signaling	2.06	0.0625	1.633	ACTB,ACTG1,ARHGDIB,HSPB1,PARP1,TIPARP	C2
C2	romiplostim	Leukocyte Extravasation Signaling	2.01	0.0466	2.333	ACTB,ACTG1,GNAI2,ICAM3,MAP2K2,MSN,MYL6,RHOA,TIMP1	C2
C2	romiplostim	Ephrin B Signaling	1.97	0.0694		CFL1,GNAI2,GNAS,GNG11,RHOA	C2
C2	romiplostim	Ethanol Degradation IV	1.97	0.12		ALDH1A1,ALDH9A1,CAT	C2
C2	romiplostim	GABA Receptor Signaling	1.95	0.053		ALDH9A1,AP2S1,GNAI2,GNAS,GNG11,UBB,UBC	C2
C2	romiplostim	Gap Junction Signaling	1.94	0.0455		ACTB,ACTG1,GNAI2,GNAS,MAP2K2,SOS1,TUBA1B,TUBA1C,TUBB	C2
C2	romiplostim	Sumoylation Pathway	1.92	0.0583	-1	ARHGDIB,RAN,RHOA,SERBP1,SUMO2,UBA2	C2
C2	romiplostim	CCR3 Signaling in Eosinophils	1.91	0.0522		CALM1 (includes others),CFL1,GNAI2,GNAS,GNG11,MAP2K2,RHOA	C2
C2	romiplostim	Spliceosomal Cycle	1.9	0.0816	2	DDX39B,HSPA8,SF3A3,SF3B2	C2
C2	romiplostim	Tryptophan Degradation X (Mammalian, via Tryptamine)	1.88	0.111		AKR1A1,ALDH1A1,ALDH9A1	C2
C2	romiplostim	Role of PKR in Interferon Induction and Antiviral Response	1.88	0.0515	-2.646	HSP90AA1,HSP90AB1,HSP90B1,HSPA4,HSPA8,HSPA9,NPM1	C2
C2	romiplostim	Germ Cell-Sertoli Cell Junction Signaling	1.86	0.0471		ACTB,ACTG1,CFL1,MAP2K2,RHOA,TUBA1B,TUBA1C,TUBB	C2
C2	romiplostim	PPAR Signaling	1.84	0.0561	-1.633	HSP90AA1,HSP90AB1,HSP90B1,MAP2K2,NRIP1,SOS1	C2
C2	romiplostim	Renal Cell Carcinoma Signaling	1.81	0.0633		FH,MAP2K2,SOS1,UBB,UBC	C2
C2	romiplostim	Role of JAK family kinases in IL-6-type Cytokine Signaling	1.81	0.0633	2.236	HSP90AA1,HSP90AB1,HSP90B1,MYC,TIMP1	C2
C2	romiplostim	Hereditary Breast Cancer Signaling	1.79	0.0493		ACTB,CDK4,NPM1,POLR2J2/POLR2J3,RAD50,UBB,UBC	C2
C2	romiplostim	Chemokine Signaling	1.77	0.0617	1.342	CALM1 (includes others),CFL1,GNAI2,MAP2K2,RHOA	C2
C2	romiplostim	Integrin Signaling	1.76	0.0425	3	ACTB,ACTG1,ACTR3,ARPC1B,ARPC2,MAP2K2,PFN1,RHOA,SOS1	C2
C2	romiplostim	Ethanol Degradation II	1.58	0.0857		AKR1A1,ALDH1A1,ALDH9A1	C2
C2	romiplostim	Phagosome Maturation	1.56	0.0443		CALR,CANX,PRDX1,PRDX6,TUBA1B,TUBA1C,TUBB	C2
C2	romiplostim	Actin Nucleation by ARP-WASP Complex	1.54	0.0538	2.236	ACTR3,ARPC1B,ARPC2,RHOA,SOS1	C2
C2	romiplostim	Fcγ Receptor-mediated Phagocytosis in Macrophages and Monocytes	1.52	0.0532	2.236	ACTB,ACTG1,ACTR3,ARPC1B,ARPC2	C2
C2	romiplostim	14-3-3-mediated Signaling	1.52	0.0472		MAP2K2,TUBA1B,TUBA1C,TUBB,VIM,YWHAB	C2
C2	romiplostim	Noradrenaline and Adrenaline Degradation	1.52	0.0811		AKR1A1,ALDH1A1,ALDH9A1	C2
C2	romiplostim	ILK Signaling	1.48	0.0398	2.646	ACTB,ACTG1,CFL1,MYC,MYL6,PPP1R14B,RHOA,VIM	C2
C2	romiplostim	Granzyme B Signaling	1.46	0.125		PARP1,PRKDC	C2
C2	romiplostim	Ferroptosis Signaling Pathway	1.45	0.0455	0	FTL,H2AZ1,HSPB1,MACROH2A1,MAP2K2,PEBP1	C2
C2	romiplostim	VEGF Signaling	1.44	0.0505	2	ACTB,ACTG1,EIF1,MAP2K2,SOS1	C2
C2	romiplostim	Spermine Biosynthesis	1.44	0.5		SMS	C2
C2	romiplostim	Spermidine Biosynthesis I	1.44	0.5		SRM	C2
C2	romiplostim	Putrescine Biosynthesis III	1.44	0.5		ODC1	C2
C2	romiplostim	Cell Cycle: G1/S Checkpoint Regulation	1.43	0.0588		CDK4,MYC,PA2G4,RPL5	C2
C2	romiplostim	Mechanisms of Viral Exit from Host Cells	1.4	0.0732		ACTB,ACTG1,XPO1	C2
C2	romiplostim	Superpathway of Geranylgeranyldiphosphate Biosynthesis I (via Mevalonate)	1.37	0.111		ACAT2,FDPS	C2
C2	romiplostim	Reelin Signaling in Neurons	1.37	0.0435	1.633	ACTR3,ARPC1B,ARPC2,CFL1,MAP2K2,RHOA	C2
C2	romiplostim	LPS/IL-1 Mediated Inhibition of RXR Function	1.33	0.0354		ALDH1A1,ALDH9A1,CAT,FABP5,GSTK1,GSTO1,GSTP1,MGST2,XPO1	C2
C2	romiplostim	Glutaryl-CoA Degradation	1.33	0.105		ACAT2,PARK7	C2
C2	romiplostim	BER (Base Excision Repair) Pathway	1.33	0.0682		APEX1,MAP2K2,PARP1	C2
C2	romiplostim	Xenobiotic Metabolism General Signaling Pathway	1.31	0.042	2.449	FTL,GSTK1,GSTO1,GSTP1,MAP2K2,MGST2	C2
C2	romiplostim	α-Adrenergic Signaling	1.29	0.0459	2	CALM1 (includes others),GNAI2,GNAS,GNG11,MAP2K2	C2
C2	romiplostim	Axonal Guidance Signaling	1.29	0.0295		ACTR3,ARPC1B,ARPC2,CFL1,GNAI2,GNAS,GNG11,MAP2K2,MYL6,PFN1,RHOA,SOS1,TUBA1B,TUBA1C,TUBB	C2
C2	romiplostim	Cardiac Hypertrophy Signaling	1.27	0.0345	2.333	CALM1 (includes others),GNAI2,GNAS,GNG11,HSPB1,MAP2K2,MYL6,RHOA,SOS1	C2
C2	romiplostim	L-carnitine Biosynthesis	1.27	0.333		ALDH9A1	C2
C2	romiplostim	NADH Repair	1.27	0.333		GAPDH	C2
C2	romiplostim	Serine Biosynthesis	1.27	0.333		PHGDH	C2
C2	romiplostim	Guanine and Guanosine Salvage I	1.27	0.333		HPRT1	C2
C2	romiplostim	Ascorbate Recycling (Cytosolic)	1.27	0.333		GSTO1	C2
C2	romiplostim	D-glucuronate Degradation I	1.27	0.333		AKR1A1	C2
C2	romiplostim	Hypusine Biosynthesis	1.27	0.333		EIF5A	C2
C2	romiplostim	Adenine and Adenosine Salvage I	1.27	0.333		APRT	C2
C2	romiplostim	Tyrosine Biosynthesis IV	1.27	0.333		PCBD1	C2
C2	romiplostim	Kinetochore Metaphase Signaling Pathway	1.26	0.045	0.447	ENSA,H2AZ1,MACROH2A1,PPP1CC,PPP1R14B	C2
C2	romiplostim	Histamine Degradation	1.25	0.0952		ALDH1A1,ALDH9A1	C2
C2	romiplostim	Fatty Acid α-oxidation	1.25	0.0952		ALDH1A1,ALDH9A1	C2
C2	romiplostim	Apelin Muscle Signaling Pathway	1.23	0.0625		GNAI2,GNAS,GNG11	C2
C2	romiplostim	PFKFB4 Signaling Pathway	1.23	0.0625		GNAS,MAP2K2,TKT	C2
C2	romiplostim	Cellular Effects of Sildenafil (Viagra)	1.22	0.04		ACTB,ACTG1,CALM1 (includes others),GNAS,MYL6,PABPC4	C2
C2	romiplostim	Putrescine Degradation III	1.21	0.0909		ALDH1A1,ALDH9A1	C2
C2	romiplostim	NOD1/2 Signaling Pathway	1.21	0.037	2.646	HSP90AA1,HSP90AB1,HSP90B1,HSPA4,HSPA8,HSPA9,MAP2K2	C2
C2	romiplostim	Insulin Secretion Signaling Pathway	1.18	0.0331	3	EIF1,EIF4A1,GNAS,SEC61B,SPCS1,SRP14,SRP72,SSR3,SSR4	C2
C2	romiplostim	Vitamin-C Transport	1.18	0.087		GSTO1,TXN	C2
C2	romiplostim	Synaptogenesis Signaling Pathway	1.17	0.0317	1.667	ACTR3,AP2S1,ARPC1B,ARPC2,CALM1 (includes others),CFL1,HSPA8,NAP1L1,RHOA,SOS1	C2
C2	romiplostim	Epithelial Adherens Junction Signaling	1.15	0.0382	1.633	ACTR3,ARPC1B,ARPC2,CFL1,RHOA,YWHAB	C2
C2	romiplostim	Nitric Oxide Signaling in the Cardiovascular System	1.15	0.0417	2.236	CALM1 (includes others),HSP90AA1,HSP90AB1,HSP90B1,MAP2K2	C2
C2	romiplostim	Eumelanin Biosynthesis	1.14	0.25		MIF	C2
C2	romiplostim	Phenylalanine Degradation I (Aerobic)	1.14	0.25		PCBD1	C2
C2	romiplostim	Opioid Signaling Pathway	1.12	0.0321	2.333	AP2S1,CALM1 (includes others),CLTA,GNAI2,GNAS,GNG11,MAP2K2,MYC,SOS1	C2
C2	romiplostim	Protein Kinase A Signaling	1.1	0.0292	1.508	APEX1,CALM1 (includes others),GNAI2,GNAS,GNG11,H1-3,MAP2K2,MYL6,PPP1CC,PPP1R14B,RHOA,YWHAB	C2
C2	romiplostim	Estrogen-mediated S-phase Entry	1.08	0.0769		CDK4,MYC	C2
C2	romiplostim	Tryptophan Degradation III (Eukaryotic)	1.08	0.0769		ACAT2,PARK7	C2
C2	romiplostim	Methionine Degradation I (to Homocysteine)	1.08	0.0769		AHCY,PRMT1	C2
C2	romiplostim	Cell Cycle Control of Chromosomal Replication	1.07	0.0536		CDK4,CDT1,MCM4	C2
C2	romiplostim	RAR Activation	1.06	0.0341		ACTB,ALDH1A1,NRIP1,PARP1,PRMT1,PSMC5,RPL7A	C2
C2	romiplostim	Arsenate Detoxification I (Glutaredoxin)	1.05	0.2		GSTO1	C2
C2	romiplostim	Pentose Phosphate Pathway (Oxidative Branch)	1.05	0.2		PGLS	C2
C2	romiplostim	Superpathway of Serine and Glycine Biosynthesis I	1.05	0.2		PHGDH	C2
C2	romiplostim	Trans, trans-farnesyl Diphosphate Biosynthesis	1.05	0.2		FDPS	C2
C2	romiplostim	dTMP De Novo Biosynthesis	1.05	0.2		TYMS	C2
C2	romiplostim	CXCR4 Signaling	1.04	0.0357	2.449	GNAI2,GNAS,GNG11,MAP2K2,MYL6,RHOA	C2
C2	romiplostim	Cysteine Biosynthesis III (mammalia)	1.03	0.0714		AHCY,PRMT1	C2
C2	romiplostim	Ribonucleotide Reductase Signaling Pathway	1.02	0.0353	2.449	ACTB,CDK4,MYC,PARP1,TIPARP,YBX1	C2
C2	romiplostim	Gαq Signaling	1.02	0.0353	2.236	CALM1 (includes others),GNAI2,GNAS,GNG11,MAP2K2,RHOA	C2
C2	romiplostim	Non-Small Cell Lung Cancer Signaling	1.02	0.0426		CDK4,MAP2K2,PA2G4,SOS1	C2
C2	romiplostim	Prolactin Signaling	1.01	0.0421	1	MAP2K2,MYC,SOCS2,SOS1	C2
C2	romiplostim	Endometrial Cancer Signaling	1.01	0.05		MAP2K2,MYC,SOS1	C2
C2	romiplostim	Superpathway of Cholesterol Biosynthesis	1	0.069		ACAT2,FDPS	C2
C2	romiplostim	ERK/MAPK Signaling	0.983	0.0326	0	HSPB1,MAP2K2,MYC,PPP1CC,PPP1R14B,SOS1,YWHAB	C2
C2	romiplostim	Glycine Cleavage Complex	0.975	0.167		GCSH	C2
C2	romiplostim	Thrombopoietin Signaling	0.959	0.0476		MAP2K2,MYC,SOS1	C2
C2	romiplostim	Dopamine Degradation	0.932	0.0625		ALDH1A1,ALDH9A1	C2
C2	romiplostim	Methylglyoxal Degradation III	0.932	0.0625		AKR1A1,AKR7A2	C2
C2	romiplostim	Cardiac β-adrenergic Signaling	0.932	0.0333	0	APEX1,GNAI2,GNAS,GNG11,PPP1CC,PPP1R14B	C2
C2	romiplostim	MSP-RON Signaling In Cancer Cells Pathway	0.932	0.0357	2	MAP2K2,MYC,SOS1,VIM,YWHAB	C2
C2	romiplostim	Induction of Apoptosis by HIV1	0.928	0.0462		SLC25A3,SLC25A5,SLC25A6	C2
C2	romiplostim	ERB2-ERBB3 Signaling	0.928	0.0462		MAP2K2,MYC,SOS1	C2
C2	romiplostim	Pyridoxal 5'-phosphate Salvage Pathway	0.928	0.0462		CDK4,MAP2K2,PIM1	C2
C2	romiplostim	Apelin Endothelial Signaling Pathway	0.921	0.0355	2	CALM1 (includes others),GNAI2,GNAS,GNG11,MAP2K2	C2
C2	romiplostim	Thioredoxin Pathway	0.914	0.143		TXN	C2
C2	romiplostim	Adenine and Adenosine Salvage III	0.914	0.143		HPRT1	C2
C2	romiplostim	Thrombin Signaling	0.907	0.0311	2.236	GNAI2,GNAS,GNG11,MAP2K2,MYL6,RHOA,SOS1	C2
C2	romiplostim	Mitotic Roles of Polo-Like Kinase	0.9	0.0448		HSP90AA1,HSP90AB1,HSP90B1	C2
C2	romiplostim	NER (Nucleotide Excision Repair, Enhanced Pathway)	0.9	0.0385		COPS3,POLD4,POLR2J2/POLR2J3,UBE2N	C2
C2	romiplostim	IGF-1 Signaling	0.889	0.0381		MAP2K2,SOCS2,SOS1,YWHAB	C2
C2	romiplostim	Endocannabinoid Cancer Inhibition Pathway	0.866	0.034	-0.447	GNAI2,MAP2K2,MYC,RHOA,VIM	C2
C2	romiplostim	Superoxide Radicals Degradation	0.86	0.125		CAT	C2
C2	romiplostim	GM-CSF Signaling	0.857	0.0429		MAP2K2,PIM1,SOS1	C2
C2	romiplostim	GNRH Signaling	0.848	0.0314	2.236	CALM1 (includes others),GNAI2,GNAS,GNG11,MAP2K2,SOS1	C2
C2	romiplostim	Interferon Signaling	0.848	0.0556		IFITM2,PSMB8	C2
C2	romiplostim	Serotonin Degradation	0.845	0.0423		AKR1A1,ALDH1A1,ALDH9A1	C2
C2	romiplostim	Melatonin Signaling	0.833	0.0417		CALM1 (includes others),GNAI2,MAP2K2	C2
C2	romiplostim	Complement System	0.83	0.0541		C1QBP,CFH	C2
C2	romiplostim	PPARα/RXRα Activation	0.818	0.0308	-1.633	GNAS,HSP90AA1,HSP90AB1,HSP90B1,MAP2K2,SOS1	C2
C2	romiplostim	Cell Cycle Regulation by BTG Family Proteins	0.81	0.0526		CDK4,PRMT1	C2
C2	romiplostim	Natural Killer Cell Signaling	0.796	0.0303	1.633	CFL1,HSPA4,HSPA8,HSPA9,MAP2K2,SOS1	C2
C2	romiplostim	Caveolar-mediated Endocytosis Signaling	0.793	0.04		ACTB,ACTG1,COPE	C2
C2	romiplostim	CDK5 Signaling	0.788	0.0348	0	GNAS,MAP2K2,PPP1CC,PPP1R14B	C2
C2	romiplostim	PI3K/AKT Signaling	0.783	0.03	2.449	HSP90AA1,HSP90AB1,HSP90B1,MAP2K2,SOS1,YWHAB	C2
C2	romiplostim	Bladder Cancer Signaling	0.777	0.0345		CDK4,MAP2K2,MYC,PA2G4	C2
C2	romiplostim	Human Embryonic Stem Cell Pluripotency	0.775	0.0299	2.449	HSP90AA1,HSP90AB1,HSP90B1,MAP2K2,MYC,SOS1	C2
C2	romiplostim	PAK Signaling	0.77	0.0342		CFL1,MAP2K2,MYL6,SOS1	C2
C2	romiplostim	Prostanoid Biosynthesis	0.77	0.1		PTGES3	C2
C2	romiplostim	Ketolysis	0.77	0.1		ACAT2	C2
C2	romiplostim	Virus Entry via Endocytic Pathways	0.759	0.0339		ACTB,ACTG1,AP2S1,CLTA	C2
C2	romiplostim	Superpathway of Methionine Degradation	0.759	0.0488		AHCY,PRMT1	C2
C2	romiplostim	Sertoli Cell-Sertoli Cell Junction Signaling	0.742	0.0291		ACTB,ACTG1,MAP2K2,TUBA1B,TUBA1C,TUBB	C2
C2	romiplostim	Dopamine Receptor Signaling	0.738	0.0375		PCBD1,PPP1CC,PPP1R14B	C2
C2	romiplostim	Ketogenesis	0.733	0.0909		ACAT2	C2
C2	romiplostim	Sucrose Degradation V (Mammalian)	0.733	0.0909		TPI1	C2
C2	romiplostim	Oncostatin M Signaling	0.726	0.0465		MAP2K2,SOS1	C2
C2	romiplostim	JAK/STAT Signaling	0.714	0.0366		MAP2K2,SOCS2,SOS1	C2
C2	romiplostim	Assembly of RNA Polymerase I Complex	0.699	0.0833		POLR1D	C2
C2	romiplostim	Gαs Signaling	0.693	0.0317		GNAI2,GNAS,GNG11,MAP2K2	C2
C2	romiplostim	Endocannabinoid Developing Neuron Pathway	0.684	0.0315	2	GNAI2,GNG11,MAP2K2,RHOA	C2
C2	romiplostim	Role of OCT4 in Mammalian Embryonic Stem Cell Pluripotency	0.682	0.0435		PARP1,PHB1	C2
C2	romiplostim	Glioblastoma Multiforme Signaling	0.68	0.0292	2	CDK4,MAP2K2,MYC,RHOA,SOS1	C2
C2	romiplostim	HIPPO signaling	0.674	0.0349		PPP1CC,PPP1R14B,YWHAB	C2
C2	romiplostim	G Beta Gamma Signaling	0.668	0.031	2	GNAI2,GNAS,GNG11,SOS1	C2
C2	romiplostim	iNOS Signaling	0.668	0.0426		CALM1 (includes others),HMGA1	C2
C2	romiplostim	Ephrin A Signaling	0.668	0.0426		CFL1,RHOA	C2
C2	romiplostim	γ-glutamyl Cycle	0.668	0.0769		GGCT	C2
C2	romiplostim	PDGF Signaling	0.666	0.0345		MAP2K2,MYC,SOS1	C2
C2	romiplostim	Synaptic Long Term Potentiation	0.644	0.0303	0	CALM1 (includes others),MAP2K2,PPP1CC,PPP1R14B	C2
C2	romiplostim	DNA Double-Strand Break Repair by Homologous Recombination	0.64	0.0714		RAD50	C2
C2	romiplostim	Assembly of RNA Polymerase III Complex	0.64	0.0714		GTF3A	C2
C2	romiplostim	Urate Biosynthesis/Inosine 5'-phosphate Degradation	0.64	0.0714		IMPDH2	C2
C2	romiplostim	Mevalonate Pathway I	0.64	0.0714		ACAT2	C2
C2	romiplostim	P2Y Purigenic Receptor Signaling Pathway	0.636	0.0301	1	GNAI2,GNG11,MAP2K2,MYC	C2
C2	romiplostim	Role of NFAT in Cardiac Hypertrophy	0.633	0.0268	1.342	CALM1 (includes others),GNAI2,GNAS,GNG11,MAP2K2,SOS1	C2
C2	romiplostim	Melanoma Signaling	0.629	0.04		CDK4,MAP2K2	C2
C2	romiplostim	Colorectal Cancer Metastasis Signaling	0.629	0.0258	2.449	GNAI2,GNAS,GNG11,MAP2K2,MYC,RHOA,SOS1	C2
C2	romiplostim	Assembly of RNA Polymerase II Complex	0.629	0.04		GTF2A2,POLR2J2/POLR2J3	C2
C2	romiplostim	Cell Cycle: G2/M DNA Damage Checkpoint Regulation	0.629	0.04		PRKDC,YWHAB	C2
C2	romiplostim	Tight Junction Signaling	0.627	0.0279		ACTB,ACTG1,CDK4,MYL6,RHOA	C2
C2	romiplostim	Crosstalk between Dendritic Cells and Natural Killer Cells	0.627	0.033		ACTB,ACTG1,ICAM3	C2
C2	romiplostim	STAT3 Pathway	0.622	0.0296		MAP2K2,MYC,PIM1,SOCS2	C2
C2	romiplostim	Leukotriene Biosynthesis	0.613	0.0667		MGST2	C2
C2	romiplostim	Iron homeostasis signaling pathway	0.602	0.029		FTL,HSPA9,LYRM4,SLC40A1	C2
C2	romiplostim	Hepatic Fibrosis Signaling Pathway	0.592	0.0236	3	CALM1 (includes others),FTL,GNAI2,MAP2K2,MYC,MYL6,RHOA,SDHC,SOS1,TIMP1	C2
C2	romiplostim	Parkinson's Signaling	0.59	0.0625		PARK7	C2
C2	romiplostim	Gαi Signaling	0.587	0.0286	2	GNAI2,GNAS,GNG11,SOS1	C2
C2	romiplostim	Insulin Receptor Signaling	0.587	0.0286	2	MAP2K2,PPP1CC,PPP1R14B,SOS1	C2
C2	romiplostim	Small Cell Lung Cancer Signaling	0.585	0.0312		CDK4,MYC,PA2G4	C2
C2	romiplostim	IL-1 Signaling	0.585	0.0312		GNAI2,GNAS,GNG11	C2
C2	romiplostim	Dopamine-DARPP32 Feedback in cAMP Signaling	0.585	0.0269	-0.447	CALM1 (includes others),GNAI2,GNAS,PPP1CC,PPP1R14B	C2
C2	romiplostim	Oxytocin Signaling Pathway	0.577	0.0248	2.646	CALM1 (includes others),GNAI2,GNG11,HSPB1,MYL6,RHOA,SOS1	C2
C2	romiplostim	p53 Signaling	0.569	0.0306		CCNG1,CDK4,PRKDC	C2
C2	romiplostim	Melanocyte Development and Pigmentation Signaling	0.569	0.0306		GNAS,MAP2K2,SOS1	C2
C2	romiplostim	Apelin Cardiomyocyte Signaling Pathway	0.561	0.0303		CAT,GNAI2,MYL6	C2
C2	romiplostim	ATM Signaling	0.553	0.03		PPP1CC,RAD50,TRIM28	C2
C2	romiplostim	CNTF Signaling	0.548	0.0351		MAP2K2,SOS1	C2
C2	romiplostim	Oxidative Ethanol Degradation III	0.548	0.0351		ALDH1A1,ALDH9A1	C2
C2	romiplostim	Isoleucine Degradation I	0.545	0.0556		ACAT2	C2
C2	romiplostim	Endothelin-1 Signaling	0.541	0.0258	2	GNAI2,GNAS,MYC,PRDX6,SOS1	C2
C2	romiplostim	MSP-RON Signaling Pathway	0.538	0.0345		ACTB,ACTG1	C2
C2	romiplostim	Cancer Drug Resistance By Drug Efflux	0.538	0.0345		MAP2K2,YBX1	C2
C2	romiplostim	Purine Nucleotides Degradation II (Aerobic)	0.526	0.0526		IMPDH2	C2
C2	romiplostim	Dilated Cardiomyopathy Signaling Pathway	0.524	0.0267		ACTB,ACTG1,GNAS,MYL6	C2
C2	romiplostim	Semaphorin Neuronal Repulsive Signaling Pathway	0.524	0.0267	0	CFL1,MAP2K2,MYL6,RHOA	C2
C2	romiplostim	Mouse Embryonic Stem Cell Pluripotency	0.521	0.0288		MAP2K2,MYC,SOS1	C2
C2	romiplostim	Retinoic acid Mediated Apoptosis Signaling	0.519	0.0333		PARP1,TIPARP	C2
C2	romiplostim	GADD45 Signaling	0.519	0.0333		CDK4,MYC	C2
C2	romiplostim	PCP (Planar Cell Polarity) Pathway	0.519	0.0333		PFN1,RHOA	C2
C2	romiplostim	Oxytocin In Brain Signaling Pathway	0.514	0.0251	2.236	CALM1 (includes others),GNAI2,GNG11,MAP2K2,PRDX6	C2
C2	romiplostim	Adrenomedullin signaling pathway	0.514	0.0251	2.236	CALM1 (includes others),CFH,GNAS,MAP2K2,SOS1	C2
C2	romiplostim	Corticotropin Releasing Hormone Signaling	0.511	0.0263		CALM1 (includes others),GNAI2,GNAS,MAP2K2	C2
C2	romiplostim	Semaphorin Signaling in Neurons	0.509	0.0328		CFL1,RHOA	C2
C2	romiplostim	ID1 Signaling Pathway	0.504	0.0249	2.236	CDK4,MYC,PARK7,TYMS,VIM	C2
C2	romiplostim	Paxillin Signaling	0.5	0.028		ACTB,ACTG1,SOS1	C2
C2	romiplostim	IL-2 Signaling	0.499	0.0323		MAP2K2,SOS1	C2
C2	romiplostim	Molecular Mechanisms of Cancer	0.496	0.0222		CDK4,GNAI2,GNAS,GNG11,MAP2K2,MYC,PA2G4,PRKDC,RHOA,SOS1	C2
C2	romiplostim	Relaxin Signaling	0.495	0.0258		APEX1,GNAI2,GNAS,GNG11	C2
C2	romiplostim	Role of PI3K/AKT Signaling in the Pathogenesis of Influenza	0.463	0.0303		GNAI2,MAP2K2	C2
C2	romiplostim	Glutamate Receptor Signaling	0.463	0.0303		CALM1 (includes others),GNG11	C2
C2	romiplostim	IL-8 Signaling	0.462	0.0238	2.236	GNAI2,GNAS,GNG11,MAP2K2,RHOA	C2
C2	romiplostim	Agranulocyte Adhesion and Diapedesis	0.462	0.0238		ACTB,ACTG1,GNAI2,MSN,MYL6	C2
C2	romiplostim	Role of Lipids/Lipid Rafts in the Pathogenesis of Influenza	0.458	0.0435		FDPS	C2
C2	romiplostim	Antioxidant Action of Vitamin C	0.455	0.0263		GSTO1,PRDX6,TXN	C2
C2	romiplostim	ERBB4 Signaling	0.447	0.0294		MAP2K2,SOS1	C2
C2	romiplostim	Agrin Interactions at Neuromuscular Junction	0.439	0.029		ACTB,ACTG1	C2
C2	romiplostim	GPCR-Mediated Nutrient Sensing in Enteroendocrine Cells	0.431	0.0254		GNAI2,GNAS,GNG11	C2
C2	romiplostim	Circadian Rhythm Signaling	0.428	0.0224		CIRBP,GNAI2,GNAS,GNG11,MAP2K2,MYC	C2
C2	romiplostim	Cholecystokinin/Gastrin-mediated Signaling	0.425	0.0252		MAP2K2,RHOA,SOS1	C2
C2	romiplostim	NGF Signaling	0.419	0.025		MAP2K2,RHOA,SOS1	C2
C2	romiplostim	Glioma Invasiveness Signaling	0.409	0.0274		RHOA,TIMP1	C2
C2	romiplostim	ERK5 Signaling	0.401	0.027		MYC,YWHAB	C2
C2	romiplostim	WNT/β-catenin Signaling	0.398	0.023		MYC,SOX4,UBB,UBC	C2
C2	romiplostim	GPCR-Mediated Integration of Enteroendocrine Signaling Exemplified by an L Cell	0.395	0.0267		GNAI2,GNAS	C2
C2	romiplostim	GDNF Family Ligand-Receptor Interactions	0.387	0.0263		MAP2K2,SOS1	C2
C2	romiplostim	Pancreatic Adenocarcinoma Signaling	0.386	0.0238		CDK4,MAP2K2,PA2G4	C2
C2	romiplostim	Antiproliferative Role of Somatostatin Receptor 2	0.381	0.026		GNG11,MAP2K2	C2
C2	romiplostim	Toll-like Receptor Signaling	0.374	0.0256		UBB,UBC	C2
C2	romiplostim	Neurotrophin/TRK Signaling	0.374	0.0256		MAP2K2,SOS1	C2
C2	romiplostim	IL-7 Signaling Pathway	0.374	0.0256		MYC,SOS1	C2
C2	romiplostim	IL-6 Signaling	0.371	0.0233		HSPB1,MAP2K2,SOS1	C2
C2	romiplostim	Role of p14/p19ARF in Tumor Suppression	0.369	0.0333		NPM1	C2
C2	romiplostim	IL-3 Signaling	0.368	0.0253		MAP2K2,SOS1	C2
C2	romiplostim	Maturity Onset Diabetes of Young (MODY) Signaling	0.368	0.0253		GAPDH,UCP2	C2
C2	romiplostim	Thyroid Cancer Signaling	0.368	0.0253		MAP2K2,MYC	C2
C2	romiplostim	Role of MAPK Signaling in Inhibiting the Pathogenesis of Influenza	0.368	0.0253		MAP2K2,PRDX6	C2
C2	romiplostim	Role of BRCA1 in DNA Damage Response	0.362	0.025		ACTB,RAD50	C2
C2	romiplostim	IL-12 Signaling and Production in Macrophages	0.357	0.0212	0.447	CALM1 (includes others),MAP2K2,PRKDC,XRCC5,XRCC6	C2
C2	romiplostim	cAMP-mediated signaling	0.357	0.0212	2.236	APEX1,CALM1 (includes others),GNAI2,GNAS,MAP2K2	C2
C2	romiplostim	Acute Phase Response Signaling	0.352	0.0216	1	FTL,MAP2K2,SOCS2,SOS1	C2
C2	romiplostim	Gα12/13 Signaling	0.352	0.0226		MAP2K2,MYL6,RHOA	C2
C2	romiplostim	FLT3 Signaling in Hematopoietic Progenitor Cells	0.349	0.0244		MAP2K2,SOS1	C2
C2	romiplostim	IL-33 Signaling Pathway	0.348	0.0215		H2AZ1,ICAM3,MACROH2A1,MAP2K2	C2
C2	romiplostim	SNARE Signaling Pathway	0.338	0.0221		CALM1 (includes others),HSPA8,MYL6	C2
C2	romiplostim	TR/RXR Activation	0.337	0.0238		ENO1,UCP2	C2
C2	romiplostim	Role of MAPK Signaling in the Pathogenesis of Influenza	0.337	0.0238		MAP2K2,PRDX6	C2
C2	romiplostim	VEGF Family Ligand-Receptor Interactions	0.337	0.0238		MAP2K2,SOS1	C2
C2	romiplostim	Macrophage Classical Activation Signaling Pathway	0.336	0.0212	0	HLA-DPA1,MT-CO1,PKM,SDHC	C2
C2	romiplostim	AMPK Signaling	0.335	0.0207		ACTB,GNAI2,GNAS,GNG11,PPM1G	C2
C2	romiplostim	Cyclins and Cell Cycle Regulation	0.332	0.0235		CDK4,PA2G4	C2
C2	romiplostim	4-1BB Signaling in T Lymphocytes	0.329	0.0294		MAP2K2	C2
C2	romiplostim	Production of Nitric Oxide and Reactive Oxygen Species in Macrophages	0.329	0.0209	-1	CAT,PPP1CC,PPP1R14B,RHOA	C2
C2	romiplostim	White Adipose Tissue Browning Pathway	0.329	0.0217		GNAS,LDHA,LDHB	C2
C2	romiplostim	Regulation Of The Epithelial Mesenchymal Transition By Growth Factors Pathway	0.325	0.0208	1	MAP2K2,RHOA,SOS1,VIM	C2
C2	romiplostim	Senescence Pathway	0.324	0.0201	0.816	CALM1 (includes others),CAT,CDK4,MAP2K2,PARP1,RAD50	C2
C2	romiplostim	IL-9 Signaling	0.32	0.0286		SOCS2	C2
C2	romiplostim	Nucleotide Excision Repair Pathway	0.32	0.0286		POLR2J2/POLR2J3	C2
C2	romiplostim	MIF-mediated Glucocorticoid Regulation	0.312	0.0278		MIF	C2
C2	romiplostim	Synaptic Long Term Depression	0.304	0.0202		GNAI2,GNAS,MAP2K2,PRDX6	C2
C2	romiplostim	Pulmonary Healing Signaling Pathway	0.3	0.0201	2	CFL1,IDH2,MYC,SOS1	C2
C2	romiplostim	RANK Signaling in Osteoclasts	0.299	0.022		CALM1 (includes others),MAP2K2	C2
C2	romiplostim	BMP signaling pathway	0.299	0.022		MAP2K2,SOS1	C2
C2	romiplostim	Pyroptosis Signaling Pathway	0.289	0.0215		DHX9,RHOA	C2
C2	romiplostim	ERBB Signaling	0.289	0.0215		MAP2K2,SOS1	C2
C2	romiplostim	Sperm Motility	0.289	0.0195		CALM1 (includes others),GNAI2,GNAS,GNG11,PRDX6	C2
C2	romiplostim	tRNA Charging	0.287	0.0256		EPRS1	C2
C2	romiplostim	Inhibition of Matrix Metalloproteases	0.287	0.0256		TIMP1	C2
C2	romiplostim	Endocannabinoid Neuronal Synapse Pathway	0.284	0.0201		GNAI2,GNG11,NDUFS2	C2
C2	romiplostim	TGF-β Signaling	0.275	0.0208		MAP2K2,SOS1	C2
C2	romiplostim	Breast Cancer Regulation by Stathmin1	0.271	0.0185	1.508	CDK4,GNG11,MAP2K2,PPP1CC,PPP1R14B,RHOA,SOS1,STMN1,TUBA1B,TUBA1C,TUBB	C2
C2	romiplostim	Retinoate Biosynthesis I	0.266	0.0238		ALDH1A1	C2
C2	romiplostim	UVA-Induced MAPK Signaling	0.266	0.0204		PARP1,TIPARP	C2
C2	romiplostim	Cardiac Hypertrophy Signaling (Enhanced)	0.265	0.0185	3.162	APEX1,CALM1 (includes others),GNAI2,GNAS,GNG11,HSPB1,MAP2K2,MYC,RHOA,RPS6	C2
C2	romiplostim	MIF Regulation of Innate Immunity	0.253	0.0227		MIF	C2
C2	romiplostim	Ovarian Cancer Signaling	0.253	0.019		CDK4,MAP2K2,PA2G4	C2
C2	romiplostim	Serotonin Receptor Signaling	0.246	0.0222		PCBD1	C2
C2	romiplostim	Apoptosis Signaling	0.241	0.0192		MAP2K2,PARP1	C2
C2	romiplostim	tRNA Splicing	0.24	0.0217		APEX1	C2
C2	romiplostim	Role of IL-17F in Allergic Inflammatory Airway Diseases	0.234	0.0213		MAP2K2	C2
C2	romiplostim	nNOS Signaling in Neurons	0.234	0.0213		CALM1 (includes others)	C2
C2	romiplostim	nNOS Signaling in Skeletal Muscle Cells	0.228	0.0208		CALM1 (includes others)	C2
C2	romiplostim	MYC Mediated Apoptosis Signaling	0.218	0.02		MYC	C2
C2	romiplostim	FAT10 Cancer Signaling Pathway	0.218	0.02		EEF1A1	C2
C2	romiplostim	UVC-Induced MAPK Signaling	0.213	0.0196		MAP2K2	C2
C2	romiplostim	Transcriptional Regulatory Network in Embryonic Stem Cells	0.198	0.0185		SET	C2
C2	romiplostim	Neurovascular Coupling Signaling Pathway	0	0.0129		CALM1 (includes others),PRDX6,RHOA	C2
C2	romiplostim	Pulmonary Fibrosis Idiopathic Signaling Pathway	0	0.0153		ACTB,ACTG1,RHOA,SOS1,VIM	C2
C2	romiplostim	Wound Healing Signaling Pathway	0	0.0119		MAP2K2,SOS1,VIM	C2
C2	romiplostim	CLEAR Signaling Pathway	0	0.00351		YWHAB	C2
C2	romiplostim	IL-13 Signaling Pathway	0	0.00862		RHOA	C2
C2	romiplostim	CDX Gastrointestinal Cancer Signaling Pathway	0	0.00495		MAP2K2	C2
C2	romiplostim	Multiple Sclerosis Signaling Pathway	0	0.0135		HLA-DPA1,PARP1,TIPARP	C2
C2	romiplostim	Pathogen Induced Cytokine Storm Signaling Pathway	0	0.00809		FTL,HLA-DPA1,MYC	C2
C2	romiplostim	Role Of Osteoclasts In Rheumatoid Arthritis Signaling Pathway	0	0.0129	2	CALM1 (includes others),MAP2K2,RHOA,SOS1	C2
C2	romiplostim	IL-10 Signaling	0	0.013		HLA-DPA1,PKM	C2
C2	romiplostim	Macrophage Alternative Activation Signaling Pathway	0	0.0099		HLA-DPA1,MYC	C2
C2	romiplostim	S100 Family Signaling Pathway	0	0.013	2.53	ATP5F1A,ATP5F1B,ATP5F1C,ATP5F1D,CALM1 (includes others),MAP2K2,NCL,RHOA,S100A11,S100A4	C2
C2	romiplostim	Amyotrophic Lateral Sclerosis Signaling	0	0.0172		CAT,SSR4	C2
C2	romiplostim	Fc Epsilon RI Signaling	0	0.0169		MAP2K2,SOS1	C2
C2	romiplostim	Myelination Signaling Pathway	0	0.0122	1	CALM1 (includes others),MAP2K2,RHOA,SOS1	C2
C2	romiplostim	Hepatic Fibrosis / Hepatic Stellate Cell Activation	0	0.0103		MYL6,TIMP1	C2
C2	romiplostim	VDR/RXR Activation	0	0.0128		PSMC5	C2
C2	romiplostim	PXR/RXR Activation	0	0.0154		ALDH1A1	C2
C2	romiplostim	Erythropoietin Signaling Pathway	0	0.0113		MAP2K2,SOS1	C2
C2	romiplostim	Activation of IRF by Cytosolic Pattern Recognition Receptors	0	0.0154		PPIB	C2
C2	romiplostim	Role of NFAT in Regulation of the Immune Response	0	0.00868	2.236	CALM1 (includes others),GNAI2,GNAS,GNG11,HLA-DPA1,KPNB1,MAP2K2,SOS1,XPO1	C2
C2	romiplostim	FcγRIIB Signaling in B Lymphocytes	0	0.00188		SOS1	C2
C2	romiplostim	LPS-stimulated MAPK Signaling	0	0.0118		MAP2K2	C2
C2	romiplostim	CCR5 Signaling in Macrophages	0	0.00802		CALM1 (includes others),GNAI2,GNAS,GNG11	C2
C2	romiplostim	CD40 Signaling	0	0.0149		MAP2K2	C2
C2	romiplostim	Calcium-induced T Lymphocyte Apoptosis	0	0.00435		CALM1 (includes others),HLA-DPA1	C2
C2	romiplostim	CD27 Signaling in Lymphocytes	0	0.0175		MAP2K2	C2
C2	romiplostim	IL-17 Signaling	0	0.016		HSP90AA1,HSP90AB1,HSP90B1	C2
C2	romiplostim	CTLA4 Signaling in Cytotoxic T Lymphocytes	0	0.00493		AP2S1,CLTA,HLA-DPA1	C2
C2	romiplostim	T Helper Cell Differentiation	0	0.00212		HLA-DPA1	C2
C2	romiplostim	CD28 Signaling in T Helper Cells	0	0.0116	2.236	ACTR3,ARPC1B,ARPC2,CALM1 (includes others),HLA-DPA1,MAP2K2	C2
C2	romiplostim	IL-15 Signaling	0	0.00379		MAP2K2,MYC	C2
C2	romiplostim	Dendritic Cell Maturation	0	0.00168		HLA-DPA1	C2
C2	romiplostim	Angiopoietin Signaling	0	0.0132		SOS1	C2
C2	romiplostim	Factors Promoting Cardiogenesis in Vertebrates	0	0.0131		MYC,RHOA	C2
C2	romiplostim	Renin-Angiotensin Signaling	0	0.0165		MAP2K2,SOS1	C2
C2	romiplostim	ICOS-ICOSL Signaling in T Helper Cells	0	0.00394		CALM1 (includes others),HLA-DPA1	C2
C2	romiplostim	Lipid Antigen Presentation by CD1	0	0.00723		AP2S1,CALR,CANX	C2
C2	romiplostim	HGF Signaling	0	0.0152		MAP2K2,SOS1	C2
C2	romiplostim	HMGB1 Signaling	0	0.012		MAP2K2,RHOA	C2
C2	romiplostim	Role of CHK Proteins in Cell Cycle Checkpoint Control	0	0.0172		RAD50	C2
C2	romiplostim	DNA Methylation and Transcriptional Repression Signaling	0	0.0179		CDK4,MYC	C2
C2	romiplostim	Role of NANOG in Mammalian Embryonic Stem Cell Pluripotency	0	0.0161		MAP2K2,SOS1	C2
C2	romiplostim	Growth Hormone Signaling	0	0.0141		SOCS2	C2
C2	romiplostim	CREB Signaling in Neurons	0	0.0115	1	CALM1 (includes others),GNAI2,GNAS,GNG11,MAP2K2,POLR2J2/POLR2J3,SOS1	C2
C2	romiplostim	Type I Diabetes Mellitus Signaling	0	0.00589		HLA-DPA1,HSPD1,SOCS2	C2
C2	romiplostim	Allograft Rejection Signaling	0	0.00205		HLA-DPA1	C2
C2	romiplostim	Autoimmune Thyroid Disease Signaling	0	0.00218		HLA-DPA1	C2
C2	romiplostim	Graft-versus-Host Disease Signaling	0	0.00224		HLA-DPA1	C2
C2	romiplostim	Type II Diabetes Mellitus Signaling	0	0.0131		PKM,SOCS2	C2
C2	romiplostim	p70S6K Signaling	0	0.00861	2	GNAI2,MAP2K2,RPS6,SOS1,YWHAB	C2
C2	romiplostim	G Protein Signaling Mediated by Tubby	0	0.00855	2	GNAI2,GNAS,GNG11,MYC	C2
C2	romiplostim	Sphingosine-1-phosphate Signaling	0	0.0167		GNAI2,RHOA	C2
C2	romiplostim	Systemic Lupus Erythematosus Signaling	0	0.00936		HNRNPA2B1,HNRNPC,LSM2,LSM4,SNRPA,SNRPB,SNRPC,SNRPD1,SNU13,SOS1	C2
C2	romiplostim	CDC42 Signaling	0	0.0122	2.449	ACTR3,ARPC1B,ARPC2,CFL1,HLA-DPA1,IQGAP2,MYL6	C2
C2	romiplostim	FAK Signaling	0	0.00768	1.414	ACTR3,ARPC1B,ARPC2,MAP2K2,MYC,RHOA,SOCS2,SOS1	C2
C2	romiplostim	Role of Osteoblasts, Osteoclasts and Chondrocytes in Rheumatoid Arthritis	0	0.00439		CALM1 (includes others)	C2
C2	romiplostim	Phospholipase C Signaling	0	0.00714	2.449	CALM1 (includes others),GNAS,GNG11,MAP2K2,MYL6,PEBP1,RHOA,SOS1	C2
C2	romiplostim	Altered T Cell and B Cell Signaling in Rheumatoid Arthritis	0	0.00106		HLA-DPA1	C2
C2	romiplostim	Atherosclerosis Signaling	0	0.00752		PRDX6	C2
C2	romiplostim	Role of Macrophages, Fibroblasts and Endothelial Cells in Rheumatoid Arthritis	0	0.0151		CALM1 (includes others),MAP2K2,MIF,MYC,RHOA	C2
C2	romiplostim	Leptin Signaling in Obesity	0	0.0132		MAP2K2	C2
C2	romiplostim	B Cell Development	0	0.00204		HLA-DPA1	C2
C2	romiplostim	Regulation of IL-2 Expression in Activated and Anergic T Lymphocytes	0	0.00866	2	CALM1 (includes others),MAP2K2,PABPC4,SOS1	C2
C2	romiplostim	NUR77 Signaling in T Lymphocytes	0	0.00585		CALM1 (includes others),HLA-DPA1,MAP2K2	C2
C2	romiplostim	PKCθ Signaling in T Lymphocytes	0	0.00358		HLA-DPA1,SOS1	C2
C2	romiplostim	Antiproliferative Role of TOB in T Cell Signaling	0	0.00235		PABPC4	C2
C2	romiplostim	OX40 Signaling Pathway	0	0.00209		HLA-DPA1	C2
C2	romiplostim	PI3K Signaling in B Lymphocytes	0	0.00338		CALM1 (includes others),MAP2K2	C2
C2	romiplostim	Role of Tissue Factor in Cancer	0	0.0172		CFL1,P4HB	C2
C2	romiplostim	IL-17A Signaling in Airway Cells	0	0.0149		MAP2K2	C2
C2	romiplostim	Role of IL-17A in Arthritis	0	0.0175		MAP2K2	C2
C2	romiplostim	Role of JAK2 in Hormone-like Cytokine Signaling	0	0.0161		SOCS2	C2
C2	romiplostim	Heparan Sulfate Biosynthesis	0	0.0114		PRDX6	C2
C2	romiplostim	Heparan Sulfate Biosynthesis (Late Stages)	0	0.0123		PRDX6	C2
C2	romiplostim	D-myo-inositol-5-phosphate Metabolism	0	0.0154		PPP1CC,PPP1R14B,SET	C2
C2	romiplostim	Triacylglycerol Degradation	0	0.0169		PRDX6	C2
C2	romiplostim	Phospholipases	0	0.0145		PRDX6	C2
C2	romiplostim	D-myo-inositol (1,4,5,6)-Tetrakisphosphate Biosynthesis	0	0.0168		PPP1CC,PPP1R14B,SET	C2
C2	romiplostim	Superpathway of Inositol Phosphate Compounds	0	0.0128		PPP1CC,PPP1R14B,SET	C2
C2	romiplostim	D-myo-inositol (3,4,5,6)-tetrakisphosphate Biosynthesis	0	0.0168		PPP1CC,PPP1R14B,SET	C2
C2	romiplostim	3-phosphoinositide Degradation	0	0.0157		PPP1CC,PPP1R14B,SET	C2
C2	romiplostim	3-phosphoinositide Biosynthesis	0	0.0146		PPP1CC,PPP1R14B,SET	C2
C2	romiplostim	PEDF Signaling	0	0.0119		RHOA	C2
C2	romiplostim	Regulation of Cellular Mechanics by Calpain Protease	0	0.0111		CDK4	C2
C2	romiplostim	Granulocyte Adhesion and Diapedesis	0	0.0106		GNAI2,MSN	C2
C2	romiplostim	Regulation of the Epithelial-Mesenchymal Transition Pathway	0	0.0154		MAP2K2,RHOA,SOS1	C2
C2	romiplostim	TEC Kinase Signaling	0	0.0104	2	ACTB,ACTG1,GNAI2,GNAS,GNG11,RHOA	C2
C2	romiplostim	Adipogenesis pathway	0	0.00719		XBP1	C2
C2	romiplostim	EGF Signaling	0	0.0179		SOS1	C2
C2	romiplostim	SAPK/JNK Signaling	0	0.00398		GNG11,SOS1	C2
C2	romiplostim	PTEN Signaling	0	0.0132		MAP2K2,SOS1	C2
C2	romiplostim	FGF Signaling	0	0.0116		SOS1	C2
C2	romiplostim	IL-4 Signaling	0	0.0052		GNAI2,HLA-DPA1,SOS1	C2
C2	romiplostim	B Cell Receptor Signaling	0	0.0063	2	CALM1 (includes others),CFL1,MAP2K2,SOS1	C2
C2	romiplostim	p38 MAPK Signaling	0	0.0167		HSPB1,MYC	C2
C2	romiplostim	NF-κB Signaling	0	0.00175		UBE2N	C2
C2	romiplostim	T Cell Receptor Signaling	0	0.00649		CALM1 (includes others),HLA-DPA1,MAP2K2,SOS1	C2
C2	romiplostim	G-Protein Coupled Receptor Signaling	0	0.0114	2.121	APEX1,CALM1 (includes others),GNAI2,GNAS,GNG11,MAP2K2,MYL6,SOS1	C2
C2	romiplostim	Phagosome Formation	0	0.0129	2.333	ACTR3,ARPC1B,ARPC2,CFL1,MAP2K2,MYL6,PRDX6,RHOA,SOS1	C2
C2	romiplostim	Autophagy	0	0.0139		CALM1 (includes others),MAP2K2,MYC	C2
C2	romiplostim	Macropinocytosis Signaling	0	0.0132		RHOA	C2
C2	romiplostim	PD-1, PD-L1 cancer immunotherapy pathway	0	0.00935		HLA-DPA1	C2
C2	romiplostim	Th1 and Th2 Activation Pathway	0	0.00581		HLA-DPA1	C2
C2	romiplostim	Th1 Pathway	0	0.0082		HLA-DPA1	C2
C2	romiplostim	Th2 Pathway	0	0.0073		HLA-DPA1	C2
C2	romiplostim	GP6 Signaling Pathway	0	0.00787		CALM1 (includes others)	C2
C2	romiplostim	Neuroinflammation Signaling Pathway	0	0.00315		HLA-DPA1	C2
C2	romiplostim	Th17 Activation Pathway	0	0.0062		HSP90AA1,HSP90AB1,HSP90B1	C2
C2	romiplostim	SPINK1 General Cancer Pathway	0	0.0145		MAP2K2	C2
C2	romiplostim	T Cell Exhaustion Signaling Pathway	0	0.00176		HLA-DPA1	C2
C2	romiplostim	Systemic Lupus Erythematosus In T Cell Signaling Pathway	0	0.00933	0.816	GNAI2,HLA-DPA1,MAP2K2,MSN,RHOA,SOS1	C2
C2	romiplostim	Systemic Lupus Erythematosus In B Cell Signaling Pathway	0	0.00552	2	CALM1 (includes others),MAP2K2,MYC,SOS1	C2
C2	romiplostim	HOTAIR Regulatory Pathway	0	0.0123		MYC,VIM	C2
C2	romiplostim	Regulation Of The Epithelial Mesenchymal Transition In Development Pathway	0	0.0115		S100A4	C2
C2	romiplostim	Tumor Microenvironment Pathway	0	0.0112		MAP2K2,MYC	C2
C2	romiplostim	MSP-RON Signaling In Macrophages Pathway	0	0.0168		HLA-DPA1,SOS1	C2
C2	romiplostim	Calcium Signaling	0	0.0136		CALM1 (includes others),CALR,MYL6	C2
C2	romiplostim	Eicosanoid Signaling	0	0.0143		PRDX6	C2
C2	romiplostim	Role of MAPK Signaling in Promoting the Pathogenesis of Influenza	0	0.0175		MAP2K2,PRDX6	C2
C2	eltrombopag (1 µg/mL)	EIF2 Signaling	9.41	0.0441	0.447	EIF4A1,HNRNPA1,MYC,PPP1CC,RPL22L1,RPL38,RPL6,RPS17,RPS2,RPS27	C2
C2	eltrombopag (1 µg/mL)	MicroRNA Biogenesis Signaling Pathway	5.01	0.0321	1.633	HNRNPA1,HSP90AB1,HSPA8,MYC,RAN,SRSF3	C2
C2	eltrombopag (1 µg/mL)	Oxidative Phosphorylation	4.96	0.045	2.236	ATP5MC3,ATP5PB,MT-CO2,MT-ND4,MT-ND5	C2
C2	eltrombopag (1 µg/mL)	Sirtuin Signaling Pathway	4.94	0.0239	-0.447	ATP5PB,MT-ND4,MT-ND5,MYC,PRKDC,SLC25A5,TUBA1B	C2
C2	eltrombopag (1 µg/mL)	Coronavirus Replication Pathway	3.65	0.0667		HNRNPA1,TUBA1B,TUBB	C2
C2	eltrombopag (1 µg/mL)	mTOR Signaling	3.6	0.0234		EIF4A1,EIF4B,RPS17,RPS2,RPS27	C2
C2	eltrombopag (1 µg/mL)	Mitochondrial Dysfunction	3.54	0.0174	-2.449	ATP5MC3,ATP5PB,GSTP1,MT-CO2,MT-ND4,MT-ND5	C2
C2	eltrombopag (1 µg/mL)	CSDE1 Signaling Pathway	3.36	0.0536		HNRNPC,MYC,VIM	C2
C2	eltrombopag (1 µg/mL)	Estrogen Receptor Signaling	3.15	0.0147		ATP5PB,HSP90AB1,MT-ND4,MT-ND5,MYC,PRKDC	C2
C2	eltrombopag (1 µg/mL)	Remodeling of Epithelial Adherens Junctions	3.12	0.0441		NME1,TUBA1B,TUBB	C2
C2	eltrombopag (1 µg/mL)	Granzyme A Signaling	2.99	0.04		MT-ND4,MT-ND5,NME1	C2
C2	eltrombopag (1 µg/mL)	Regulation of eIF4 and p70S6K Signaling	2.88	0.0221		EIF4A1,RPS17,RPS2,RPS27	C2
C2	eltrombopag (1 µg/mL)	Pyrimidine Deoxyribonucleotides De Novo Biosynthesis I	2.78	0.087		NME1,NME2	C2
C2	eltrombopag (1 µg/mL)	Salvage Pathways of Pyrimidine Ribonucleotides	2.67	0.0309		NME1,NME2,PIM1	C2
C2	eltrombopag (1 µg/mL)	Glucocorticoid Receptor Signaling	2.38	0.0103		ATP5PB,HSP90AB1,HSPA8,MT-ND4,MT-ND5,MYC	C2
C2	eltrombopag (1 µg/mL)	Pyrimidine Ribonucleotides Interconversion	2.35	0.0526		NME1,NME2	C2
C2	eltrombopag (1 µg/mL)	14-3-3-mediated Signaling	2.34	0.0236		TUBA1B,TUBB,VIM	C2
C2	eltrombopag (1 µg/mL)	Pyrimidine Ribonucleotides De Novo Biosynthesis	2.28	0.0488		NME1,NME2	C2
C2	eltrombopag (1 µg/mL)	Putrescine Biosynthesis III	2.28	0.5		ODC1	C2
C2	eltrombopag (1 µg/mL)	STAT3 Pathway	2.27	0.0222		MYC,PIM1,SOCS2	C2
C2	eltrombopag (1 µg/mL)	Chronic Myeloid Leukemia Signaling	2.21	0.0144	1	HNRNPA1,HSP90AB1,MYC,RAN	C2
C2	eltrombopag (1 µg/mL)	Phagosome Maturation	2.08	0.019		PRDX1,TUBA1B,TUBB	C2
C2	eltrombopag (1 µg/mL)	Aryl Hydrocarbon Receptor Signaling	2.07	0.0189		GSTP1,HSP90AB1,MYC	C2
C2	eltrombopag (1 µg/mL)	Aldosterone Signaling in Epithelial Cells	1.98	0.0174		HSP90AB1,HSPA8,HSPD1	C2
C2	eltrombopag (1 µg/mL)	Eumelanin Biosynthesis	1.98	0.25		MIF	C2
C2	eltrombopag (1 µg/mL)	Polyamine Regulation in Colon Cancer	1.97	0.0339		MYC,ODC1	C2
C2	eltrombopag (1 µg/mL)	Induction of Apoptosis by HIV1	1.9	0.0308		SLC25A3,SLC25A5	C2
C2	eltrombopag (1 µg/mL)	Xenobiotic Metabolism PXR Signaling Pathway	1.85	0.0156		GSTP1,HSP90AB1,PPP1CC	C2
C2	eltrombopag (1 µg/mL)	Coronavirus Pathogenesis Pathway	1.78	0.0147		RPS17,RPS2,RPS27	C2
C2	eltrombopag (1 µg/mL)	HIF1α Signaling	1.76	0.0144		HSPA8,RAN,VIM	C2
C2	eltrombopag (1 µg/mL)	Role of JAK family kinases in IL-6-type Cytokine Signaling	1.74	0.0253		HSP90AB1,MYC	C2
C2	eltrombopag (1 µg/mL)	BAG2 Signaling Pathway	1.69	0.0238		HSPA8,MYC	C2
C2	eltrombopag (1 µg/mL)	Xenobiotic Metabolism AHR Signaling Pathway	1.66	0.023		GSTP1,HSP90AB1	C2
C2	eltrombopag (1 µg/mL)	Neutrophil Extracellular Trap Signaling Pathway	1.63	0.00969	2	ATP5PB,MT-ND4,MT-ND5,SLC25A5	C2
C2	eltrombopag (1 µg/mL)	Immunogenic Cell Death Signaling Pathway	1.63	0.0222		HSP90AB1,HSPA8	C2
C2	eltrombopag (1 µg/mL)	Acute Myeloid Leukemia Signaling	1.62	0.022		MYC,PIM1	C2
C2	eltrombopag (1 µg/mL)	NRF2-mediated Oxidative Stress Response	1.61	0.0127		GSTP1,HSP90AB1,PRDX1	C2
C2	eltrombopag (1 µg/mL)	Prolactin Signaling	1.59	0.0211		MYC,SOCS2	C2
C2	eltrombopag (1 µg/mL)	Purine Nucleotides De Novo Biosynthesis II	1.55	0.0909		IMPDH2	C2
C2	eltrombopag (1 µg/mL)	Telomerase Signaling	1.48	0.0185		HSP90AB1,MYC	C2
C2	eltrombopag (1 µg/mL)	γ-glutamyl Cycle	1.47	0.0769		GGCT	C2
C2	eltrombopag (1 µg/mL)	Protein Ubiquitination Pathway	1.45	0.011		HSP90AB1,HSPA8,HSPD1	C2
C2	eltrombopag (1 µg/mL)	Prostate Cancer Signaling	1.44	0.0175		GSTP1,HSP90AB1	C2
C2	eltrombopag (1 µg/mL)	DNA Double-Strand Break Repair by Non-Homologous End Joining	1.44	0.0714		PRKDC	C2
C2	eltrombopag (1 µg/mL)	Urate Biosynthesis/Inosine 5'-phosphate Degradation	1.44	0.0714		IMPDH2	C2
C2	eltrombopag (1 µg/mL)	Neuregulin Signaling	1.42	0.0171		HSP90AB1,MYC	C2
C2	eltrombopag (1 µg/mL)	Telomere Extension by Telomerase	1.41	0.0667		HNRNPA1	C2
C2	eltrombopag (1 µg/mL)	Granzyme B Signaling	1.39	0.0625		PRKDC	C2
C2	eltrombopag (1 µg/mL)	RAN Signaling	1.36	0.0588		RAN	C2
C2	eltrombopag (1 µg/mL)	Purine Nucleotides Degradation II (Aerobic)	1.31	0.0526		IMPDH2	C2
C2	eltrombopag (1 µg/mL)	Role of PKR in Interferon Induction and Antiviral Response	1.3	0.0147		HSP90AB1,HSPA8	C2
C2	eltrombopag (1 µg/mL)	MSP-RON Signaling In Cancer Cells Pathway	1.28	0.0143		MYC,VIM	C2
C2	eltrombopag (1 µg/mL)	Endocannabinoid Cancer Inhibition Pathway	1.24	0.0136		MYC,VIM	C2
C2	eltrombopag (1 µg/mL)	eNOS Signaling	1.2	0.0128		HSP90AB1,HSPA8	C2
C2	eltrombopag (1 µg/mL)	Necroptosis Signaling Pathway	1.2	0.0128		SLC25A3,SLC25A5	C2
C2	eltrombopag (1 µg/mL)	Estrogen-mediated S-phase Entry	1.18	0.0385		MYC	C2
C2	eltrombopag (1 µg/mL)	HOTAIR Regulatory Pathway	1.16	0.0123		MYC,VIM	C2
C2	eltrombopag (1 µg/mL)	Glutathione Redox Reactions I	1.13	0.0345		GSTP1	C2
C2	eltrombopag (1 µg/mL)	Ribonucleotide Reductase Signaling Pathway	1.13	0.0118		MYC,YBX1	C2
C2	eltrombopag (1 µg/mL)	Germ Cell-Sertoli Cell Junction Signaling	1.13	0.0118		TUBA1B,TUBB	C2
C2	eltrombopag (1 µg/mL)	WNT/β-catenin Signaling	1.12	0.0115		MYC,SOX4	C2
C2	eltrombopag (1 µg/mL)	IL-9 Signaling	1.06	0.0286		SOCS2	C2
C2	eltrombopag (1 µg/mL)	NOD1/2 Signaling Pathway	1.05	0.0106		HSP90AB1,HSPA8	C2
C2	eltrombopag (1 µg/mL)	Chaperone Mediated Autophagy Signaling Pathway	1.05	0.00622	0	EIF4A1,HSP90AB1,HSPA8,MYC	C2
C2	eltrombopag (1 µg/mL)	Xenobiotic Metabolism CAR Signaling Pathway	1.05	0.0105		GSTP1,HSP90AB1	C2
C2	eltrombopag (1 µg/mL)	MIF-mediated Glucocorticoid Regulation	1.04	0.0278		MIF	C2
C2	eltrombopag (1 µg/mL)	Glutathione-mediated Detoxification	1.03	0.027		GSTP1	C2
C2	eltrombopag (1 µg/mL)	Complement System	1.03	0.027		C1QBP	C2
C2	eltrombopag (1 µg/mL)	Gap Junction Signaling	1.02	0.0101		TUBA1B,TUBB	C2
C2	eltrombopag (1 µg/mL)	ID1 Signaling Pathway	1.01	0.00995		MYC,VIM	C2
C2	eltrombopag (1 µg/mL)	Human Embryonic Stem Cell Pluripotency	1.01	0.00995		HSP90AB1,MYC	C2
C2	eltrombopag (1 µg/mL)	ILK Signaling	1.01	0.00995		MYC,VIM	C2
C2	eltrombopag (1 µg/mL)	Sertoli Cell-Sertoli Cell Junction Signaling	0.991	0.00971		TUBA1B,TUBB	C2
C2	eltrombopag (1 µg/mL)	MIF Regulation of Innate Immunity	0.963	0.0227		MIF	C2
C2	eltrombopag (1 µg/mL)	ERK/MAPK Signaling	0.959	0.0093		MYC,PPP1CC	C2
C2	eltrombopag (1 µg/mL)	HER-2 Signaling in Breast Cancer	0.921	0.00881		MT-CO2,MYC	C2
C2	eltrombopag (1 µg/mL)	Spliceosomal Cycle	0.917	0.0204		HSPA8	C2
C2	eltrombopag (1 µg/mL)	MYC Mediated Apoptosis Signaling	0.91	0.02		MYC	C2
[truncated: 415 more rows]

## Sheet: Table S5
Gene	p_val	avg_logFC	pct.1	pct.2	p_val_adj
MT-ND3	0	0.329985	0.997	0.998	0
RPL39	0	0.29617	0.999	1	0
RPL38	0	0.290909	0.998	0.997	0
RPS27	0	0.287474	0.999	1	0
RPL34	0	0.275232	1	1	0
TFRC	7.47363e-272	0.274572	0.872	0.64	1.7723e-267
RPL37	0	0.271083	0.999	0.999	0
RPS28	0	0.268009	0.999	1	0
RPS29	0	0.246779	0.999	0.999	0
RPS21	0	0.245488	0.999	0.999	0
RPL37A	0	0.238861	0.999	0.999	0
RPL36	0	0.234055	0.999	0.999	0
RPL36A	0	0.232922	0.998	0.999	0
RPL41	0	0.223839	0.999	1	0
ATP5F1E	7.03033e-212	0.213281	0.993	0.987	1.66717e-207
RPS10	0	0.210846	0.998	0.999	0
RPS26	1.24998e-61	0.210082	0.995	0.993	2.96421e-57
RPL31	5.52122e-253	0.206716	0.998	0.998	1.3093e-248
MTRNR2L12	2.69169e-166	0.20438	0.971	0.952	6.38308e-162
SNHG6	8.64081e-174	0.196726	0.997	0.989	2.04908e-169
TOMM7	1.01071e-184	0.194779	0.989	0.977	2.3968e-180
RPL35A	8.58202e-306	0.189683	0.999	1	2.03514e-301
MT-ND4L	1.28902e-133	0.188261	0.88	0.77	3.05679e-129
COX7C	1.59283e-253	0.184232	0.997	0.996	3.77724e-249
COX6C	3.25017e-145	0.181009	0.987	0.973	7.70745e-141
RPL35	0	0.180378	1	0.999	0
RPLP2	0	0.175682	0.999	1	0
ATP5MG	2.20145e-237	0.173294	0.997	0.996	5.22051e-233
COMMD6	2.46423e-103	0.171126	0.995	0.988	5.84366e-99
NDUFA1	1.20913e-134	0.170843	0.898	0.835	2.86734e-130
ZFAS1	6.52012e-76	0.1677	0.998	0.996	1.54618e-71
MTRNR2L8	3.15971e-19	0.165914	0.749	0.71	7.49294e-15
TMA7	1.68943e-87	0.163288	0.984	0.969	4.00631e-83
GAS5	1.6436e-43	0.161809	0.997	0.997	3.89762e-39
ATP5MD	1.48618e-79	0.160691	0.907	0.875	3.52434e-75
MALAT1	1.33048e-65	0.158557	0.999	1	3.15511e-61
UQCR11	1.68649e-86	0.150623	0.944	0.908	3.99935e-82
RPL27	1.82247e-267	0.15037	0.999	0.999	4.3218e-263
COX7B	7.65798e-57	0.150329	0.93	0.906	1.81601e-52
RPS15A	1.12761e-163	0.149983	1	1	2.67401e-159
ATP5ME	3.3442e-84	0.148244	0.826	0.753	7.93044e-80
COX7A2	2.9719e-86	0.148186	0.967	0.957	7.04755e-82
POLR2L	2.08751e-49	0.147108	0.837	0.793	4.95032e-45
HIST1H4C	4.65122e-32	0.146806	0.911	0.848	1.10299e-27
TMEM258	2.45753e-90	0.135301	0.944	0.912	5.82779e-86
RPS25	4.07145e-218	0.133691	0.999	1	9.65503e-214
RPL30	6.83219e-136	0.13335	0.999	1	1.62018e-131
OST4	4.64726e-102	0.13283	0.979	0.964	1.10205e-97
COPS9	3.95398e-79	0.132348	0.829	0.755	9.37648e-75
ATP5MF	1.2273e-49	0.131643	0.893	0.859	2.91042e-45
SEC61G	4.73764e-63	0.131633	0.929	0.893	1.12348e-58
UBL5	8.18312e-71	0.131214	0.954	0.924	1.94055e-66
CD52	9.83158e-19	0.130113	0.879	0.85	2.33146e-14
UQCRQ	5.97162e-39	0.129462	0.892	0.859	1.41611e-34
RPS15	7.75095e-241	0.12773	0.999	1	1.83806e-236
SEM1	1.44747e-79	0.126884	0.957	0.928	3.43253e-75
ELOB	8.48879e-75	0.126622	0.964	0.937	2.01303e-70
RPS19	2.91338e-223	0.125678	0.999	1	6.90878e-219
FAU	1.66141e-200	0.125535	0.999	1	3.93987e-196
NDUFB2	2.64784e-36	0.123375	0.908	0.879	6.27908e-32
ROMO1	2.19699e-60	0.121932	0.73	0.648	5.20993e-56
RPS27L	4.24937e-27	0.121732	0.913	0.889	1.0077e-22
UQCR10	4.16974e-51	0.120351	0.959	0.93	9.88812e-47
RPLP1	1.84556e-181	0.116948	1	1	4.37655e-177
GABPB1-AS1	5.49127e-24	0.116793	0.985	0.977	1.3022e-19
SNHG32	8.69352e-28	0.11599	0.914	0.884	2.06158e-23
COX6B1	2.83843e-75	0.113217	0.988	0.981	6.73105e-71
RPL32	1.74643e-143	0.112493	0.999	1	4.14149e-139
SNHG5	1.1002e-34	0.111615	0.964	0.951	2.60902e-30
RPL28	1.75398e-142	0.108636	0.999	1	4.1594e-138
RPS24	8.09762e-90	0.107349	0.999	1	1.92027e-85
ATP5MPL	6.84566e-54	0.105555	0.96	0.944	1.62338e-49
NDUFB1	2.21861e-50	0.104306	0.776	0.709	5.26121e-46
UQCRB	2.60249e-58	0.103487	0.997	0.995	6.17153e-54
RPL22	3.85629e-127	0.100492	0.999	0.999	9.14481e-123
DDX18	7.67442e-36	0.0986476	0.871	0.829	1.81991e-31
TMSB10	3.25852e-45	0.0981242	0.999	0.999	7.72725e-41
RPS12	1.79663e-111	0.0972524	0.999	1	4.26052e-107
MT-ND4	1.33637e-64	0.0967671	0.998	0.999	3.16906e-60
PET100	3.11716e-47	0.0967072	0.684	0.586	7.39204e-43
COX8A	7.64984e-24	0.0965304	0.917	0.896	1.81408e-19
SNRPG	2.53752e-14	0.0944799	0.887	0.867	6.01748e-10
UBA52	2.95235e-125	0.0931582	0.998	0.999	7.00121e-121
NDUFA3	3.41353e-45	0.09244	0.644	0.555	8.09485e-41
SEC62	7.71535e-37	0.0921501	0.935	0.901	1.82962e-32
NEAT1	1.28964e-12	0.0896473	0.978	0.974	3.05826e-08
NDUFC1	4.93408e-35	0.0877056	0.845	0.792	1.17007e-30
RPS27A	3.11161e-115	0.086989	0.999	1	7.37887e-111
SLIRP	1.77649e-20	0.0864963	0.746	0.712	4.21278e-16
RPS13	6.3294e-83	0.086452	0.999	1	1.50095e-78
MT-ATP8	3.621e-30	0.085898	0.745	0.675	8.58683e-26
RPS8	6.58059e-84	0.0857168	0.999	1	1.56052e-79
TIMM8B	1.45406e-20	0.0848603	0.759	0.727	3.44817e-16
HLA-B	5.32506e-15	0.0848337	0.987	0.979	1.26278e-10
RPL26	1.80653e-84	0.0839503	0.999	1	4.284e-80
COX17	6.61877e-29	0.0834392	0.63	0.566	1.56958e-24
RPL21	2.47938e-114	0.083194	0.999	1	5.8796e-110
AC245060.5	8.02684e-24	0.0819603	0.604	0.517	1.90348e-19
MYCN	9.50323e-12	0.0819284	0.749	0.706	2.2536e-07
RPL27A	2.03488e-52	0.0814693	0.999	0.999	4.82552e-48
HSPE1	0.00325595	0.0814346	0.951	0.932	1
NDUFB3	2.11753e-27	0.080559	0.867	0.842	5.02151e-23
RPS23	1.09135e-104	0.0799504	0.999	1	2.58803e-100
RPS20	2.15564e-43	0.0777671	0.999	0.999	5.11187e-39
PPDPF	3.45645e-17	0.076293	0.975	0.963	8.19663e-13
NDUFS6	5.75798e-10	0.0761129	0.877	0.859	1.36545e-05
KCNQ1OT1	2.06416e-06	0.0757719	0.798	0.781	0.0489494
RBIS	1.00094e-29	0.0753628	0.926	0.905	2.37363e-25
ZRANB2	5.53136e-26	0.0753307	0.963	0.95	1.31171e-21
SNRPE	1.15003e-11	0.0749312	0.955	0.948	2.72717e-07
SNRPD2	9.96562e-29	0.074463	0.987	0.975	2.36325e-24
SMIM26	6.8727e-24	0.0733467	0.901	0.86	1.62979e-19
COX6A1	4.49604e-18	0.0733214	0.97	0.955	1.06619e-13
PHPT1	6.46725e-14	0.0732487	0.822	0.808	1.53364e-09
NDUFA13	5.05205e-26	0.0727847	0.981	0.971	1.19804e-21
C4orf48	1.30494e-27	0.0722035	0.538	0.458	3.09454e-23
RPL23A	1.09757e-80	0.0721544	0.999	1	2.60277e-76
NOG	1.20592e-12	0.0716163	0.464	0.404	2.85972e-08
MTLN	1.28093e-31	0.0709803	0.531	0.439	3.03759e-27
AIF1	1.80394e-13	0.0699336	0.951	0.944	4.27786e-09
ASAH1	2.37344e-13	0.0694909	0.921	0.897	5.62837e-09
ARRDC3	9.77e-24	0.0694056	0.549	0.459	2.31686e-19
TMEM161B-AS1	6.50993e-12	0.0687339	0.801	0.75	1.54376e-07
LSM7	1.58801e-20	0.0679568	0.975	0.972	3.7658e-16
PFDN5	9.46798e-34	0.0666513	0.999	0.998	2.24524e-29
ATOX1	1.998e-20	0.0658224	0.746	0.705	4.73805e-16
KRTCAP2	3.02261e-21	0.0657835	0.942	0.921	7.16781e-17
RPS17	2.0084e-15	0.065055	0.997	0.996	4.76271e-11
EVI2B	5.42098e-13	0.0649392	0.535	0.471	1.28553e-08
DPM3	8.96127e-25	0.0644148	0.608	0.53	2.12508e-20
RPS18	2.14339e-48	0.063128	0.999	1	5.08284e-44
MRPL33	5.36516e-15	0.0628982	0.751	0.707	1.27229e-10
SERF2	7.98689e-28	0.0624171	0.998	0.998	1.89401e-23
BAX	2.63114e-07	0.0623563	0.866	0.856	0.00623949
CASC15	1.61261e-15	0.0621017	0.633	0.56	3.82414e-11
SNRPF	1.07506e-11	0.0617468	0.914	0.902	2.54939e-07
NDUFA4	2.41905e-14	0.0615755	0.99	0.989	5.73653e-10
SNHG14	8.87899e-08	0.0612577	0.827	0.809	0.00210556
NDUFS5	6.74322e-09	0.0610353	0.947	0.941	0.000159909
NOP10	1.45159e-13	0.0608585	0.936	0.92	3.4423e-09
CYBA	1.37431e-14	0.0606735	0.976	0.965	3.25905e-10
EGR1	1.93931e-14	0.0603474	0.248	0.193	4.59889e-10
SOX4	1.93016e-06	0.0595968	0.971	0.965	0.0457719
TAF1D	4.23108e-11	0.0590054	0.959	0.949	1.00336e-06
XIST	0.00650711	0.0588358	0.574	0.588	1
RSRP1	1.90291e-09	0.0581141	0.957	0.947	4.51255e-05
COX5B	8.71486e-17	0.0580104	0.98	0.97	2.06664e-12
MICOS13	8.83659e-17	0.0574277	0.805	0.782	2.09551e-12
MICOS10	9.84803e-07	0.0570603	0.84	0.835	0.0233536
TCF25	2.45246e-14	0.0567678	0.895	0.874	5.81577e-10
CCDC18-AS1	1.09454e-08	0.0564202	0.747	0.708	0.00025956
PHGDH	0.879851	0.0563919	0.624	0.644	1
SNRPB2	1.04897e-15	0.0563431	0.889	0.869	2.48752e-11
HIST2H2AC	8.37263e-07	0.0561322	0.425	0.393	0.0198549
ZFP36L2	7.12407e-06	0.0557192	0.991	0.992	0.16894
FTX	2.85955e-08	0.0556327	0.918	0.894	0.000678115
LAPTM5	1.07571e-11	0.0555966	0.973	0.956	2.55094e-07
POLR2I	4.39319e-11	0.0555587	0.723	0.707	1.0418e-06
NAA38	2.04821e-10	0.0551375	0.805	0.775	4.85712e-06
NDUFB4	3.34714e-17	0.0549995	0.928	0.899	7.93741e-13
CXCR4	3.16849e-17	0.0535837	0.442	0.365	7.51376e-13
HCST	7.97671e-06	0.0535222	0.502	0.472	0.18916
LINC02573	4.19677e-19	0.0533404	0.301	0.234	9.95221e-15
SMIM4	4.92001e-29	0.0533043	0.406	0.315	1.16673e-24
COX14	2.5669e-13	0.0520427	0.785	0.757	6.08714e-09
NSA2	3.10033e-14	0.0519147	0.97	0.963	7.35211e-10
NDUFB7	6.99415e-12	0.0515159	0.884	0.872	1.65859e-07
IER2	8.64548e-08	0.0513655	0.658	0.627	0.00205019
UXT	3.20999e-15	0.0512658	0.979	0.97	7.61218e-11
HLA-A	1.69764e-07	0.0511326	0.991	0.992	0.00402577
UQCC2	1.22587e-09	0.0510138	0.719	0.698	2.90702e-05
MSI2	9.59597e-08	0.0509591	0.984	0.98	0.00227559
NDUFA2	3.66985e-12	0.0501811	0.839	0.808	8.70269e-08
RPL23	1.5494e-13	0.0496518	0.998	0.999	3.67425e-09
SLC40A1	2.46803e-08	0.0495536	0.658	0.595	0.000585269
ALAS1	3.0031e-27	0.0494801	0.406	0.319	7.12155e-23
GCC2	1.80378e-09	0.0494652	0.807	0.786	4.27748e-05
N4BP2L2	1.47848e-09	0.0481819	0.987	0.982	3.50606e-05
SREK1IP1	5.5274e-17	0.0481413	0.596	0.522	1.31077e-12
RNPC3	1.14357e-14	0.0477777	0.52	0.448	2.71185e-10
UQCRH	1.05465e-14	0.0477199	0.995	0.994	2.501e-10
ZSCAN16-AS1	1.97403e-16	0.0473778	0.507	0.436	4.68121e-12
ESF1	6.12872e-09	0.0473424	0.754	0.72	0.000145336
ATP5IF1	3.19435e-13	0.0473404	0.945	0.933	7.57508e-09
LINC00342	1.4097e-07	0.0473208	0.853	0.822	0.00334296
ZNF302	3.41801e-13	0.0472347	0.65	0.588	8.10548e-09
ELK3	8.88784e-12	0.0469612	0.667	0.606	2.10766e-07
MRPS21	3.80926e-13	0.0468359	0.925	0.911	9.03328e-09
RPS14	8.75742e-26	0.0467024	0.999	1	2.07673e-21
THUMPD3-AS1	1.69051e-09	0.0467005	0.856	0.826	4.00888e-05
IGHM	0.00147278	0.0462396	0.566	0.533	1
TIMM10	2.10884e-08	0.0462018	0.639	0.616	0.000500091
IGHD	3.25495e-09	0.0461285	0.174	0.137	7.71879e-05
FAM30A	0.0111231	0.0455852	0.771	0.757	1
ZMAT2	2.30656e-11	0.0453813	0.814	0.799	5.46978e-07
ATP5MC1	0.0560416	0.0452261	0.862	0.856	1
B2M	3.00666e-09	0.0447873	0.999	1	7.12999e-05
PRKACB	1.39082e-06	0.0446481	0.891	0.872	0.0329818
ANAPC16	4.32501e-13	0.0445372	0.916	0.9	1.02563e-08
UPF2	3.53828e-10	0.0445119	0.71	0.661	8.39067e-06
AC092171.3	4.26923e-15	0.0442704	0.394	0.325	1.01241e-10
HSPA1B	0.430569	0.0442617	0.214	0.218	1
CALHM6	6.18985e-06	0.0441251	0.792	0.758	0.146786
PRPF6	1.82494e-13	0.0437401	0.734	0.682	4.32767e-09
STARD9	1.6966e-13	0.043157	0.486	0.419	4.02332e-09
ERICH1	4.54526e-09	0.0429277	0.703	0.651	0.000107786
MRPL41	6.91574e-05	0.0427309	0.758	0.744	1
LRRC75A	1.951e-07	0.0424822	0.635	0.59	0.0046266
NDUFAF8	0.000581895	0.0421787	0.781	0.773	1
TMEM256	1.76099e-09	0.0420184	0.807	0.782	4.17602e-05
AC004687.1	1.66409e-10	0.0414816	0.763	0.709	3.94622e-06
FMC1	1.32101e-08	0.0413886	0.705	0.661	0.000313264
RPL36AL	9.02402e-14	0.0411342	0.993	0.994	2.13996e-09
VPS4B	6.92361e-10	0.0410856	0.725	0.681	1.64187e-05
HIST1H2AC	1.33612e-09	0.0409607	0.369	0.316	3.16848e-05
NOP53	3.85695e-05	0.0408478	0.992	0.988	0.914638
ZNF83	1.25361e-12	0.0407813	0.569	0.503	2.97281e-08
ATP5PF	8.69838e-07	0.0407652	0.985	0.979	0.0206273
SMIM27	2.74355e-16	0.0407647	0.367	0.302	6.50604e-12
EIF4A2	1.26493e-09	0.0406761	0.985	0.976	2.99965e-05
SON	2.03477e-09	0.0404128	0.969	0.955	4.82524e-05
SNHG25	5.61604e-15	0.0402104	0.268	0.211	1.33179e-10
CHURC1	4.82973e-10	0.0398091	0.932	0.918	1.14532e-05
SORL1	0.000462587	0.0397021	0.817	0.797	1
TYROBP	0.0223597	0.0395918	0.382	0.365	1
A1BG	8.95372e-18	0.0393594	0.44	0.362	2.12329e-13
SNHG7	0.0050182	0.0392376	0.975	0.974	1
C21orf62-AS1	3.0351e-09	0.0390886	0.286	0.242	7.19743e-05
SNHG19	6.7909e-18	0.0390728	0.301	0.234	1.61039e-13
BOLA3	6.26193e-06	0.0389893	0.514	0.498	0.148495
RPL24	8.42667e-18	0.0388495	0.999	1	1.9983e-13
YTHDC1	1.36232e-07	0.0387843	0.786	0.758	0.00323061
GTF2H5	1.86236e-07	0.0386933	0.723	0.694	0.00441639
RBM39	4.38792e-10	0.0385447	0.974	0.973	1.04055e-05
MX1	0.000451671	0.0384392	0.109	0.09	1
CCDC57	1.00995e-11	0.0383977	0.453	0.392	2.39501e-07
CEBPB	3.20963e-05	0.0383603	0.614	0.589	0.761132
DHX30	4.65834e-06	0.0383559	0.589	0.548	0.110468
DDIT4	0.0624569	0.0383298	0.182	0.171	1
MRPS18C	1.16755e-10	0.0380803	0.787	0.76	2.76872e-06
VPS13C	1.38432e-06	0.0379121	0.863	0.838	0.0328277
Z83843.1	1.1394e-09	0.0378149	0.448	0.394	2.70198e-05
TPT1-AS1	1.5419e-08	0.0377687	0.494	0.443	0.000365645
POLE3	7.77135e-06	0.0375487	0.727	0.716	0.18429
NDUFA6	6.46862e-07	0.037519	0.684	0.669	0.0153397
CHCHD7	5.81604e-09	0.0373803	0.689	0.64	0.000137922
IST1	6.24532e-09	0.0372626	0.633	0.58	0.000148102
EIF2S2	0.000125115	0.037113	0.888	0.875	1
CCPG1	4.14515e-10	0.03695	0.619	0.566	9.8298e-06
ITM2B	3.21105e-08	0.0369318	0.991	0.986	0.000761468
SSBP2	7.14566e-09	0.0368008	0.87	0.824	0.000169452
RYBP	3.23527e-06	0.0365229	0.754	0.713	0.0767212
PLCG2	0.0967099	0.0364082	0.339	0.323	1
ZMIZ1	8.5824e-09	0.0361615	0.715	0.656	0.000203523
MIF	0.223955	0.0360766	0.995	0.995	1
AC012146.1	1.11604e-15	0.0360659	0.348	0.285	2.64659e-11
DENR	1.17816e-08	0.0354561	0.813	0.794	0.000279389
HSPB1	0.00012975	0.0350537	0.882	0.872	1
ZFP36	3.09966e-11	0.0349924	0.238	0.19	7.35054e-07
OTUD6B-AS1	6.04247e-08	0.0348834	0.645	0.607	0.00143291
LINC00685	2.13191e-12	0.034829	0.321	0.264	5.0556e-08
TLE4	5.7531e-13	0.0345755	0.473	0.41	1.36429e-08
AC138649.1	9.73089e-12	0.0345371	0.464	0.403	2.30758e-07
TCEA1	6.53992e-08	0.0344898	0.922	0.921	0.00155088
C4orf3	3.29411e-07	0.0344335	0.939	0.925	0.00781165
LSM8	3.03645e-08	0.0343121	0.907	0.888	0.000720064
SKIL	9.63785e-09	0.0342961	0.261	0.218	0.000228552
RRP15	4.67368e-09	0.0341796	0.559	0.506	0.000110832
WIPF1	1.97817e-07	0.0340681	0.648	0.607	0.00469103
ZNF66	1.62393e-08	0.0340121	0.486	0.436	0.0003851
RNF19A	3.22278e-07	0.0339518	0.511	0.465	0.0076425
ZBTB8OS	2.16862e-10	0.0339121	0.606	0.559	5.14266e-06
COX16	1.41124e-06	0.0337826	0.834	0.822	0.0334662
C18orf32	3.35376e-08	0.0337713	0.682	0.635	0.00079531
CHD9	3.44434e-05	0.0336867	0.911	0.894	0.81679
DDIT3	4.67002e-13	0.0332809	0.249	0.198	1.10745e-08
PREPL	1.57275e-08	0.0330162	0.45	0.401	0.000372961
HLA-E	0.000521456	0.0329508	0.933	0.915	1
MT-ATP6	6.81876e-13	0.0328618	0.998	0.999	1.617e-08
MRPL52	7.48052e-07	0.0327693	0.779	0.757	0.0177393
TOMM5	0.0597184	0.0325483	0.878	0.873	1
RNF181	7.30866e-07	0.0325196	0.763	0.737	0.0173318
WASHC4	1.46748e-05	0.0322301	0.693	0.652	0.347998
CYTH4	9.83136e-09	0.032193	0.266	0.221	0.000233141
LINC00173	0.00240223	0.0320431	0.405	0.381	1
ZC3H8	2.69414e-06	0.0319572	0.555	0.518	0.0638888
ZNF397	1.92144e-09	0.0319419	0.625	0.574	4.5565e-05
THUMPD2	1.10841e-08	0.0318324	0.514	0.462	0.000262847
EIF1AY	0.00659446	0.0317758	0.323	0.301	1
TTC14	1.57442e-05	0.0317438	0.855	0.833	0.373359
FLT3	4.9914e-07	0.0317036	0.507	0.456	0.0118366
HSPA1A	0.0321228	0.0316501	0.586	0.588	1
NDUFA7	4.96477e-06	0.0316066	0.731	0.71	0.117735
AL390728.6	6.22593e-11	0.0314896	0.4	0.34	1.47642e-06
IFITM3	1.07717e-05	0.0313136	0.61	0.572	0.25544
ASH1L	1.66343e-05	0.0311541	0.81	0.792	0.394467
NDUFA11	6.6085e-05	0.0310304	0.953	0.946	1
C11orf54	5.00597e-06	0.0308448	0.569	0.521	0.118712
HERC5	5.15959e-10	0.0306536	0.324	0.273	1.22354e-05
PPP3CA	4.12405e-07	0.0306337	0.705	0.658	0.00977977
CSF3R	3.1156e-05	0.0306277	0.558	0.516	0.738834
GNB5	1.28003e-09	0.0306177	0.469	0.415	3.03546e-05
JMJD1C	6.28036e-05	0.0306096	0.817	0.79	1
CRIP1	1.24678e-06	0.0304496	0.219	0.185	0.0295661
ANKRD12	0.000345398	0.0303638	0.896	0.881	1
EZH1	5.56184e-08	0.0302295	0.384	0.338	0.00131893
IRF2	8.09631e-08	0.0301122	0.598	0.549	0.00191996
CREBRF	8.52177e-05	0.0298	0.589	0.548	1
FAM133B	0.000719861	0.0297938	0.793	0.774	1
LINC00662	0.00178906	0.0297859	0.573	0.543	1
SRRM1	8.29054e-06	0.0296638	0.964	0.953	0.196602
CDKN1C	1.69806e-05	0.0296594	0.454	0.414	0.402679
TPSAB1	0.491277	0.029566	0.131	0.136	1
DDB2	0.0164169	0.0295328	0.405	0.401	1
PSMA3-AS1	3.59594e-06	0.0295029	0.826	0.792	0.0852742
FXYD5	0.00304548	0.0294414	0.989	0.985	1
GTF2H2	0.000123631	0.0294265	0.527	0.486	1
MEF2A	9.36017e-09	0.0292887	0.418	0.367	0.000221967
LPP	3.51327e-06	0.0292823	0.513	0.467	0.0833136
EIF1B	5.57993e-06	0.0292119	0.893	0.886	0.132322
EPM2AIP1	2.36081e-06	0.0291865	0.776	0.746	0.0559842
DNAJC4	0.0542576	0.0291164	0.597	0.592	1
RPS11	8.43906e-08	0.029109	0.999	0.999	0.00200124
TMEM38B	4.96526e-07	0.0290795	0.579	0.53	0.0117746
CHD2	0.000701689	0.0290078	0.812	0.797	1
ZNF506	1.72862e-06	0.0289737	0.512	0.465	0.0409926
COX20	0.000112889	0.0289559	0.796	0.78	1
PTPRE	7.5622e-08	0.0289258	0.335	0.29	0.0017933
GNG7	2.0092e-10	0.0287807	0.423	0.364	4.76461e-06
MDK	0.000360182	0.0287739	0.661	0.635	1
ODF2L	0.000183894	0.0287584	0.744	0.706	1
ADAMTS6	2.51111e-10	0.028722	0.113	0.081	5.95484e-06
EIF2AK2	0.000553874	0.0286822	0.798	0.793	1
PPCS	7.44573e-07	0.0284962	0.724	0.681	0.0176568
AIMP1	9.96992e-06	0.0284216	0.846	0.823	0.236427
LINC01226	2.86497e-05	0.0282768	0.263	0.232	0.679398
ZNF141	0.000119102	0.0280895	0.697	0.67	1
CCDC115	1.62958e-05	0.0280866	0.664	0.621	0.386438
ZNF26	3.17079e-07	0.0280822	0.533	0.48	0.00751922
BEX2	4.48381e-05	0.0280246	0.683	0.653	1
ANKRD49	7.80326e-10	0.027916	0.4	0.345	1.85047e-05
NFE2L2	8.88174e-05	0.0278581	0.723	0.687	1
NDUFB6	0.000458688	0.0278157	0.8	0.781	1
WSB1	0.000114216	0.0278134	0.928	0.903	1
RSL24D1	9.39733e-05	0.0278008	0.959	0.954	1
LINC01184	0.000170375	0.0277104	0.489	0.455	1
C12orf57	3.33929e-05	0.0276736	0.827	0.801	0.791879
NDUFA12	0.00344847	0.0276167	0.903	0.894	1
ANXA5	6.78445e-05	0.0275739	0.826	0.802	1
JUND	0.00278577	0.0275476	0.928	0.912	1
NUFIP2	9.96301e-05	0.0275327	0.823	0.791	1
APOL6	2.42327e-10	0.0274609	0.365	0.306	5.74653e-06
STMP1	0.000322547	0.0274523	0.941	0.93	1
ZDHHC21	1.37184e-06	0.0274249	0.496	0.451	0.0325318
NPC2	0.00388843	0.0273663	0.969	0.963	1
CD37	0.0342902	0.0273642	0.988	0.987	1
ACO2	6.10005e-06	0.0272998	0.632	0.604	0.144656
HOPX	0.00067851	0.0270922	0.697	0.655	1
THAP9-AS1	3.88506e-08	0.0269679	0.438	0.391	0.000921303
C7orf50	1.21417e-05	0.0269118	0.601	0.568	0.287929
SYF2	0.00374421	0.0268749	0.898	0.883	1
GOLGA8B	7.53457e-08	0.0268322	0.271	0.227	0.00178675
MDM4	0.000712536	0.0267936	0.895	0.873	1
AUXG01000058.1	0.00217729	0.0267815	0.304	0.281	1
SPN	0.000717592	0.0267805	0.948	0.936	1
AL021368.2	5.99212e-06	0.026681	0.533	0.486	0.142097
SMAD5	0.000105493	0.0266541	0.666	0.638	1
ZNF559	3.21781e-07	0.0266131	0.298	0.257	0.00763071
TBCC	2.56305e-06	0.0266109	0.51	0.467	0.0607803
EXOC1	0.000132248	0.0264842	0.615	0.585	1
ZBTB37	9.28675e-06	0.0264765	0.355	0.319	0.220226
TMOD2	4.29672e-11	0.0264531	0.191	0.148	1.01893e-06
LINC00909	7.98431e-08	0.026423	0.44	0.387	0.0018934
CASP4	2.28086e-05	0.0263765	0.787	0.745	0.540884
ATF4	0.0440317	0.0263536	0.791	0.784	1
NSUN6	7.66846e-07	0.0261436	0.364	0.32	0.018185
TXNIP	0.00306037	0.0261007	0.823	0.799	1
ISCU	0.000428747	0.0260354	0.879	0.863	1
AL450998.2	7.13875e-09	0.0259372	0.353	0.303	0.000169288
ISG15	0.0027283	0.0259201	0.642	0.611	1
PNRC1	0.0501973	0.0258939	0.924	0.921	1
PSMB9	2.16019e-05	0.0258349	0.754	0.719	0.512267
TRIM73	1.20233e-05	0.0257924	0.58	0.533	0.28512
ASCC3	0.000431899	0.0257669	0.531	0.507	1
AC074117.1	1.35726e-11	0.0257544	0.188	0.144	3.21861e-07
TM9SF4	1.22304e-08	0.0257516	0.451	0.399	0.000290031
GARS-DT	0.000306091	0.0257192	0.658	0.624	1
ZNF480	5.18247e-06	0.0257059	0.528	0.485	0.122897
MED13L	0.0260671	0.0256731	0.875	0.844	1
MED23	2.92135e-06	0.0256543	0.486	0.441	0.0692768
SQSTM1	9.85355e-05	0.0255614	0.816	0.783	1
AC009950.1	7.57451e-13	0.0255568	0.123	0.086	1.79622e-08
SGK3	0.000688951	0.0255559	0.725	0.693	1
RAMAC	3.26796e-09	0.0255006	0.401	0.346	7.74963e-05
SMIM14	9.7971e-06	0.0254783	0.311	0.273	0.232328
POLR2G	3.70679e-06	0.0254705	0.784	0.766	0.0879028
MANBA	0.000251272	0.0254441	0.588	0.553	1
Z97192.3	1.81242e-06	0.02537	0.4	0.355	0.0429798
HERC2	0.00149119	0.0253222	0.679	0.647	1
MTHFD2	0.00264258	0.0252485	0.534	0.572	1
TMEM156	5.61097e-10	0.0252329	0.199	0.157	1.33058e-05
STARD4-AS1	0.000567509	0.0252143	0.391	0.362	1
FO393401.1	2.76329e-11	0.0251939	0.222	0.176	6.55286e-07
CARD16	4.56012e-07	0.0250462	0.445	0.398	0.0108139
PTPRC	0.000880649	0.0250226	0.926	0.911	1
OGT	0.00030786	0.0250219	0.764	0.736	1
GK5	0.000196071	0.0248182	0.324	0.292	1
THADA	3.44971e-05	0.0247946	0.463	0.423	0.818065
ZNF224	1.42535e-07	0.024774	0.454	0.406	0.00338007
ADAM17	7.25913e-05	0.0247701	0.487	0.45	1
TEFM	3.89489e-07	0.0246244	0.43	0.384	0.00923634
SDCCAG8	0.00105117	0.0245865	0.717	0.687	1
PPIP5K2	0.00687698	0.0245765	0.79	0.765	1
ADAM28	6.64155e-06	0.0245472	0.401	0.359	0.157498
ZNF91	4.03001e-05	0.0245416	0.625	0.581	0.955676
SMAD2	0.000162515	0.024527	0.753	0.715	1
IFI27L2	4.011e-09	0.0244312	0.275	0.229	9.51168e-05
DHX8	6.13198e-06	0.0244221	0.378	0.338	0.145414
LINC01355	5.29017e-07	0.0242189	0.332	0.29	0.0125451
FAM214A	8.3524e-09	0.0242152	0.407	0.353	0.000198069
NCOA3	6.26965e-06	0.0241996	0.542	0.497	0.148678
AC060780.1	0.000230358	0.0241976	0.467	0.434	1
VAMP2	0.00159274	0.0241579	0.831	0.812	1
KRT10	0.000869079	0.0241169	0.88	0.865	1
RBM6	0.000446345	0.0240613	0.79	0.765	1
ALCAM	0.000333776	0.0240492	0.512	0.477	1
ZNF791	6.4889e-05	0.0240385	0.434	0.399	1
SAT1	0.494281	0.0239673	0.58	0.576	1
RNMT	0.000923399	0.0239089	0.788	0.765	1
NHLRC2	9.29799e-05	0.023886	0.502	0.469	1
CBWD5	1.7575e-06	0.0238771	0.466	0.42	0.0416775
CD46	0.00389695	0.0238487	0.829	0.81	1
MBNL1	5.80594e-05	0.0238245	0.97	0.963	1
CD69	8.48632e-05	0.023754	0.291	0.258	1
H1F0	0.00027003	0.0237452	0.444	0.409	1
ZNF84	0.000257896	0.0236906	0.536	0.506	1
MEF2C	0.000361542	0.0236266	0.755	0.723	1
DYNLT3	7.76947e-08	0.0236219	0.426	0.377	0.00184245
RAB30-DT	8.52411e-06	0.0235365	0.629	0.582	0.202141
TRIM22	2.15747e-05	0.0235301	0.595	0.551	0.511622
ZNF827	1.15119e-05	0.0235235	0.425	0.382	0.272993
NARS	0.00125828	0.0234966	0.738	0.726	1
SNHG12	3.20337e-05	0.0234813	0.43	0.393	0.759647
C6orf62	0.00254433	0.0234702	0.74	0.719	1
IGFLR1	8.02464e-05	0.0234394	0.422	0.388	1
RPAP2	0.00294457	0.023389	0.783	0.755	1
SLC35A3	0.000439519	0.0232933	0.566	0.539	1
LAPTM4A	9.20939e-06	0.0232925	0.915	0.895	0.218392
PIN4	1.57528e-06	0.0232126	0.68	0.636	0.0373561
CLEC2D	0.00177169	0.023185	0.299	0.273	1
PPIL4	0.000283231	0.0231644	0.745	0.725	1
MAN1A2	6.66007e-05	0.0231446	0.767	0.735	1
UFM1	0.000889061	0.0229941	0.774	0.75	1
ZFP14	8.30593e-07	0.0229879	0.528	0.481	0.0196967
ZNF737	5.21832e-06	0.022987	0.395	0.353	0.123747
RNF44	9.63543e-06	0.0229279	0.343	0.307	0.228495
ZNF655	9.39281e-06	0.022921	0.494	0.453	0.222741
TRIAP1	0.0407346	0.0228716	0.607	0.604	1
ELF2	7.45355e-05	0.0228351	0.733	0.709	1
CCDC28A	0.00020284	0.0227739	0.491	0.457	1
EIF3J-DT	5.31005e-05	0.0227511	0.508	0.474	1
CBWD1	3.90078e-05	0.0226851	0.51	0.474	0.925032
IDS	0.00165737	0.0226396	0.622	0.586	1
CASP2	0.00043487	0.0226024	0.68	0.648	1
PROM1	0.000415745	0.0225846	0.57	0.532	1
PPWD1	0.000161992	0.0225732	0.512	0.476	1
HERPUD1	0.0189251	0.0225356	0.411	0.385	1
SVIP	0.0160404	0.0225088	0.617	0.617	1
UBE2W	7.07792e-07	0.0224955	0.376	0.332	0.0167846
AC008124.1	5.6952e-05	0.0224611	0.438	0.4	1
PFDN6	0.00453487	0.0224423	0.591	0.577	1
MFSD4B	0.00013295	0.0223955	0.557	0.52	1
TDG	1.73918e-05	0.0222223	0.495	0.454	0.412428
SCAI	0.0001052	0.0221962	0.548	0.509	1
ATM	4.64744e-05	0.0221946	0.654	0.616	1
MLH3	3.4236e-05	0.0221116	0.539	0.498	0.811872
ELF1	0.00643733	0.0221043	0.954	0.947	1
SYNRG	0.00023096	0.0220725	0.506	0.469	1
TNRC6A	0.0010263	0.0220484	0.554	0.522	1
NPIPB4	3.02657e-10	0.0220293	0.184	0.144	7.1772e-06
NPHP3	6.58229e-06	0.021996	0.412	0.37	0.156093
NSRP1	0.000809931	0.021995	0.664	0.634	1
REL	0.00372951	0.0219576	0.56	0.531	1
PLEKHA1	0.000234012	0.021951	0.17	0.147	1
CHCHD5	2.91302e-05	0.0219473	0.615	0.586	0.690794
SNRPD3	0.00979778	0.021924	0.902	0.895	1
TRIM38	0.00133467	0.0218898	0.594	0.564	1
ANKRD44	0.000122393	0.0218645	0.508	0.471	1
MEMO1	1.8227e-05	0.0218267	0.398	0.359	0.432235
TRIM56	0.000213658	0.0217891	0.823	0.801	1
AC245297.3	1.29159e-05	0.0217374	0.601	0.559	0.306289
CHMP5	6.70142e-05	0.0217299	0.751	0.725	1
CTSS	0.0129609	0.0217286	0.749	0.724	1
C2orf49	9.37468e-06	0.0217101	0.416	0.373	0.222311
ANKRD36C	3.96553e-05	0.0216989	0.667	0.634	0.940386
PPP2R3C	0.000433561	0.0216855	0.6	0.572	1
NR2C2	1.18528e-05	0.0216761	0.406	0.368	0.281076
PHLDA3	5.6365e-26	0.0216711	0.142	0.084	1.33664e-21
WAS	0.000748935	0.0216066	0.694	0.66	1
PAK2	0.00272621	0.021594	0.937	0.922	1
MT-ND5	0.000147699	0.0215936	0.997	0.999	1
ZNF226	0.0119831	0.0215703	0.416	0.393	1
AC068587.4	1.63856e-05	0.0215478	0.38	0.341	0.388569
CDK13	0.000839098	0.0215228	0.824	0.798	1
INSR	1.23514e-06	0.0214572	0.331	0.29	0.0292901
ATL3	1.78565e-05	0.021456	0.496	0.459	0.423449
ZNF785	5.18411e-05	0.0214361	0.409	0.376	1
KLHL24	0.0283548	0.0213374	0.604	0.59	1
ANXA4	0.00127695	0.0213055	0.607	0.568	1
CCL28	1.64067e-05	0.021284	0.313	0.276	0.389068
ITGB1	0.000183575	0.0211525	0.723	0.701	1
RPL11	2.80187e-07	0.0211458	0.999	1	0.00664436
FBXO22	0.0268651	0.021133	0.668	0.66	1
CDK11A	3.55803e-06	0.0211161	0.395	0.351	0.0843751
DNAJB1	0.0229185	0.0211118	0.453	0.427	1
GNPDA2	2.89497e-08	0.0210892	0.324	0.277	0.000686513
SLC35F5	0.000708823	0.021082	0.552	0.515	1
PSME1	5.20956e-05	0.0210678	0.98	0.978	1
SCNM1	0.00201962	0.0210623	0.618	0.59	1
ZNF793	0.000379448	0.0210543	0.377	0.344	1
TMEM154	1.29642e-07	0.0210439	0.246	0.206	0.00307432
XPC	0.000445559	0.0210167	0.474	0.445	1
DMTF1	0.000383269	0.0210032	0.555	0.524	1
CNOT4	0.00108783	0.0209836	0.641	0.61	1
HELLS	0.698985	0.0209229	0.616	0.629	1
P2RY8	0.000118551	0.0208817	0.426	0.39	1
CENPV	0.0257751	0.0208673	0.448	0.436	1
PHIP	0.115451	0.0208649	0.84	0.841	1
AC004951.1	0.00208102	0.0208186	0.444	0.421	1
MARF1	0.000654482	0.0207899	0.467	0.436	1
NEDD8	0.00235893	0.0207677	0.959	0.953	1
ZNF720	0.00268953	0.0207577	0.483	0.455	1
CWC15	0.00078628	0.0207185	0.852	0.83	1
DGKE	0.00211942	0.0206977	0.597	0.57	1
NMT1	0.000104559	0.0206967	0.479	0.447	1
TAF3	0.00213349	0.0206961	0.459	0.433	1
DMXL1	0.000202638	0.0206806	0.416	0.381	1
BRD2	0.00841091	0.0206406	0.718	0.711	1
ARID4A	0.00250104	0.0205966	0.688	0.665	1
STK17B	2.25909e-05	0.0205365	0.328	0.293	0.53572
GNL3L	0.000192839	0.0205329	0.591	0.562	1
TARBP1	0.0195108	0.0205231	0.737	0.715	1
OXT	8.71719e-11	0.0205075	0.12	0.087	2.06719e-06
CLK1	0.000602327	0.0204923	0.487	0.45	1
GPCPD1	0.000361816	0.0204895	0.395	0.364	1
CEBPZOS	0.00488388	0.0204782	0.712	0.687	1
C12orf76	0.000237302	0.0204724	0.565	0.526	1
ZNF43	0.000226	0.0204708	0.61	0.576	1
ABHD17B	0.000205827	0.0204308	0.459	0.423	1
ANKRD36	0.0224313	0.0204226	0.557	0.528	1
MPPE1	6.36779e-09	0.0203474	0.35	0.298	0.000151006
MATR3.1	2.74832e-05	0.0203188	0.36	0.326	0.651736
HOXA10	0.000674772	0.0202986	0.635	0.596	1
DHRSX	3.3138e-06	0.0202897	0.336	0.296	0.0785835
ST3GAL1	6.9208e-05	0.0202767	0.432	0.395	1
MRI1	0.000162786	0.0201766	0.468	0.435	1
MIR99AHG	0.000172532	0.0201634	0.282	0.25	1
LYSMD2	7.30335e-05	0.0201563	0.718	0.681	1
DDT	0.00742824	0.0201532	0.928	0.934	1
TTC1	0.00660524	0.020137	0.746	0.714	1
BISPR	3.20568e-05	0.0201014	0.242	0.212	0.760194
TNRC18	0.00161558	0.0200908	0.862	0.842	1
ZNF33A	0.00421162	0.0200762	0.718	0.691	1
STX7	0.035711	0.0200728	0.693	0.671	1
MAGI2-AS3	0.00543276	0.0200605	0.573	0.549	1
LAMTOR5	0.00132291	0.020041	0.943	0.935	1
HIF1A	0.00014295	0.0200245	0.599	0.564	1
TLE3	0.000713884	0.0199881	0.492	0.459	1
KLF3-AS1	0.00136711	0.0199309	0.262	0.237	1
NFKBIZ	7.0968e-05	0.0198622	0.278	0.246	1
AL450311.1	5.22391e-11	0.0198471	0.123	0.088	1.2388e-06
RASA4	1.79804e-07	0.0198466	0.261	0.221	0.00426387
TMEM243	3.39486e-06	0.0198463	0.554	0.504	0.0805058
ZNF780B	5.95644e-07	0.0198147	0.292	0.251	0.0141251
ZNF677	2.34826e-08	0.0197816	0.374	0.319	0.000556865
SHOC2	2.42831e-05	0.0197651	0.545	0.503	0.575848
SLU7	0.000368295	0.0197572	0.703	0.672	1
CCSER2	0.000145637	0.0197459	0.317	0.284	1
C21orf91	2.94367e-05	0.019729	0.469	0.426	0.698062
ZNF100	0.000189618	0.0197099	0.359	0.328	1
ZNF260	8.18605e-06	0.0197082	0.366	0.325	0.194124
GNG5	0.0175693	0.0197046	0.975	0.966	1
TAPBP	0.00151964	0.0196881	0.804	0.776	1
FDXR	2.99946e-07	0.0196715	0.174	0.142	0.00711292
CBFA2T2	2.08822e-05	0.0196393	0.33	0.294	0.495201
LAP3	0.00948215	0.0196169	0.659	0.633	1
TFEC	0.00185335	0.0195736	0.603	0.569	1
S100A11	0.101825	0.0195705	0.792	0.781	1
RAB11FIP2	3.91168e-05	0.0195664	0.37	0.332	0.927616
TBL1XR1	0.0319874	0.0194924	0.871	0.843	1
SLC16A1-AS1	0.0160608	0.0194836	0.343	0.325	1
RBM12B	0.000271388	0.0194705	0.601	0.563	1
AAK1	3.83282e-05	0.0194655	0.41	0.371	0.908914
CDK11B	3.75319e-08	0.019433	0.388	0.338	0.000890031
CD300A	8.40511e-06	0.0194159	0.238	0.205	0.199319
C8orf33	0.000413915	0.0194113	0.467	0.434	1
RBM26	0.000720929	0.0193984	0.835	0.814	1
PPP1R3E	2.41451e-05	0.0193826	0.457	0.415	0.572576
WDR83OS	0.00102034	0.019328	0.962	0.955	1
FAM177A1	0.000146426	0.0193229	0.586	0.548	1
PCBP1-AS1	1.40322e-05	0.0192976	0.523	0.478	0.33276
CCDC186	0.0786687	0.019271	0.429	0.415	1
PHF11	0.000241512	0.0192551	0.511	0.476	1
KHDC4	0.000839661	0.0192325	0.573	0.542	1
RPAP3	0.000603791	0.0192285	0.549	0.521	1
TMEM106B	2.7988e-05	0.019216	0.649	0.611	0.663707
THAP6	5.92328e-08	0.01921	0.31	0.264	0.00140465
GPS2	0.000278249	0.0191999	0.573	0.541	1
KIAA1143	0.000228618	0.0191711	0.555	0.523	1
USP53	1.88133e-05	0.0191516	0.298	0.261	0.446139
MARCH6	0.00168062	0.0191201	0.784	0.762	1
B4GALT6	0.000420872	0.0191152	0.415	0.378	1
SLC1A5	0.195517	0.0191033	0.41	0.404	1
MARS	0.000523386	0.0190933	0.46	0.43	1
ZNF830	0.00426255	0.0190908	0.569	0.542	1
PLAGL1	0.00619172	0.0190631	0.823	0.803	1
KMT2E	0.00829149	0.0190493	0.843	0.834	1
LINC00954	5.91589e-08	0.0190451	0.15	0.118	0.00140289
U2AF2	0.0138866	0.0190313	0.496	0.481	1
NBDY	0.00359295	0.0189953	0.884	0.872	1
SESN2	9.49746e-11	0.0189788	0.118	0.085	2.25223e-06
PLAAT4	0.0010574	0.0189695	0.381	0.351	1
SPINK2	0.0108296	0.018963	0.859	0.827	1
GIHCG	0.504872	0.0189558	0.863	0.853	1
OGA	0.00914386	0.0189502	0.768	0.747	1
C12orf66	4.35097e-06	0.0189498	0.226	0.192	0.103179
CCDC59	0.00342928	0.0189469	0.673	0.648	1
UBAP2	0.273509	0.0189409	0.634	0.633	1
ATR	0.0148548	0.0189238	0.661	0.64	1
KLF7	0.00786335	0.0188597	0.242	0.221	1
MICU1	0.000386238	0.0188349	0.489	0.457	1
EP300	0.0121198	0.0188	0.703	0.685	1
CFLAR	0.409602	0.0187799	0.728	0.715	1
RBPMS	0.000294294	0.0187064	0.524	0.484	1
GADD45A	0.0625696	0.0186871	0.483	0.469	1
HEXD	0.000110925	0.0186608	0.509	0.471	1
KCNAB2	0.00092186	0.0185908	0.79	0.761	1
PABPC1	0.000184104	0.01858	0.999	0.999	1
ENTPD3-AS1	5.67298e-10	0.0185786	0.157	0.119	1.34529e-05
SYNJ2BP	0.0013996	0.0185723	0.58	0.55	1
TMEM65	0.0008122	0.0185484	0.584	0.549	1
SP110	0.00329234	0.0185427	0.654	0.623	1
MON2	0.000250595	0.0185407	0.474	0.436	1
AGO3	0.123563	0.018537	0.661	0.648	1
TUT7	0.000176626	0.0185328	0.452	0.414	1
CLK3	0.000465851	0.0185211	0.419	0.386	1
TMF1	0.0124877	0.0184793	0.75	0.715	1
C1D	0.000466747	0.0184687	0.687	0.66	1
CRYBG1	0.00529706	0.0184098	0.227	0.206	1
IRF2BP2	0.0705766	0.0183944	0.842	0.817	1
SLC38A1	0.00211647	0.0183927	0.702	0.671	1
BX284668.5	9.38753e-13	0.0183892	0.118	0.081	2.22616e-08
GPATCH11	0.000250471	0.0183761	0.494	0.459	1
AC010642.2	2.19104e-05	0.0183662	0.444	0.403	0.519583
SBF2	6.09941e-05	0.0183595	0.335	0.299	1
ZNF680	0.000121884	0.0183558	0.47	0.432	1
AC005261.1	0.000629306	0.0183535	0.507	0.473	1
RAB3GAP2	0.00851605	0.0183456	0.554	0.528	1
CD302	0.000508264	0.0183267	0.708	0.678	1
ARAP2	8.25039e-07	0.0183259	0.262	0.222	0.019565
LARS	0.0645225	0.0183205	0.902	0.906	1
PLAG1	7.18359e-08	0.0183165	0.324	0.275	0.00170352
NUB1	0.0108264	0.0182732	0.729	0.71	1
ZNF605	0.000944208	0.0182479	0.413	0.382	1
STAT2	2.05122e-05	0.0182368	0.361	0.324	0.486425
MBD5	0.000411912	0.0182235	0.604	0.57	1
WBP4	0.00380574	0.0181447	0.482	0.46	1
NPIPB5	0.000103836	0.0180767	0.438	0.401	1
VPS53	0.0215139	0.01807	0.454	0.432	1
MOSPD1	4.33531e-07	0.018052	0.201	0.165	0.0102807
REEP5	0.00747879	0.0180176	0.497	0.47	1
JDP2	2.00777e-07	0.0179819	0.193	0.157	0.00476122
GTPBP10	0.000537874	0.0179699	0.403	0.373	1
PIGM	0.000373464	0.0179502	0.508	0.468	1
IKZF1	0.0101855	0.0179244	0.897	0.879	1
STK38	0.000295915	0.0179041	0.451	0.417	1
PAQR7	6.7024e-08	0.0179041	0.21	0.171	0.00158941
PAN3-AS1	0.00198275	0.0178853	0.246	0.221	1
CUX1	0.0105303	0.0178795	0.839	0.823	1
HOXA3	9.84037e-06	0.0178772	0.26	0.225	0.233355
ZNF345	5.27426e-06	0.0178621	0.294	0.255	0.125074
ABHD13	3.1555e-06	0.0178452	0.312	0.273	0.0748295
SNX10	2.06754e-05	0.01783	0.413	0.373	0.490297
CKLF	0.0244754	0.0177943	0.739	0.728	1
TIA1	0.00657599	0.0177893	0.724	0.7	1
AIP	0.00191118	0.0177725	0.707	0.677	1
SULT1C4	4.7198e-06	0.0177654	0.345	0.302	0.111925
CRHBP	0.0343455	0.0177617	0.682	0.654	1
SLC12A2	0.00223124	0.0177305	0.427	0.4	1
PHACTR1	0.000848758	0.0176697	0.565	0.531	1
IRF1	0.00251878	0.0176535	0.635	0.597	1
AC090559.1	0.000252605	0.0176338	0.248	0.218	1
FOXJ3	1.35816e-05	0.0176208	0.403	0.361	0.322075
AL590652.1	2.08418e-07	0.0176022	0.201	0.165	0.00494242
FNBP1	0.00810758	0.0175736	0.924	0.91	1
SOCS4	0.000189174	0.0175698	0.407	0.372	1
ZNF135	8.51804e-07	0.0175593	0.209	0.173	0.0201997
PRR12	1.49996e-06	0.0175559	0.299	0.26	0.03557
ATF5	0.167132	0.0175328	0.304	0.295	1
MTIF3	0.161009	0.0175287	0.758	0.747	1
POLR2K	0.00270864	0.017517	0.748	0.731	1
CD53	0.00243856	0.0175083	0.793	0.762	1
YIPF4	0.00339923	0.0175077	0.791	0.761	1
MIGA1	0.000113598	0.0175026	0.367	0.334	1
SMDT1	0.00371568	0.0175023	0.913	0.898	1
TRIQK	7.09501e-05	0.0174929	0.401	0.364	1
SDHD	0.0025978	0.0174699	0.818	0.799	1
MGAT1	0.00311891	0.0174484	0.54	0.507	1
CLK4	0.00102902	0.0174196	0.434	0.399	1
PKN2	0.0106048	0.0174152	0.632	0.606	1
IFI6	0.0132157	0.0174116	0.496	0.467	1
KLF6	9.37009e-05	0.0173967	0.438	0.4	1
TENT2	0.00124028	0.0173945	0.533	0.502	1
YPEL3	0.0908237	0.017342	0.753	0.739	1
C1orf56	0.000201995	0.0173359	0.327	0.296	1
MAX	0.00163751	0.0173263	0.817	0.79	1
ERV3-1	0.0184319	0.0172974	0.494	0.473	1
RICTOR	0.00498302	0.0172796	0.65	0.625	1
ANKFY1	0.0020671	0.0172622	0.33	0.304	1
TMEM35B	2.2933e-05	0.0172187	0.693	0.658	0.543834
ZNF891	0.0227702	0.0171846	0.382	0.359	1
ITPR1	0.0160234	0.0171742	0.74	0.715	1
TIMM9	0.00325504	0.0171696	0.726	0.702	1
ATP9B	3.53727e-05	0.0170167	0.339	0.303	0.838828
DPPA4	0.00468643	0.0170048	0.601	0.577	1
TRAPPC10	4.20472e-05	0.0170029	0.431	0.391	0.997108
USP9Y	0.00469752	0.0169803	0.257	0.237	1
DDX52	0.00272532	0.0169543	0.664	0.642	1
AFF3	0.120091	0.0169524	0.379	0.367	1
HOXB3	0.000762502	0.0169459	0.285	0.256	1
MNAT1	0.00237667	0.016934	0.451	0.416	1
AP000873.2	3.20085e-06	0.016917	0.265	0.228	0.0759049
RCOR3	0.0458138	0.0169155	0.603	0.589	1
TTC17	0.00359891	0.016907	0.68	0.647	1
CHST12	0.000804394	0.0169067	0.801	0.769	1
UFSP2	0.0312592	0.0168879	0.33	0.311	1
C16orf54	0.000169307	0.0168792	0.275	0.245	1
KPNA5	0.00139885	0.0168441	0.385	0.354	1
ZNF493	0.00666733	0.0168135	0.57	0.544	1
TYMP	6.5519e-07	0.0168122	0.221	0.184	0.0155372
GATM	4.26449e-05	0.0167942	0.325	0.288	1
TAS2R4	2.1862e-07	0.0167834	0.15	0.119	0.00518436
ZNF486	3.44963e-05	0.0167785	0.262	0.23	0.818046
BRD8	0.00185158	0.0167611	0.531	0.492	1
CBWD3	1.32435e-05	0.0167359	0.297	0.261	0.314056
HCG18	0.0470509	0.0167328	0.787	0.775	1
MAN1A1	0.086952	0.0167284	0.769	0.75	1
ZNF844	9.96726e-06	0.0167244	0.244	0.211	0.236364
AC008969.1	0.000867358	0.0167045	0.502	0.467	1
ABHD18	0.0021259	0.016703	0.348	0.323	1
ENTPD1-AS1	0.00342756	0.0166962	0.47	0.44	1
ZFHX3	0.0036156	0.0166887	0.362	0.335	1
SENP5	0.000226659	0.0166606	0.459	0.426	1
CREBZF	0.0087838	0.0166567	0.731	0.697	1
ZNF529	0.000386982	0.016649	0.328	0.298	1
GABARAPL2	0.0161339	0.0166324	0.913	0.905	1
MYO15B	0.00395114	0.0166206	0.282	0.257	1
LSP1	0.0147377	0.0165776	0.769	0.742	1
NDFIP1	0.000726287	0.0165772	0.617	0.581	1
PRPF8	0.0148713	0.0165677	0.833	0.826	1
TSC22D3	2.13483e-06	0.0165584	0.196	0.163	0.0506254
ZMYM6	0.0129302	0.0165486	0.47	0.445	1
MT2A	6.47765e-06	0.0165402	0.196	0.165	0.153611
AC008771.1	4.84453e-06	0.016535	0.163	0.135	0.114883
H6PD	3.07038e-06	0.0165073	0.221	0.186	0.072811
GOT1	0.0184778	0.0164999	0.358	0.342	1
ZFP36L1	0.75457	0.0164873	0.331	0.324	1
ANKIB1	0.0170419	0.0164674	0.433	0.411	1
ARHGAP5	0.00269068	0.0164574	0.677	0.64	1
AC007009.1	9.50678e-10	0.0164454	0.103	0.073	2.25444e-05
ZNF600	4.82226e-08	0.0164401	0.215	0.176	0.00114355
HAX1	0.272414	0.0164265	0.755	0.749	1
NBPF1	0.000264333	0.0164253	0.236	0.209	1
DST	0.0457256	0.0164244	0.644	0.619	1
LPIN2	0.0701338	0.0164081	0.6	0.587	1
AEN	1.27924e-07	0.0163704	0.195	0.159	0.0030336
CALCRL	3.51824e-05	0.0163655	0.283	0.248	0.834316
TPT1	0.000135056	0.0163351	0.999	1	1
TARSL2	0.000373096	0.0162646	0.29	0.261	1
PNISR	0.0641884	0.0162582	0.996	0.995	1
NKTR	0.0509268	0.016253	0.95	0.944	1
ALDOA	6.61894e-05	0.0162492	0.335	0.302	1
MECP2	0.000561377	0.016246	0.5	0.467	1
ETFDH	0.00195337	0.0162443	0.36	0.332	1
LRRC8C-DT	4.27345e-06	0.0162309	0.253	0.217	0.10134
RRAGB	1.04833e-05	0.0162236	0.328	0.288	0.248602
ATG12	0.0144223	0.016216	0.676	0.655	1
PMAIP1	0.00045105	0.0162026	0.364	0.335	1
AC026471.4	1.27067e-07	0.0161798	0.172	0.138	0.00301326
RELCH	0.000459206	0.016176	0.326	0.297	1
PSENEN	0.00329943	0.0161272	0.618	0.588	1
ARRDC2	0.00138473	0.0160967	0.347	0.318	1
ZNF790-AS1	0.00082478	0.0160913	0.362	0.329	1
SLC66A3	0.000309153	0.016074	0.336	0.305	1
CCNL1	0.0213246	0.016051	0.837	0.812	1
C9orf16	0.00429858	0.0160423	0.963	0.962	1
MFSD1	0.0126606	0.0160387	0.697	0.673	1
FAM117A	0.147026	0.0160379	0.606	0.591	1
CLN5	0.00222297	0.0160014	0.565	0.535	1
TMEM128	2.74676e-05	0.0159921	0.338	0.299	0.651366
POLI	0.00304401	0.0159895	0.318	0.291	1
C17orf67	0.000486049	0.0159847	0.321	0.292	1
CALCOCO2	0.0275304	0.0159816	0.694	0.671	1
ZNF557	9.33376e-05	0.0159622	0.338	0.304	1
ARSD	0.000145264	0.0159516	0.377	0.342	1
DOCK8	0.094827	0.0159454	0.78	0.751	1
BTG1	0.0858341	0.0159221	0.844	0.817	1
ZNF518A	0.000232594	0.0159075	0.645	0.604	1
ZNF394	0.0116524	0.0158816	0.491	0.465	1
ZNF181	6.69676e-05	0.0158782	0.294	0.259	1
TSPAN31	7.99834e-05	0.0158548	0.392	0.355	1
SLC4A7	0.00330758	0.0158189	0.361	0.335	1
ITGA6	0.000873218	0.0158111	0.362	0.33	1
GRK3	3.74061e-05	0.0158089	0.416	0.377	0.887049
HSD17B7	0.00178629	0.0158068	0.358	0.33	1
CYTIP	0.00314193	0.0158053	0.289	0.263	1
FBXL18	4.56877e-06	0.0158047	0.208	0.176	0.108344
TNRC6B	0.0342112	0.0157962	0.876	0.868	1
LNCAROD	0.000237694	0.0157805	0.177	0.153	1
MR1	0.000108831	0.0157777	0.292	0.259	1
UBE2E2	1.59953e-05	0.0157531	0.287	0.251	0.379313
ALG13	8.86436e-05	0.0157247	0.489	0.448	1
LRIF1	0.000445758	0.0157234	0.573	0.535	1
ORMDL2	0.00100669	0.0157006	0.468	0.433	1
KAT6B	0.0250386	0.0156894	0.855	0.831	1
KLHL28	4.21955e-05	0.0156814	0.279	0.246	1
AC010623.1	5.29197e-05	0.0156671	0.189	0.161	1
C22orf34	0.000268369	0.0156478	0.157	0.134	1
PIK3C2A	0.00153844	0.015625	0.404	0.375	1
ZNF587	0.00152025	0.015603	0.339	0.311	1
PTBP2	1.12651e-05	0.0155893	0.425	0.381	0.26714
SATB1-AS1	0.000319392	0.0155891	0.294	0.266	1
C19orf53	0.0234533	0.0155882	0.894	0.9	1
TMEM184C	0.0022751	0.0155766	0.304	0.278	1
SNHG8	0.0142785	0.0155698	0.959	0.961	1
ZC3H6	0.00119832	0.0155539	0.327	0.299	1
MHENCR	0.0142981	0.0155503	0.357	0.335	1
AC097634.1	4.97545e-05	0.0155473	0.212	0.183	1
DEPDC5	0.00950666	0.0155414	0.303	0.281	1
CYLD	0.0193929	0.0155173	0.573	0.542	1
ABCA5	3.08653e-05	0.0155007	0.241	0.209	0.73194
SMG1	0.0236157	0.0154881	0.775	0.748	1
XYLT1	0.000531316	0.0154878	0.378	0.348	1
SYNC	1.85578e-05	0.0154505	0.351	0.312	0.440079
SEPTIN9	0.26878	0.015449	0.623	0.608	1
METTL15	0.000132008	0.0154489	0.296	0.265	1
FCF1	0.000136664	0.0154429	0.361	0.323	1
INSIG2	0.00340779	0.0154375	0.369	0.342	1
HEATR5B	1.43974e-05	0.0154256	0.338	0.298	0.341421
PTPMT1	0.00886486	0.0154223	0.641	0.62	1
ZNF562	0.00142597	0.0154008	0.498	0.466	1
GINM1	0.00194085	0.0153949	0.582	0.55	1
CENPQ	5.91103e-06	0.015377	0.313	0.277	0.140174
CSKMT	0.0315394	0.015375	0.227	0.209	1
C22orf39	0.000591413	0.0153451	0.545	0.513	1
TRIM44	0.0261159	0.015342	0.804	0.789	1
RASA2	0.0161512	0.0153228	0.336	0.314	1
KANSL1	0.0330591	0.015302	0.838	0.813	1
SH3YL1	0.00379244	0.0152999	0.386	0.36	1
TUBE1	0.00039097	0.0152928	0.243	0.216	1
PCLO	2.01613e-08	0.0152873	0.119	0.089	0.000478104
IER5	0.0590898	0.0152663	0.192	0.178	1
MCTP1	0.000408372	0.0152628	0.355	0.321	1
RC3H1	0.00096581	0.0152553	0.489	0.455	1
SNAPC3	0.000194474	0.0152525	0.363	0.329	1
KLHL23	0.0440902	0.0151996	0.619	0.604	1
DCK	0.00759236	0.0151978	0.644	0.619	1
CRYZL1	0.00567807	0.0151958	0.528	0.5	1
IMPA1	0.000415111	0.0151826	0.453	0.419	1
MAP1LC3B	0.0290333	0.0151825	0.777	0.747	1
ZNF594	3.54809e-05	0.0151745	0.248	0.214	0.841395
CEBPZ	0.010819	0.0151724	0.734	0.723	1
EXOC7	0.00037524	0.0151528	0.561	0.521	1
ACYP1	0.00437754	0.0151389	0.542	0.524	1
PHC3	0.000198111	0.0151284	0.53	0.491	1
THAP5	0.000117238	0.0151241	0.477	0.442	1
FAM135A	9.03033e-05	0.0151133	0.334	0.299	1
PRPSAP2	0.00440948	0.0151125	0.444	0.416	1
SAMD9L	0.00361416	0.0151013	0.441	0.411	1
CTSO	2.15291e-05	0.0150911	0.196	0.166	0.510541
HAUS7	1.36778e-06	0.0150872	0.227	0.191	0.0324356
ZCCHC10	0.000138368	0.0150809	0.492	0.454	1
MIR3936HG	4.55779e-06	0.0150671	0.141	0.114	0.108083
ARID3A	0.0062469	0.0150669	0.534	0.503	1
ZNHIT6	0.0368201	0.0150368	0.639	0.612	1
LINC00339	0.000870831	0.0150327	0.394	0.361	1
AC078846.1	0.00215261	0.0150187	0.236	0.212	1
ZNF585A	0.000685689	0.015008	0.359	0.325	1
SPRY1	1.5184e-05	0.0150006	0.147	0.121	0.360073
PSMB10	0.00560318	0.0149875	0.792	0.778	1
CCDC144A	0.000367301	0.014986	0.416	0.381	1
KMT2C	0.0466487	0.0149688	0.748	0.728	1
SDHAF4	4.53951e-06	0.0149363	0.248	0.212	0.10765
ZNF160	0.00071985	0.0149235	0.337	0.307	1
KDM4C	0.000826233	0.0149137	0.252	0.227	1
BCL11A	0.131115	0.0149125	0.937	0.932	1
REV3L	0.00242027	0.0149124	0.657	0.627	1
CMPK1	0.0643617	0.0149066	0.787	0.771	1
REEP3	0.00244435	0.0148944	0.346	0.32	1
SMURF2	0.0005392	0.0148416	0.441	0.407	1
DNAH14	0.000629214	0.0148378	0.441	0.41	1
CAMK2D	2.88617e-06	0.0148302	0.131	0.104	0.0684426
MAP3K2	0.0295882	0.0148153	0.589	0.569	1
DYNLRB1	0.018025	0.0148008	0.898	0.881	1
GMDS-DT	0.00427802	0.0147939	0.407	0.381	1
PIGN	0.000781327	0.0147891	0.42	0.388	1
PGPEP1	0.000650073	0.014783	0.5	0.466	1
SZT2	4.79309e-05	0.0147793	0.324	0.287	1
RWDD1	0.00932839	0.0147739	0.866	0.866	1
MFAP4	6.74972e-05	0.0147737	0.164	0.138	1
CMTR2	0.00429361	0.0147736	0.427	0.398	1
LRRC37B	0.00416576	0.0147445	0.239	0.218	1
BCL7A	0.0374469	0.0147441	0.58	0.557	1
COA6-AS1	0.000117601	0.0147209	0.156	0.131	1
PAIP2	0.0465463	0.0147157	0.956	0.946	1
MTCH1	0.0453336	0.014711	0.672	0.65	1
ZNF780A	2.3238e-06	0.0147027	0.117	0.092	0.0551066
MSRB3	0.235389	0.0146947	0.778	0.76	1
BET1	0.00347166	0.0146758	0.452	0.419	1
MSL3	0.00351054	0.0146743	0.435	0.409	1
UBE3D	0.00247801	0.0146725	0.305	0.281	1
ZNF44	0.000119739	0.0146702	0.251	0.22	1
BTAF1	0.000428321	0.0146459	0.373	0.34	1
NSMCE3	0.00975861	0.0146433	0.555	0.53	1
DHFR2	0.000222605	0.0146208	0.151	0.129	1
IGF2BP2	0.0831418	0.0145718	0.839	0.83	1
DPYD	0.000593785	0.0145711	0.336	0.304	1
TRIB3	0.000771898	0.0145574	0.174	0.152	1
PEX26	0.00701368	0.0145387	0.538	0.511	1
TCF7L2	0.000167256	0.0145369	0.365	0.328	1
HIVEP1	0.00149534	0.0145365	0.267	0.243	1
TMEM106A	0.000160986	0.0145288	0.395	0.357	1
OTUD6B	0.000271006	0.0145237	0.297	0.268	1
TP53	0.00989201	0.0145099	0.621	0.607	1
ZNF516	0.00119512	0.0145046	0.186	0.164	1
JPX	0.223232	0.0144982	0.947	0.941	1
RNF114	0.007902	0.0144903	0.63	0.61	1
TLCD5	1.52024e-05	0.0144894	0.273	0.237	0.36051
SNX16	0.000663163	0.0144843	0.278	0.251	1
TBL1X	3.45868e-05	0.0144786	0.319	0.283	0.820191
ARHGEF40	6.94455e-06	0.0144701	0.177	0.147	0.164683
GPBP1L1	0.00346968	0.0144567	0.606	0.574	1
NECAP1	0.000318075	0.0144514	0.332	0.299	1
FAM126B	0.000460263	0.0144467	0.416	0.382	1
ZNF154	0.000164815	0.0144416	0.262	0.232	1
THOC3	0.0114309	0.0144379	0.611	0.59	1
KIT	0.00834566	0.014425	0.725	0.69	1
KLHDC1	3.95651e-07	0.0144207	0.119	0.092	0.00938248
GLRX2	0.00946855	0.0144167	0.606	0.591	1
CHMP4A	0.085797	0.0144032	0.731	0.722	1
ELMSAN1	0.00940916	0.0143934	0.734	0.703	1
BACH1	0.188536	0.0143893	0.497	0.482	1
AC005838.2	3.01219e-06	0.0143561	0.177	0.146	0.0714312
CASD1	0.0168685	0.0143305	0.55	0.524	1
RAB21	0.00665285	0.0143011	0.606	0.578	1
PTGR2	0.000690746	0.0142976	0.27	0.243	1
STAG1	0.031084	0.0142854	0.538	0.521	1
TSPYL4	0.000689754	0.0142787	0.412	0.379	1
UBE2D1	0.00227307	0.0142771	0.417	0.385	1
ANAPC11	0.159953	0.0142733	0.858	0.845	1
CETN3	0.00158337	0.0142505	0.395	0.365	1
ELK4	0.00210144	0.014241	0.491	0.458	1
UBR5-AS1	0.00121135	0.0142236	0.419	0.385	1
TUT4	0.351691	0.014219	0.84	0.829	1
CTNNB1	0.0127522	0.0142002	0.668	0.644	1
ETS1	0.00124118	0.0141676	0.198	0.175	1
ZNF451	0.012403	0.0141617	0.646	0.617	1
AC024060.2	0.000361195	0.0140874	0.176	0.153	1
METTL7A	0.00985348	0.0140825	0.398	0.371	1
SNAP23	0.0197749	0.0140755	0.685	0.652	1
ABHD10	0.000577554	0.0140374	0.518	0.487	1
USP34	0.0781766	0.0140215	0.751	0.732	1
ITCH	0.0118155	0.0139898	0.427	0.403	1
AL157392.3	0.000688615	0.0139879	0.216	0.191	1
PTGER4	0.00343863	0.0139861	0.195	0.173	1
BTG2	0.0583474	0.0139856	0.323	0.304	1
ZNF254	0.00290881	0.0139801	0.494	0.46	1
HEXIM1	0.312068	0.0139523	0.223	0.214	1
LIPA	0.00151165	0.0139401	0.539	0.503	1
TRAPPC2B	0.00238663	0.0139383	0.398	0.37	1
NR3C1	0.0329556	0.0139361	0.649	0.635	1
AC084198.2	7.82685e-06	0.0139251	0.144	0.118	0.185606
LINC01138	3.66303e-06	0.0139154	0.183	0.152	0.0868652
POLE4	0.0757985	0.0139053	0.583	0.575	1
USP4	0.000374998	0.0139034	0.452	0.416	1
KLHDC10	0.000448292	0.013903	0.328	0.298	1
MIR4458HG	0.000527506	0.0139023	0.153	0.132	1
VSIR	0.0159919	0.0139013	0.354	0.331	1
SYT11	0.0331534	0.0138943	0.316	0.296	1
MITD1	0.00432601	0.0138763	0.57	0.54	1
FAM76A	0.00597681	0.0138629	0.282	0.261	1
SAMD12	0.000124911	0.0138595	0.148	0.124	1
FAM98C	4.93789e-07	0.0138589	0.186	0.152	0.0117097
NCOA7	0.00403865	0.0138283	0.587	0.555	1
ST3GAL6	0.0031226	0.0138115	0.283	0.258	1
CHRM3	0.000969791	0.0138058	0.361	0.329	1
GARS	0.676839	0.0138035	0.593	0.594	1
RTCA-AS1	0.00179538	0.0138003	0.334	0.305	1
ERVK3-1	0.00696108	0.0137948	0.552	0.533	1
INTS12	0.00233453	0.0137602	0.331	0.303	1
ZNF92	0.00204346	0.0137587	0.421	0.39	1
SPTAN1	0.00433084	0.0137496	0.533	0.501	1
CCDC174	0.00192801	0.013749	0.451	0.417	1
HNRNPH1	0.150659	0.0137436	0.957	0.951	1
MCEE	0.0154788	0.0137369	0.266	0.244	1
HSD17B12	0.0463716	0.0137288	0.637	0.625	1
SMAD7	0.00116713	0.0137263	0.135	0.116	1
ZDBF2	0.00181759	0.0137199	0.203	0.181	1
RPP21	0.00303295	0.0137146	0.572	0.543	1
EPB41L4A-AS1	0.428747	0.0137082	0.89	0.893	1
TATDN1	0.036917	0.0137032	0.65	0.636	1
ZKSCAN8	0.00298727	0.0136837	0.309	0.283	1
CTNND1	0.000690136	0.0136565	0.406	0.372	1
TRMT13	0.00163066	0.0136338	0.585	0.553	1
LPXN	2.75057e-05	0.0136323	0.299	0.263	0.652271
AL133453.1	0.000137959	0.0136189	0.235	0.207	1
ATP8B4	0.0767968	0.013614	0.683	0.656	1
AC138150.1	0.000185481	0.0136084	0.245	0.215	1
SMNDC1	0.0158628	0.0135954	0.628	0.608	1
ATP6V0C	0.0186262	0.0135949	0.94	0.929	1
GPT2	3.88827e-06	0.0135917	0.175	0.145	0.0922065
RAMP1	0.000977686	0.0135797	0.585	0.55	1
CHMP1B	0.010708	0.0135536	0.522	0.49	1
IFNAR1	0.00171248	0.0135251	0.518	0.488	1
PCMTD1	0.0296745	0.0135191	0.754	0.725	1
ZKSCAN1	0.0809646	0.0134958	0.894	0.879	1
TRIM13	0.00899677	0.013493	0.657	0.625	1
ATXN1	0.00114036	0.0134844	0.362	0.333	1
ALOX12-AS1	0.00144969	0.0134597	0.351	0.323	1
AP1M1	0.00161978	0.0134501	0.477	0.445	1
GGA2	0.00215142	0.0134493	0.39	0.361	1
KLHL6	0.0182531	0.0134395	0.525	0.497	1
LRMP	0.00358407	0.0134282	0.491	0.459	1
UBL3	0.0104692	0.0134217	0.45	0.422	1
SLC35E2A	7.14272e-05	0.0134108	0.37	0.33	1
ZNF766	0.0743639	0.0133984	0.587	0.569	1
KIAA1109	0.0022563	0.013382	0.514	0.477	1
IFIT3	0.0125658	0.0133806	0.293	0.27	1
SEC22B	0.0262168	0.0133772	0.695	0.671	1
TMEM9B	0.00201993	0.013376	0.487	0.455	1
DIP2B	0.0332821	0.0133616	0.445	0.422	1
SCOC-AS1	6.22308e-08	0.0133235	0.145	0.112	0.00147574
RAD23A	0.194545	0.0133072	0.827	0.818	1
ZNF264	0.000822525	0.0132929	0.36	0.33	1
ABL2	0.0143991	0.0132901	0.349	0.328	1
BOLA2B	2.83547e-10	0.0132863	0.15	0.112	6.72402e-06
CCDC127	0.000687714	0.0132846	0.351	0.318	1
MED13	0.00471199	0.0132764	0.587	0.554	1
UBAP2L	0.0131478	0.0132727	0.65	0.632	1
AP1G1	0.000986957	0.0132685	0.48	0.447	1
SYCE1L	7.06892e-09	0.0132475	0.12	0.089	0.000167632
CHMP3	0.0469506	0.0132301	0.663	0.643	1
DUBR	9.48102e-05	0.0132294	0.218	0.189	1
ATF7IP2	0.14474	0.0132284	0.462	0.448	1
GDI1	5.99661e-05	0.0132245	0.287	0.253	1
CMC2	0.0289236	0.0131927	0.622	0.602	1
ABHD3	0.000374419	0.0131801	0.319	0.289	1
PRAM1	0.00395098	0.013176	0.31	0.285	1
SLC38A2	0.877732	0.0131559	0.762	0.758	1
RNF169	0.00402911	0.0131362	0.472	0.441	1
TSGA10	0.000101532	0.0130841	0.297	0.263	1
PDE4DIP	0.0078454	0.0130837	0.303	0.278	1
NHLRC3	0.0205097	0.0130785	0.746	0.724	1
STX6	0.000549919	0.0130709	0.355	0.323	1
XRRA1	0.00189278	0.013069	0.303	0.277	1
XPOT	0.209135	0.0130646	0.577	0.57	1
PARP14	0.133921	0.0130345	0.761	0.737	1
FAM43A	0.000962847	0.013034	0.298	0.268	1
AKAP11	0.00369236	0.0130234	0.481	0.451	1
RAB8B	0.00250505	0.0130224	0.475	0.446	1
CCNE2	0.165108	0.0130151	0.227	0.219	1
DCUN1D4	0.00157842	0.012999	0.308	0.282	1
RTTN	9.12548e-05	0.0129981	0.281	0.249	1
DSTN	0.0246673	0.0129893	0.864	0.842	1
MAPK9	0.0510788	0.0129535	0.426	0.405	1
SRPRA	0.025996	0.0129528	0.676	0.662	1
ZNF124	0.0192444	0.0129231	0.446	0.423	1
GOLGA8A	0.000188432	0.0129138	0.254	0.224	1
TNK2	0.0790868	0.0128961	0.407	0.391	1
MIER3	0.00499135	0.0128951	0.254	0.23	1
AP000547.3	0.000334487	0.0128645	0.251	0.223	1
AKAP9	0.0751539	0.0128601	0.905	0.896	1
FAM219B	0.0118028	0.0128417	0.54	0.512	1
SLC25A30	1.88786e-06	0.0128151	0.202	0.167	0.0447686
AC006504.5	0.0161703	0.0128075	0.428	0.403	1
TP53TG1	0.00156072	0.0128031	0.448	0.415	1
CLGN	0.00261534	0.0128024	0.388	0.358	1
ZNF708	0.0151215	0.0127814	0.497	0.468	1
AC010359.3	9.04015e-06	0.0127751	0.178	0.149	0.214378
BRAP	0.000734146	0.0127672	0.334	0.304	1
ATP6V1E1	0.0031031	0.0127509	0.617	0.587	1
ENOSF1	0.0595606	0.0127492	0.664	0.66	1
PAM16	0.0472665	0.0127426	0.543	0.526	1
EDEM1	0.000704975	0.0127401	0.287	0.258	1
PATJ	1.27991e-05	0.0127391	0.132	0.107	0.303519
OSTM1	0.00107443	0.012726	0.209	0.185	1
RRM2B	0.00936004	0.0127256	0.35	0.327	1
RUNX2	0.00211436	0.0127256	0.285	0.26	1
LINC02482	3.81271e-08	0.0127187	0.122	0.092	0.000904146
LRP5	0.00280478	0.0127015	0.34	0.311	1
DNASE1	0.0117326	0.012689	0.385	0.363	1
TTC28-AS1	0.0106207	0.0126849	0.447	0.42	1
TGFBR2	0.0267157	0.0126749	0.401	0.38	1
CCDC126	1.76828e-05	0.0126724	0.192	0.162	0.419329
CAPN7	0.000453744	0.0126586	0.405	0.371	1
BCAS4	0.022408	0.0126518	0.378	0.356	1
ANKH	0.00174952	0.0126422	0.28	0.254	1
ZNF383	0.0018197	0.0126334	0.289	0.263	1
FASTKD1	0.0183074	0.0126298	0.372	0.349	1
LBH	0.0148184	0.0126023	0.17	0.154	1
AL049840.2	0.000127889	0.0125924	0.21	0.181	1
NDUFAF2	0.0424872	0.012581	0.548	0.531	1
RUNX3	0.00130272	0.0125777	0.484	0.448	1
SLC25A29	0.0397599	0.0125684	0.537	0.515	1
MAP2K1	0.000878919	0.0125501	0.277	0.25	1
HLA-DOA	0.014913	0.0125417	0.141	0.127	1
ARHGEF17	0.00864413	0.0125144	0.156	0.14	1
ZFYVE16	0.0541923	0.0125042	0.457	0.439	1
RELA	0.00314661	0.0125027	0.46	0.428	1
CCDC102B	0.000230887	0.0124969	0.225	0.197	1
GRINA	0.00156227	0.0124922	0.363	0.335	1
UBN2	0.00888533	0.0124905	0.53	0.5	1
ZNF528-AS1	3.53576e-06	0.0124764	0.121	0.096	0.083847
AKT3	0.00110082	0.0124691	0.427	0.396	1
FBXW4	0.000386044	0.0124644	0.203	0.177	1
PARP15	2.65877e-05	0.0124609	0.19	0.161	0.630502
UBE2G2	0.108775	0.0124551	0.765	0.755	1
IRS2	0.000225354	0.0124548	0.219	0.191	1
SRPRB	0.00366237	0.0124489	0.529	0.504	1
RALGAPA1	0.00616821	0.0124476	0.437	0.407	1
MRPS31	0.0779424	0.0124453	0.652	0.644	1
ETS2	0.236123	0.0124214	0.951	0.948	1
CROT	0.000872753	0.0124139	0.221	0.195	1
COA5	0.00419339	0.0124138	0.59	0.558	1
PHKG1	4.80933e-08	0.0124083	0.215	0.174	0.00114048
MIR3142HG	1.37043e-05	0.0124021	0.211	0.178	0.324984
CCNK	0.00462961	0.0123994	0.524	0.497	1
PICALM	0.0391681	0.0123991	0.565	0.539	1
UBE2D4	0.000102075	0.0123926	0.285	0.252	1
STAT1	0.164636	0.0123765	0.66	0.651	1
MTERF4	0.00855069	0.0123708	0.586	0.559	1
MPC1	0.0380752	0.0123589	0.608	0.593	1
JKAMP	0.00306815	0.0123572	0.505	0.47	1
DDX21	0.306864	0.0123414	0.791	0.769	1
GTF2H2C	0.00170667	0.0123386	0.248	0.223	1
TCEA2	0.0676784	0.0123062	0.53	0.509	1
ZNF611	6.09793e-05	0.0122923	0.21	0.181	1
CCM2	0.0490846	0.0122511	0.78	0.765	1
GAS7	1.09459e-05	0.0122375	0.123	0.099	0.259571
ZNF652	0.0354531	0.0122356	0.569	0.545	1
IQCB1	0.0103578	0.0122111	0.571	0.553	1
SELENOS	0.0522073	0.0122018	0.568	0.55	1
C1orf54	8.77109e-07	0.0121983	0.133	0.105	0.0207998
SMYD4	0.00226967	0.0121971	0.317	0.289	1
CPEB4	0.00391683	0.0121962	0.21	0.19	1
CRKL	0.000449642	0.0121728	0.368	0.334	1
PUM3	0.208576	0.0121575	0.587	0.578	1
ZNF330	0.0504248	0.0121322	0.662	0.645	1
FCHO2	0.000345849	0.0121315	0.219	0.193	1
C5orf56	0.000548546	0.0121291	0.321	0.289	1
SYNGR2	0.0356006	0.012124	0.535	0.512	1
CCDC30	0.00114966	0.0121132	0.157	0.137	1
NFX1	0.0185594	0.0121004	0.497	0.469	1
ZNF761	4.34815e-05	0.0120834	0.184	0.156	1
TNFRSF10B	2.08236e-09	0.0120672	0.153	0.116	4.9381e-05
BIRC3	0.0719732	0.0120508	0.106	0.096	1
ANAPC13	0.0618382	0.0120428	0.668	0.644	1
TCAIM	0.000468494	0.0120266	0.451	0.412	1
MAPKAPK5-AS1	0.0178176	0.01202	0.595	0.565	1
FOXRED2	0.000366277	0.0120155	0.29	0.26	1
AL080317.2	2.59488e-05	0.0120093	0.107	0.086	0.61535
RAI1	0.00267442	0.0120002	0.239	0.216	1
ZNF880	0.000745977	0.0119921	0.215	0.191	1
STRN3	0.00298835	0.0119918	0.43	0.398	1
IER3IP1	0.0441541	0.0119893	0.722	0.71	1
TMEM41B	0.00717838	0.0119813	0.449	0.42	1
SLC1A4	0.00018465	0.011976	0.361	0.325	1
R3HDM2	0.0181345	0.0119693	0.497	0.479	1
ERLEC1	0.0283782	0.0119637	0.529	0.505	1
IRF2BPL	0.000396413	0.0119602	0.273	0.244	1
C5orf24	0.0243202	0.0119599	0.633	0.614	1
KANSL1-AS1	0.000858949	0.0119551	0.218	0.194	1
PIAS2	0.0185767	0.0119449	0.686	0.662	1
L3MBTL1	0.00138696	0.0119423	0.277	0.251	1
VARS	0.00538172	0.0119234	0.421	0.398	1
ZPR1	0.03758	0.0119233	0.583	0.564	1
SIRT1	0.000661326	0.0119009	0.294	0.265	1
ITGAV	0.00940893	0.0118905	0.268	0.247	1
SARS	0.024978	0.0118885	0.524	0.502	1
DPYSL2	0.0669011	0.0118644	0.466	0.451	1
DPM1	0.0184377	0.0118636	0.557	0.54	1
FAM184B	0.00411105	0.0118396	0.19	0.17	1
FN3KRP	0.023091	0.0118392	0.464	0.448	1
PAN3	0.0125672	0.0118353	0.592	0.566	1
NABP1	0.00472579	0.0117987	0.361	0.335	1
ARPP19	0.0374311	0.0117586	0.709	0.689	1
LINC00667	0.0433462	0.0117361	0.608	0.587	1
CHROMR	0.00475921	0.0117308	0.436	0.407	1
CDC42SE2	0.0257851	0.0117224	0.748	0.723	1
LINC01252	0.000502852	0.0117173	0.127	0.107	1
SLC2A11	6.23076e-05	0.0117145	0.257	0.224	1
GLS	0.111936	0.0117115	0.905	0.894	1
VPS36	0.0716992	0.01171	0.819	0.794	1
LIN7C	0.000869756	0.011707	0.393	0.359	1
ARL13B	0.000252944	0.0117026	0.23	0.202	1
HIST1H2BN	0.880486	0.0117013	0.233	0.234	1
CMBL	0.0302954	0.0116968	0.645	0.62	1
STIM2	0.0409021	0.011695	0.476	0.454	1
AC016773.1	0.000503328	0.0116932	0.209	0.184	1
CROCC	0.00445863	0.0116828	0.26	0.238	1
NUMB	0.0216971	0.0116824	0.5	0.475	1
SNAPC1	0.00105785	0.0116765	0.395	0.361	1
TMEM168	0.00706566	0.0116712	0.362	0.337	1
SFT2D1	0.0144339	0.0116386	0.586	0.568	1
ADAR	0.0857953	0.0116271	0.802	0.783	1
BTN2A1	0.000608862	0.0116252	0.223	0.197	1
RTL8C	0.00126387	0.0116228	0.421	0.388	1
NGDN	0.00434802	0.0116212	0.543	0.512	1
TOGARAM1	0.00576821	0.0116204	0.398	0.371	1
PDGFD	2.48887e-06	0.0116072	0.144	0.116	0.0590211
EMC10	0.0918486	0.0116033	0.604	0.584	1
PLEK	0.0576975	0.0116006	0.687	0.665	1
RAB33B	5.52914e-06	0.0115973	0.156	0.127	0.131118
LENG9	0.000316349	0.0115942	0.169	0.145	1
TMEM170A	0.0163928	0.0115936	0.589	0.562	1
LNPK	0.00137702	0.0115866	0.346	0.316	1
PDE4D	0.0162829	0.0115836	0.271	0.25	1
IL16	0.0174077	0.0115709	0.443	0.415	1
RNF213	0.0464592	0.0115667	0.656	0.628	1
ZNF329	0.000251193	0.0115581	0.144	0.122	1
AC243960.1	0.00714319	0.0115578	0.155	0.138	1
TMEM39A	0.000329563	0.0115354	0.218	0.192	1
MOSPD2	0.000702439	0.011529	0.266	0.239	1
CENPVL3	0.000700269	0.0115245	0.163	0.141	1
SSR4	0.101986	0.0115196	0.98	0.979	1
ERCC4	0.00967689	0.0114959	0.395	0.37	1
MFSD8	0.0161666	0.0114953	0.379	0.357	1
CFDP1	0.149594	0.0114893	0.798	0.785	1
ZBTB25	0.000261328	0.0114845	0.36	0.327	1
BET1L	0.00241312	0.011482	0.251	0.228	1
PRDM16	0.000416027	0.0114699	0.16	0.137	1
SLC35E3	0.157184	0.0114697	0.554	0.539	1
RBM23	0.0567804	0.0114675	0.576	0.551	1
MYADM	0.0047218	0.0114667	0.427	0.401	1
C9orf72	0.00362383	0.0114624	0.225	0.203	1
RNF38	0.00112256	0.0114567	0.376	0.345	1
RASSF5	0.0016036	0.0114486	0.301	0.273	1
TTTY14	0.0617583	0.0114422	0.165	0.154	1
ATP6V0A1	0.0103137	0.0114403	0.442	0.413	1
RBM5	0.0486247	0.0114382	0.786	0.766	1
ATAD1	0.0146855	0.0114339	0.55	0.525	1
OAS3	0.000202192	0.0114328	0.136	0.114	1
FUCA1	0.0188937	0.0114322	0.411	0.387	1
ADSS	0.0383406	0.0114314	0.719	0.695	1
GPHN	3.72341e-05	0.0114296	0.249	0.216	0.882969
ZNF12	0.00486544	0.0114253	0.377	0.35	1
ZNF136	0.0010894	0.011424	0.293	0.264	1
NOTCH1	0.064478	0.0114228	0.37	0.353	1
COX7A2L	0.0243144	0.0114179	0.95	0.946	1
CBX2	0.0198951	0.0114113	0.392	0.37	1
ZNF814	0.00235946	0.0114081	0.502	0.47	1
PMM2	0.0109017	0.011389	0.355	0.331	1
FBXO11	0.0454554	0.011388	0.575	0.552	1
CCZ1	0.0169328	0.0113741	0.641	0.619	1
AC026356.2	0.010245	0.0113693	0.215	0.196	1
BNIP3	0.000576006	0.0113623	0.395	0.361	1
ARL14EP	0.0432402	0.0113554	0.676	0.652	1
PPIL2	0.000221622	0.0113553	0.363	0.329	1
DUSP2	0.324442	0.0113541	0.214	0.205	1
LINC01534	0.000307563	0.011342	0.132	0.11	1
TAF6	0.00535757	0.0113419	0.355	0.328	1
ITSN2	0.115729	0.0113291	0.697	0.673	1
TMEM192	0.00938391	0.0113255	0.511	0.481	1
ASTE1	3.75928e-06	0.0113079	0.206	0.172	0.0891477
SP140L	0.00220301	0.0113048	0.493	0.46	1
CXorf56	1.50556e-05	0.0112975	0.256	0.22	0.35703
PPP2R2D	0.00456904	0.011259	0.41	0.382	1
OXNAD1	0.0069187	0.0112512	0.24	0.218	1
SNHG20	7.27471e-05	0.0112496	0.41	0.369	1
STAT6	0.00750429	0.0112449	0.431	0.405	1
FBXW11	0.000111767	0.0112366	0.341	0.306	1
ATP2B1	0.34049	0.0112297	0.712	0.701	1
DMAC1	0.118272	0.0112175	0.791	0.78	1
RNASET2	0.089254	0.0112131	0.775	0.753	1
LINC01006	0.00236156	0.0112034	0.144	0.126	1
LINC02595	0.00043578	0.0111937	0.166	0.143	1
MRPL42	0.0854568	0.0111857	0.795	0.774	1
BHLHE40	3.21952e-05	0.0111737	0.195	0.166	0.763476
MCOLN1	0.00162771	0.011162	0.264	0.237	1
GLB1	0.01577	0.0111601	0.487	0.461	1
NDUFS4	0.0704899	0.0111425	0.841	0.824	1
CHML	0.0483882	0.0111258	0.561	0.538	1
VPS54	0.000534756	0.0111168	0.22	0.194	1
ALG10B	0.000384811	0.0111103	0.33	0.294	1
RASGRP1	0.00156606	0.0111092	0.113	0.096	1
AC103691.1	8.31257e-05	0.0111088	0.154	0.129	1
AC093297.2	2.50031e-05	0.0111078	0.113	0.091	0.592923
ZNF781	0.000193997	0.0111006	0.115	0.095	1
NFXL1	0.000491368	0.0111003	0.264	0.234	1
AARS	0.0212056	0.0110976	0.425	0.409	1
ETV3	0.00235666	0.0110946	0.176	0.155	1
FRY	0.000855692	0.0110943	0.255	0.228	1
ING5	0.0290293	0.011092	0.469	0.443	1
NOL6	1.10794e-05	0.0110914	0.18	0.15	0.262738
TMUB2	0.000805254	0.011091	0.381	0.347	1
AFF1	0.00106489	0.011087	0.591	0.552	1
CASP7	9.52638e-05	0.011081	0.275	0.243	1
CDK17	0.0110969	0.011073	0.305	0.283	1
TRMT112	0.218257	0.0110612	0.964	0.959	1
MAP2K6	0.000532821	0.0110339	0.242	0.214	1
GAPT	0.165924	0.0110316	0.854	0.835	1
ATF6B	0.0126276	0.0110161	0.649	0.619	1
C5orf22	0.000129184	0.0110155	0.231	0.203	1
FAM217B	0.128461	0.0110073	0.577	0.562	1
SMCR5	4.68202e-05	0.0109923	0.134	0.11	1
UMODL1-AS1	0.00042012	0.0109893	0.114	0.095	1
SEC23A	0.00135532	0.0109884	0.374	0.341	1
TXNDC16	0.00124673	0.0109875	0.177	0.155	1
CRIPT	0.0452683	0.0109853	0.73	0.704	1
PLD3	0.0343311	0.0109819	0.481	0.458	1
XRN1	0.119909	0.0109764	0.615	0.598	1
RBX1	0.138624	0.0109755	0.952	0.945	1
AC009403.1	6.60452e-05	0.0109666	0.325	0.286	1
AASS	0.0157279	0.0109628	0.289	0.269	1
GOLPH3L	0.0157057	0.0109598	0.384	0.361	1
INTU	0.00396717	0.0109539	0.221	0.2	1
DNAJC24	0.000502773	0.0109483	0.313	0.281	1
SLC38A9	4.94329e-05	0.0109383	0.229	0.198	1
TNPO1	0.118816	0.0109208	0.723	0.702	1
UBE2B	0.084502	0.0109206	0.875	0.865	1
TULP4	0.0285417	0.0109147	0.347	0.329	1
CARF	0.0256778	0.0109145	0.334	0.313	1
SEC23B	0.00977839	0.0109114	0.39	0.369	1
AKNA	0.00671413	0.0109015	0.393	0.366	1
EFHC1	0.00818712	0.0108997	0.303	0.28	1
ZEB1	0.00788447	0.0108959	0.393	0.367	1
CHCHD1	0.0601045	0.010895	0.768	0.756	1
AC091607.2	0.00104036	0.0108875	0.113	0.095	1
CELF1	0.431042	0.0108776	0.732	0.716	1
PYCR1	0.0164515	0.0108746	0.299	0.278	1
ZNF616	0.00130046	0.0108595	0.188	0.165	1
MAGOH	0.0887626	0.0108506	0.852	0.839	1
COQ10B	0.00778922	0.0108373	0.331	0.306	1
GMFB	0.0288447	0.0108306	0.396	0.372	1
NADSYN1	0.0316749	0.0107997	0.379	0.358	1
ZKSCAN2	1.52346e-05	0.0107964	0.124	0.099	0.361272
C1orf109	0.000732967	0.0107961	0.309	0.281	1
AL109811.2	0.00287158	0.0107957	0.166	0.146	1
PYGL	0.0203958	0.0107938	0.608	0.586	1
ZNF665	0.000443512	0.0107923	0.172	0.147	1
HERC4	0.168261	0.0107741	0.646	0.635	1
ITGAL	0.00440682	0.0107699	0.341	0.314	1
ALG10	0.00520262	0.0107537	0.212	0.192	1
PARP6	0.000517161	0.0107531	0.206	0.18	1
HCP5	0.000728116	0.0107455	0.115	0.097	1
TSTD1	0.15179	0.0107418	0.744	0.733	1
GPR89B	0.00429306	0.0107347	0.129	0.113	1
ZNF274	0.00655351	0.0107069	0.395	0.368	1
SLC43A2	5.32967e-06	0.0107008	0.149	0.12	0.126388
DHX36	0.249269	0.0106922	0.856	0.851	1
TBCEL	0.00469983	0.0106823	0.175	0.157	1
NSUN4	0.00286777	0.0106698	0.325	0.297	1
ZNF384	0.0176031	0.0106636	0.342	0.319	1
WDR37	0.00129732	0.0106633	0.197	0.173	1
DPY30	0.0518857	0.0106569	0.736	0.717	1
CDC23	0.00360845	0.0106556	0.376	0.349	1
ORMDL1	0.136278	0.0106437	0.92	0.914	1
VEZT	0.0294823	0.0106126	0.601	0.576	1
HNRNPAB	0.846749	0.0106064	0.876	0.871	1
NOC3L	0.218599	0.0105776	0.687	0.68	1
BTN3A1	0.000192149	0.0105769	0.218	0.19	1
SFXN3	0.00976127	0.0105721	0.238	0.218	1
SAT2	0.402703	0.0105656	0.647	0.641	1
EAF1	0.000153205	0.0105559	0.245	0.214	1
LITAF	0.0316179	0.0105334	0.674	0.642	1
ITPRIPL2	0.0115285	0.0105305	0.308	0.285	1
PPP1R15B	0.0830595	0.0105235	0.344	0.329	1
BMI1	0.198547	0.010517	0.624	0.612	1
PJA2	0.0817814	0.0105154	0.826	0.804	1
MOCS2	0.00267985	0.0105044	0.442	0.413	1
AC090559.2	0.00294743	0.0105001	0.114	0.098	1
TMSB15B.1	0.000790909	0.0104945	0.127	0.109	1
UGGT2	0.00517325	0.0104795	0.315	0.287	1
ZNF710-AS1	1.13353e-05	0.0104745	0.154	0.126	0.268806
HIST1H2AH	0.00101886	0.0104726	0.201	0.178	1
UNC45A	0.0693814	0.0104605	0.502	0.483	1
RERE	0.158583	0.0104569	0.654	0.638	1
LINC00623	0.000778681	0.0104529	0.308	0.278	1
SLC12A9	0.0169117	0.0104462	0.227	0.208	1
PSMG4	0.0107429	0.0104421	0.62	0.599	1
GPR89A	0.000979507	0.010441	0.204	0.18	1
BCL10	0.0994012	0.0104362	0.486	0.465	1
NPIPA1	2.15901e-05	0.0104337	0.135	0.11	0.511987
PLEKHO1	0.13004	0.0104336	0.656	0.638	1
CHD6	0.0167748	0.010413	0.59	0.562	1
ZNF382	0.00274337	0.0103834	0.157	0.138	1
ZNF7	0.0450705	0.01038	0.386	0.365	1
APAF1	0.00927497	0.0103733	0.291	0.269	1
DPY19L3	0.0152479	0.0103668	0.254	0.236	1
CRIM1	0.00469367	0.010353	0.163	0.144	1
COBLL1	0.000821375	0.0103496	0.226	0.2	1
CCDC66	0.162896	0.0103475	0.662	0.639	1
AL392172.1	1.16261e-05	0.0103471	0.161	0.132	0.275702
AKAP10	0.011136	0.0103383	0.306	0.283	1
LONP2	0.141671	0.0103323	0.685	0.671	1
KAT6A	0.0384109	0.0103314	0.735	0.714	1
SLC25A24	0.0184191	0.0103297	0.45	0.424	1
PRKY	0.124034	0.010324	0.147	0.137	1
TPRG1L	5.03505e-05	0.0103177	0.291	0.255	1
ZBTB41	0.00477901	0.0103129	0.247	0.225	1
USP8	0.20159	0.0103076	0.747	0.736	1
LRCH3	0.0239613	0.0103053	0.53	0.503	1
SMARCA1	0.255032	0.0102831	0.259	0.251	1
MBIP	0.0144545	0.0102806	0.467	0.442	1
GPATCH8	0.013963	0.0102701	0.652	0.627	1
PCK2	0.0549568	0.0102677	0.211	0.199	1
AC025040.1	2.68313e-05	0.0102599	0.117	0.094	0.636278
ZBTB44	0.105166	0.0102489	0.824	0.801	1
CDYL	0.0126073	0.0102487	0.456	0.427	1
TOB1	0.00054034	0.0102385	0.107	0.089	1
SLC9B2	0.0615299	0.0102374	0.297	0.282	1
MN1	0.00102918	0.0102364	0.102	0.085	1
BGLAP	0.00639444	0.0102316	0.174	0.157	1
RNF111	0.000928583	0.0102296	0.302	0.274	1
DCAF16	0.0551698	0.0102238	0.545	0.523	1
CDC37	0.0604657	0.0102098	0.841	0.84	1
ABCG1	0.000604792	0.0102091	0.187	0.162	1
OCLN	0.00144768	0.0102055	0.185	0.164	1
TIAL1	0.253756	0.0101982	0.845	0.836	1
AC124016.2	1.52568e-05	0.0101932	0.147	0.12	0.3618
OBSCN	0.00108384	0.0101798	0.302	0.271	1
NIPAL2	0.000330816	0.0101778	0.245	0.217	1
GFPT1	0.00441495	0.0101776	0.31	0.286	1
TRMT11	0.00180862	0.0101748	0.472	0.439	1
CD44	0.0871905	0.0101738	0.831	0.808	1
BMF	0.000700484	0.0101722	0.107	0.09	1
RBM48	0.00128401	0.0101706	0.407	0.375	1
AAMDC	0.0487043	0.010158	0.523	0.506	1
CTBP1	0.0752319	0.0101527	0.564	0.548	1
AC007566.1	0.0198417	0.0101317	0.136	0.122	1
PRKCB	0.0209244	0.010127	0.687	0.657	1
ANO6	0.0210176	0.0101255	0.307	0.286	1
PHF5A	0.0849973	0.0101198	0.647	0.641	1
ZNF337-AS1	6.14924e-05	0.0101159	0.182	0.155	1
CIITA	0.0348267	0.0101135	0.531	0.507	1
ZFY	0.00861616	0.0100941	0.142	0.126	1
BBS10	0.000126669	0.0100901	0.158	0.133	1
ZNF471	0.00102253	0.0100806	0.102	0.085	1
ACBD5	0.00256234	0.0100759	0.353	0.325	1
MSMO1	0.0758982	0.0100727	0.5	0.482	1
TRPS1	0.000880297	0.0100578	0.289	0.26	1
LIMD1	0.00326317	0.0100522	0.406	0.376	1
AC006480.2	0.000102598	0.0100485	0.177	0.151	1
URGCP	0.000313309	0.0100439	0.211	0.183	1
COG2	0.0130681	0.0100364	0.409	0.384	1
PCYOX1	0.0161464	0.0100342	0.346	0.325	1
PTDSS1	0.0822157	0.0100319	0.559	0.538	1
PAAF1	0.062951	0.0100298	0.535	0.513	1
NBR1	0.0162903	0.00999967	0.326	0.304	1
IGSF10	0.00442433	0.00999957	0.266	0.243	1
COG3	0.0329514	0.00998573	0.205	0.189	1
IFIT5	0.01628	0.0099829	0.231	0.211	1
VTA1	0.0544598	0.00997821	0.626	0.607	1
ZNF621	0.0465539	0.00997642	0.375	0.354	1
AL035587.2	0.133594	0.00997029	0.12	0.112	1
GRPEL1	0.105945	0.00996712	0.441	0.425	1
COQ4	0.0193623	0.00995769	0.519	0.499	1
AC073111.4	0.00546786	0.00995542	0.122	0.106	1
PKD2	0.00250702	0.00995397	0.394	0.362	1
CD9	0.794462	0.0099519	0.111	0.113	1
RAVER1	0.10056	0.00994106	0.377	0.36	1
AZIN1-AS1	0.0042702	0.00993968	0.169	0.15	1
ARHGEF11	0.000593972	0.0099276	0.143	0.122	1
OXR1	0.0520383	0.00992333	0.615	0.593	1
DNAL1	0.00165341	0.00992043	0.195	0.172	1
IMMP1L	0.0291611	0.00990688	0.499	0.477	1
PAK1	0.0562334	0.00989447	0.437	0.419	1
PURA	0.0136921	0.00989168	0.55	0.521	1
CHCHD10	0.140516	0.00988956	0.679	0.676	1
ZFYVE26	0.000986999	0.00988634	0.164	0.142	1
KIN	0.0436056	0.00988464	0.56	0.54	1
POLR2F	0.478556	0.00987604	0.75	0.75	1
EGLN1	0.111663	0.00987592	0.361	0.344	1
C2orf68	0.0365492	0.00987429	0.526	0.505	1
TMED7	0.0552958	0.00986983	0.439	0.418	1
MED12L	0.00494374	0.00986956	0.325	0.297	1
RO60	0.0591289	0.0098691	0.774	0.752	1
FAM102A	0.00102942	0.00986851	0.196	0.172	1
LAGE3	0.316129	0.00986359	0.832	0.832	1
ADGRG6	0.00413166	0.0098519	0.341	0.313	1
PFDN1	0.0430399	0.00984928	0.616	0.597	1
SPATS2L	0.00777106	0.00983335	0.262	0.24	1
ZBED5	0.00609989	0.00982916	0.487	0.457	1
HOXA5	0.0559946	0.00982782	0.273	0.257	1
MBLAC2	0.147337	0.00982779	0.285	0.273	1
RTL8B	0.000564514	0.00982681	0.12	0.101	1
AKAP7	0.0770391	0.00981767	0.296	0.28	1
RNFT1	0.0223823	0.00981398	0.427	0.402	1
ALDH3A2	0.0597405	0.00980723	0.351	0.334	1
CD83	0.92749	0.00980078	0.133	0.132	1
TOR1AIP2	0.0459586	0.0098006	0.635	0.611	1
PTPN13	0.00255237	0.00979554	0.144	0.125	1
AL592183.1	0.00261713	0.00979128	0.309	0.281	1
CHMP4B	0.122183	0.00977896	0.415	0.398	1
ZBTB21	4.7163e-06	0.00976912	0.268	0.229	0.111842
TMEM254	0.000240156	0.0097674	0.224	0.195	1
LINC01473	0.0013476	0.009767	0.251	0.225	1
AC010618.3	0.0105315	0.0097549	0.212	0.193	1
PNKD	0.157684	0.00975475	0.776	0.765	1
RFFL	0.0100691	0.00975316	0.272	0.251	1
PRKCSH	0.0316886	0.00975308	0.686	0.665	1
VPS4A	0.0145317	0.00973099	0.534	0.511	1
RBM27	0.197253	0.00972522	0.713	0.701	1
NAPB	0.00656449	0.00972514	0.207	0.187	1
TRIM23	0.00208695	0.00971687	0.242	0.218	1
RETREG3	0.000901607	0.00970056	0.225	0.2	1
MEX3C	0.0467986	0.00969529	0.341	0.323	1
GOLIM4	0.0833045	0.00969076	0.69	0.675	1
MFSD5	0.00824775	0.00969036	0.224	0.204	1
DAGLB	0.15262	0.00968982	0.235	0.223	1
TTC7A	0.0511376	0.00968613	0.241	0.224	1
GNB4	0.146202	0.00967446	0.613	0.598	1
DNAJB4	0.000372639	0.00967421	0.154	0.132	1
GPR155	0.00938924	0.00967399	0.13	0.115	1
ZMAT3	0.00377095	0.00967224	0.197	0.177	1
CCDC58	0.00297197	0.00967091	0.43	0.396	1
LAMP2	0.419058	0.00966891	0.82	0.81	1
RBPJ	0.106177	0.00964932	0.74	0.71	1
PLEKHA2	0.0035984	0.00964324	0.355	0.327	1
PASK	0.594346	0.00963962	0.172	0.166	1
TAF1	0.208811	0.00963679	0.48	0.465	1
AC245060.6	3.97352e-05	0.0096352	0.152	0.126	0.94228
ZNF354C	3.25337e-05	0.00963445	0.171	0.143	0.771504
CEP44	0.0650879	0.00963367	0.449	0.43	1
JADE2	0.00186826	0.00962107	0.261	0.235	1
AC092171.5	0.00784783	0.00962047	0.36	0.337	1
ZNF529-AS1	0.000660083	0.00961935	0.257	0.229	1
LMBRD1	0.0692162	0.00961643	0.386	0.369	1
IRF3	0.00397153	0.00961123	0.541	0.508	1
AKT2	0.108305	0.00961084	0.451	0.434	1
NBPF11	6.4591e-05	0.00960911	0.115	0.093	1
PRR15	0.00424638	0.00959757	0.11	0.095	1
ZNF180	0.000526563	0.00959571	0.176	0.152	1
NSUN5	0.0410398	0.00958314	0.509	0.486	1
AC009061.2	0.0171804	0.00958236	0.346	0.323	1
AC007038.2	0.000309458	0.00958173	0.154	0.131	1
CAPRIN2	0.0477288	0.0095784	0.153	0.14	1
TES	0.00292425	0.00956819	0.522	0.492	1
PRKACA	0.000898072	0.00954882	0.28	0.25	1
UQCRHL	0.0125309	0.00954835	0.105	0.093	1
ENO2	0.00284613	0.00953894	0.176	0.156	1
BLOC1S1	0.243858	0.00953404	0.767	0.765	1
RELL1	0.00832865	0.00952307	0.263	0.24	1
ZNF808	0.00268979	0.0095212	0.216	0.194	1
OGFOD1	0.0883021	0.00950986	0.46	0.443	1
TSHZ1	0.270232	0.00950623	0.315	0.301	1
ZNF439	0.369722	0.00950365	0.578	0.56	1
BTN2A2	0.00480952	0.00950216	0.177	0.158	1
NCOA1	0.139645	0.00949439	0.434	0.418	1
ABT1	0.0968085	0.00948917	0.583	0.561	1
ACOT11	0.0772287	0.00947037	0.327	0.313	1
OGFR	0.0223986	0.0094634	0.435	0.411	1
ZNF528	0.000710759	0.00946147	0.138	0.117	1
SLC35E2B	0.00704137	0.00945466	0.31	0.287	1
ARL8A	0.01818	0.00945433	0.487	0.464	1
ZNF568	0.00101374	0.00945181	0.262	0.234	1
PHF2	0.00131949	0.0094441	0.218	0.194	1
FAM13A-AS1	5.05268e-05	0.00943407	0.13	0.106	1
FBXO8	0.0116039	0.00941204	0.157	0.14	1
AL050309.1	0.0535388	0.00940863	0.217	0.202	1
AC027097.2	0.0305473	0.00940815	0.177	0.162	1
TOMM6	0.425379	0.00939954	0.973	0.973	1
COG6	0.0052461	0.0093995	0.273	0.25	1
AC240274.1	0.00307861	0.00939343	0.127	0.11	1
RALGPS2	0.125122	0.00938795	0.435	0.415	1
LINC01410	0.000294254	0.00938716	0.207	0.179	1
LY75	0.047874	0.00937858	0.571	0.543	1
RABGAP1	0.136436	0.00937243	0.683	0.668	1
SYNE2	0.113661	0.00936819	0.109	0.101	1
POLG2	0.00892623	0.00936721	0.462	0.435	1
SLC22A17	0.000342854	0.00936207	0.157	0.134	1
AC004847.1	0.000209288	0.00935934	0.159	0.135	1
SFMBT2	0.00119334	0.00934007	0.126	0.107	1
DUSP1	0.00402028	0.00933436	0.155	0.136	1
TBC1D5	0.153215	0.00932556	0.652	0.636	1
TFAM	0.0620034	0.00932177	0.77	0.751	1
TMEM251	0.0311431	0.00931997	0.47	0.448	1
EXOG	0.0114347	0.00928929	0.443	0.42	1
C21orf58	0.18125	0.00928805	0.394	0.384	1
NCOA2	0.0220961	0.00928571	0.401	0.375	1
C11orf58	0.103392	0.00926467	0.968	0.966	1
ADPRM	0.00743988	0.00926118	0.278	0.255	1
SNX14	0.128029	0.00925749	0.559	0.542	1
RAB4B	0.0701834	0.00924372	0.368	0.351	1
C5orf30	0.00407055	0.00923118	0.332	0.305	1
METTL4	0.000369556	0.00921998	0.22	0.192	1
ANO10	0.00019615	0.00921928	0.243	0.212	1
PRDM2	0.0607638	0.00921395	0.58	0.558	1
RRAGA	0.0296063	0.00920856	0.612	0.584	1
ZNF277	0.187478	0.00919599	0.558	0.544	1
ARGLU1	0.222881	0.00919524	0.987	0.982	1
STX12	0.000817072	0.00918985	0.39	0.357	1
CDADC1	0.0102059	0.00918629	0.325	0.301	1
RNF149	0.000991768	0.00917972	0.496	0.457	1
WDR44	0.0106352	0.00917912	0.231	0.21	1
ZNF207	0.0779847	0.00917752	0.961	0.953	1
UFL1	0.061687	0.00917546	0.683	0.659	1
[truncated: 8,883 more rows]
